# Supplementary material for: CKAP5 stabilizes CENP-E at kinetochores by regulating microtubule-chromosome attachments
Source: EMBO Rep. 2024 Feb 29;25(4):1909–35. doi: 10.1038/s44319-024-00106-9 (PMC11014917; doi:10.1038/s44319-024-00106-9)
Supplement: Supplementary file 1 — Table EV1 [file 44319_2024_106_MOESM1_ESM.xlsx]

## Sheet: Sheet1
Table EV1: Parameters used for the computational model
Model parameters	Meaning	Values used in the model	Reference
NCH	Number of chromosomes	~ 80	Our Experiment
Rcell	Cell radius	10 μm	(Thomas et al, 2016)
dcent	Distance between the cell center and two CSs on opposite sides	6 μm	This study
Ape	Maximum polar ejection force	25 pN	(Sutradhar et al, 2015)
	Maximum steric repulsion between chromosomal pairs	0.1 pN	This study
Aboundary	Maximum steric repulsion from boundary	10 pN	This study
L	Average MT length	3 μm	(Sutradhar et al, 2015)
RKT	Radius of single KT	0.5 μm	(Haase et al, 2013)
vg, vs	Growth, shrinkage velocity of MT	0.25 μm sec-1, 0.4 μm sec-1	(Haase et al, 2013)
fc, fr	Catastrophe and rescue frequency	0.02534 sec-1, 0.003 sec-1	(Civelekoglu-Scholey et al, 2006; Foethke et al, 2009; Joglekar & Hunt, 2002)
Rcat	Catastrophe rate of loaded MT of unit length	0.08 sec-1 μm-1	This study
fs	Stall force of MT	1.7 pN	(Dogterom & Yurke, 1997)
μ	Coefficient of viscosity of cytoplasm	5 pN sec μm-2	(Wang et al, 2010)
Kcohesion	Spring constant of cohesion springs	100 pN μm-1	This study
KkMT-KT	Spring constant of corona proteins	10 pN μm-1 (control)	(Civelekoglu-Scholey et al, 2006)
		0.5 pN μm-1 (mutant)	This study
Rdetach	Rate constant of detachment of kMT	0.001	This study
D	Diffusion constant of chromosomes	0.0001 μm2 sec-1	This study
