# Supplementary material for: CKAP5 stabilizes CENP-E at kinetochores by regulating microtubule-chromosome attachments
Source: EMBO Rep. 2024 Feb 29;25(4):1909–35. doi: 10.1038/s44319-024-00106-9 (PMC11014917; doi:10.1038/s44319-024-00106-9)
Supplement: Supplementary file 2 — Movie EV1 [file 44319_2024_106_MOESM2_ESM.zip]

Archive with 2 entries (2 files):
- Movie EV1.avi
- Movie EV1.txt
