# Supplementary material for: CKAP5 stabilizes CENP-E at kinetochores by regulating microtubule-chromosome attachments
Source: EMBO Rep. 2024 Feb 29;25(4):1909–35. doi: 10.1038/s44319-024-00106-9 (PMC11014917; doi:10.1038/s44319-024-00106-9)
Supplement: Supplementary file 3 — Movie EV2 [file 44319_2024_106_MOESM3_ESM.zip › Movie EV2.txt]

Movie EV2: Simulation movie showing the temporal evolution of the chromosomes in the CKAP5 depleted cells. 
Left and right panels are the views of the system along the cs-cs axis and perpendicular to the cs-cs axis, respectively.
