# Supplementary material for: CKAP5 stabilizes CENP-E at kinetochores by regulating microtubule-chromosome attachments
Source: EMBO Rep. 2024 Feb 29;25(4):1909–35. doi: 10.1038/s44319-024-00106-9 (PMC11014917; doi:10.1038/s44319-024-00106-9)
Supplement: Supplementary file 4 — Source Data Fig. 1 [file 44319_2024_106_MOESM4_ESM.zip]

Archive with 70 entries (46 files):
- Figure 1/
- Figure 1/1A/
- Figure 1/1A/CKAP5 esiRNA/
- Figure 1/1A/CKAP5 esiRNA/CENPT647_CENPE488_DAPI_2018_11_12__12_38_34_Maximum intensity projection.tif
- Figure 1/1A/CKAP5 esiRNA/CENPT647_CENPE488_DAPI_2018_11_12__12_38_34_Maximum intensity projection.tif1.tif
- Figure 1/1A/control esiRNA/
- Figure 1/1A/control esiRNA/META _CENPT647_CENPE488_DAPI_2018_11_12__11_46_34_Maximum intensity projection.tif
- Figure 1/1A/control esiRNA/META _CENPT647_CENPE488_DAPI_2018_11_12__11_46_34_Maximum intensity projection.tif1.tif
- Figure 1/1B/
- Figure 1/1B/CKAP5 esiRNA/
- Figure 1/1B/CKAP5 esiRNA/Image 5_cut_Structured Illumination.tif
- Figure 1/1B/Control esiRNA/
- Figure 1/1B/Control esiRNA/Image 4_cut3_Structured Illumination.tif3.tif
- Figure 1/1C/
- Figure 1/1C/CENP-E intensity_Aligned KT.xlsx
- Figure 1/1D/
- Figure 1/1D/CKAP5 esiRNA/
- Figure 1/1D/CKAP5 esiRNA/Annotation_CENPE488_CENPT568_DAPI_290120_2020_01_29__13_13_40_Maximum intensity projectiontif1tif2tif3tif4.tif
- Figure 1/1D/CKAP5 esiRNA/CENPE488_CENPT568_DAPI_290120_2020_01_29__13_13_40_Maximum intensity projection.tif1.tif
- Figure 1/1D/CKAP5 esiRNA/CENPE488_CENPT568_DAPI_290120_2020_01_29__13_13_40_Maximum intensity projectiontif1.tif2.tif3.tif
- Figure 1/1D/CKAP5 esiRNA/CENPE488_CENPT568_DAPI_290120_2020_01_29__13_13_40_Maximum intensity projectiontif1tif2.tif3.tif4.tif
- Figure 1/1D/CKAP5 esiRNA/CENPE488_CENPT568_DAPI_290120_2020_01_29__13_13_40_Maximum intensity projectiontif1tif2tif3tif4.tif
- Figure 1/1D/Control esiRNA/
- Figure 1/1D/Control esiRNA/CENPE488_CENPT568_DAPI_290120_2020_01_29__13_25_51_Maximum intensity projection.tif
- Figure 1/1D/Control esiRNA/CENPE488_CENPT568_DAPI_290120_2020_01_29__13_25_51_Maximum intensity projection.tif1.tif
- Figure 1/1D/Control esiRNA/CENPE488_CENPT568_DAPI_290120_2020_01_29__13_25_51_Maximum intensity projection.tif1.tif2.tif
- Figure 1/1D/Control esiRNA/CENPE488_CENPT568_DAPI_290120_2020_01_29__13_25_51_Maximum intensity projectiontif1.tif2.tif3.tif
- Figure 1/1E/
- Figure 1/1E/CKAP5 esiRNA/
- Figure 1/1E/CKAP5 esiRNA/Image 9c_Structured Illumination.tif6.tif
- Figure 1/1E/Control esiRNA/
- Figure 1/1E/Control esiRNA/Image 3c_Structured Illumination.tif6.tif
- Figure 1/1F/
- Figure 1/1F/CENP-E intensity_Prometa KT.xlsx
- Figure 1/1G/
- Figure 1/1G/CKAP5 esiRNA/
- Figure 1/1G/CKAP5 esiRNA/Annotation.tif
- Figure 1/1G/CKAP5 esiRNA/Image 10_Maximum intensity projection.tif
- Figure 1/1G/CKAP5 esiRNA/Image 10_Maximum intensity projection.tif1.tif
- Figure 1/1G/CKAP5 esiRNA/Image 10_Maximum intensity projection.tif2.tif
- Figure 1/1G/CKAP5 esiRNA/Image 10_Maximum intensity projection.tif3.tif
- Figure 1/1G/Control esiRNA/
- Figure 1/1G/Control esiRNA/Image 82_Maximum intensity projection.tif
- Figure 1/1G/Control esiRNA/Image 82_Maximum intensity projection.tif1.tif
- Figure 1/1G/Control esiRNA/Image 82_Maximum intensity projection.tif2.tif
- Figure 1/1G/Control esiRNA/Image 82_Maximum intensity projection.tif3.tif
- Figure 1/1I/
- Figure 1/1I/1429-2032/
- Figure 1/1I/1429-2032/Image 27_Maximum intensity projection.tif
- Figure 1/1I/1429-2032/Image 27_Maximum intensity projection.tif1.tif
- Figure 1/1I/1429-2032/Image 27_Maximum intensity projection.tif2.tif
- Figure 1/1I/1429-2032/Image 27_Maximum intensity projection.tif3.tif
- Figure 1/1I/853-2032/
- Figure 1/1I/853-2032/Image 45_Maximum intensity projection.tif
- Figure 1/1I/853-2032/Image 45_Maximum intensity projection.tif1.tif
- Figure 1/1I/853-2032/Image 45_Maximum intensity projection.tif1.tif2.tif
- Figure 1/1I/853-2032/Image 45_Maximum intensity projectiontif1.tif2.tif3.tif
- Figure 1/1I/FL/
- Figure 1/1I/FL/Image 35_Maximum intensity projection.tif
- Figure 1/1I/FL/Image 35_Maximum intensity projection.tif1.tif
- Figure 1/1I/FL/Image 35_Maximum intensity projection.tif1.tif2.tif
- Figure 1/1I/FL/Image 35_Maximum intensity projectiontif1.tif2.tif3.tif
- Figure 1/1I/Untransfected/
- Figure 1/1I/Untransfected/Annotation.tif
- Figure 1/1I/Untransfected/Image 56_Maximum intensity projection.tif
- Figure 1/1I/Untransfected/Image 56_Maximum intensity projection.tif1.tif
- Figure 1/1I/Untransfected/Image 56_Maximum intensity projection.tif2.tif
- Figure 1/1I/Untransfected/Image 56_Maximum intensity projection.tif3.tif
- Figure 1/1J/
- Figure 1/1J/CENP-E intensity Rescue.xlsx
