# Supplementary material for: CKAP5 stabilizes CENP-E at kinetochores by regulating microtubule-chromosome attachments
Source: EMBO Rep. 2024 Feb 29;25(4):1909–35. doi: 10.1038/s44319-024-00106-9 (PMC11014917; doi:10.1038/s44319-024-00106-9)
Supplement: Supplementary file 4 — Source Data Fig. 1 [file 44319_2024_106_MOESM4_ESM.zip › Figure 1/1C/CENP-E intensity_Aligned KT.xlsx]

## Sheet: Sheet1
CTRL_E/T	esi_E/T			N=3
0.731992	0.07857
0.550745	0.176417
1.97702	0.061695
0.846948	0.13831
0.637932	0.059126
1.36773	0.103029
0.698304	0.069593
0.572305	0.150869
0.500362	0.210756
0.913613	0.101701
1.19471	0.132165
0.661486	0.27368
1.53261	0.110579
0.967422	0.100062
0.99717	0.109865
0.530947	0.036056
0.941914	0.221165
0.679432	0.351852
0.437406	0.095476
0.74515	0.15088
0.690465	0.330904
0.761358	0.171734
1.1287	0.093118
1.07284	0.202817
0.887401	0.160247
0.690303	0.131219
1.06729	0.145836
0.467113	0.14851
0.90132	0.202163
0.540958	0.140464
0.646555	0.163377
1.05815	0.154178
0.680389	0.091764
0.558856	0.088695
1.74827	0.16733
0.548044	0.141004
0.668508	0.182545
0.404775	0.051166
0.708299	0.174361
0.881044	0.077408
0.759822	0.159542
0.689384	0.113728
1.53171	0.092527
0.92315	0.35348
1.23002	0.061425
1.00916	0.33451
0.940371	0.631022
0.717782	0.094483
0.934536	0.408422
0.736255	0.15968
1.50709	0.256791
0.987589	0.230206
0.802383	0.22229
1.07471	0.215833
0.862968	0.385763
1.1945	0.35367
0.887056	0.351285
0.563062	0.112641
1.62768	0.510099
1.02819	0.271201
0.750144	0.215268
1.09482	0.420133
1.14519	0.381884
0.767576	0.242034
1.19392	0.380941
0.798887	0.328031
0.866263	0.331226
0.60565	0.289316
0.741685	0.33789
1.08092	0.426065
0.938764	0.278703
1.59769	0.255589
1.43054	0.325692
0.895194	0.41155
1.10266	0.1384
0.69288	0.207891
0.467423	0.201952
1.746	0.2919
0.674972	0.182678
2.22606	0.323934
0.417166	0.40116
1.57182	0.382459
1.20954	0.303194
1.86257	0.10879
1.84658	0.303909
1.06452	0.305153
1.43143	0.189409
0.963262	0.217599
0.965229	0.044759
1.00011	0.048614
0.791389	0.050516
0.902582	0.059848
0.749313	0.029884
0.909414	0.024928
0.829157	0.082767
0.644759	0.069282
0.59886	0.063051
0.865315	0.041918
1.5441	0.079084
1.18624	0.032932
0.986043	0.069845
0.673907	0.280865
0.935355	0.106982
0.737066	0.232766
1.30742	0.056874
0.950085	0.154664
0.965811	0.346428
0.855893	0.406433
0.767316	0.301944
0.995485	0.099838
0.602997	0.186769
0.64935	0.343643
1.15076	0.181373
0.794464	0.220532
1.02967	0.539534
0.604692	0.149
1.06008	0.247746
0.663864	0.176349
0.976004	0.106741
0.979962	0.272954
0.781232	0.239307
0.591033	0.208734
0.919371	0.130857
1.00902	0.178448
0.851108	0.142641
1.08902	0.177603
0.58132	0.159292
0.830552	0.291532
0.702288	0.313855
0.713204	0.107262
0.745228	0.200006
1.65573	0.142207
1.0414	0.227423
1.11376	0.123265
0.913615	0.237667
1.01498	0.217093
0.736588	0.192435
0.986465	0.093391
1.49382	0.280564
1.15962	0.124287
1.7274	0.260893
0.960203	0.347485
1.17359	0.298194
0.91824	0.19504
0.819828	0.206066
0.89534	0.208869
0.792174	0.167503
1.11001	0.260048
2.38496	0.124685
1.0809	0.1445
1.37796	0.094734
1.41478	0.067765
0.994145	0.189605
1.69629	0.060209
1.42714	0.214903
1.0761	0.102554
1.83448	0.038701
1.4713	0.103367
0.988194	-0.00263
1.03639	0.254137
1.84739	0.135326
2.01139	0.258082
1.4276	0.074077
2.45526	0.155807
1.8466	0.271774
1.30952	0.059283
1.43398	0.303534
1.03748	0.141382
1.12068	0.325139
0.699529	0.145377
1.10268	0.036605
1.82887	0.098919
0.942611	0.161183
0.953144	0.17357
0.671447	0.162161
0.893323	0.276292
1.17251	0.230383
1.36959	0.077274
0.852762	0.080964
1.09189	0.114668
1.14614	0.171806
1.04583	0.089435
1.07037	0.264903
1.16361	0.283766
1.36071	0.16109
1.14471	0.182417
1.70216	0.102218
0.731769	0.071956
2.05554	0.321961
2.05336	0.044019
1.53313	0.052084
1.56635	0.005003
1.51306	0.035289
1.40184	-0.00132
0.646754	0.118288
0.791068	0.018066
0.990596	0.025123
2.2059	0.070321
1.73412	0.106418
0.660357	0.185816
0.498701	0.13077
0.401487	0.221344
0.818996	0.163766
0.589103	0.173926
1.06182	0.209081
1.81562	0.151688
0.347574	0.267149
1.08321	0.365217
0.831049	0.170927
0.383702	0.209839
0.790183	0.086457
0.445242	0.132682
0.53489	0.19794
0.43701	0.199373
0.428998	0.294981
0.502527	0.12738
0.618689	0.178612
0.573875	0.158993
0.412862	0.190578
0.497755	0.247723
1.02595	0.113215
0.822199	0.293705
0.813494	0.139168
0.413839	0.087279
0.520123	0.188618
0.717895	0.227608
0.551099	0.143415
0.409453	0.142871
0.43119	0.204644
0.790212	0.092159
0.359197	0.200759
0.675344	0.238307
0.555588	0.299119
0.935058	0.142007
0.808074	0.204315
0.692469	0.459425
0.403094	0.089993
1.11592	0.205614
0.437774	0.349459
0.431404	0.147016
0.497751	0.230169
0.633293	0.216747
0.746425	0.540027
0.61136	0.137178
0.328162	0.058447
1.95011	0.13491
0.561962	0.178072
0.566694	0.156685
0.657617	0.070954
0.447333	0.097244
0.318695	0.154296
0.470322	0.256428
0.480974	0.162484
0.7727	0.116999
0.53259	0.148098
0.537924	0.202637
0.434234	0.276597
0.751031	0.148373
0.752543	0.182629
0.519469	0.182629
0.812676	0.119715
0.76149	0.102497
0.846984	0.067235
0.991462	0.050622
0.811555	0.046812
0.711248	0.046852
0.850123	0.028021
0.916308	0.177336
0.719958	0.119516
1.14159	0.150554
0.966141	0.046987
1.10285	0.067257
0.86648	0.075685
1.03578	0.025587
2.46318	0.111984
0.494925	0.036057
0.603849	0.067065
1.48568	0.131632
0.497817	0.017207
2.21135	0.077187
0.546521	0.063972
0.959482	0.056305
1.47982	0.119054
1.06828	0.123854
0.918086	0.103317
0.932671	0.172966
0.72535	0.044138
1.34927	0.035472
1.02542	0.049228
0.869481	0.043128
1.25235	0.072947
0.613693	0.048805
1.66339	0.089681
0.898154	0.121124
0.74311	0.064863
0.701705	0.040058
1.15366	0.074139
3.1414	0.100923
1.42304	0.051712
1.23896	0.076598
0.914029	0.332884
1.14895	0.254896
1.12428	0.134896
1.80072	0.105139
1.09382	0.137371
0.835821	0.285729
0.860336	0.091996
1.16565	0.148566
1.10902	0.158954
1.1521	0.138971
0.866782	0.299642
0.870237	0.168018
0.648763	0.199287
1.1102	0.225402
0.70321	0.330861
1.42329	0.276954
1.44652	0.119815
1.55279	0.200639
1.10779	0.399594
1.12529	0.317716
0.69578	0.226535
0.90949	0.460646
0.851554	0.145008
0.577389	0.289907
1.89316	0.201302
0.657705	0.0788
0.925424	0.304049
1.25626	0.24304
0.946284	0.284264
1.19578	0.119673
0.933887	0.215986
3.19698	0.231993
1.09209	0.197715
3.12312	0.224746
1.04257	0.166198
1.25419	0.065279
1.17185	0.123213
0.884874	0.090705
0.50567	0.089325
1.33783	0.051791
1.40173	0.084416
1.45098	0.069439
0.712015	0.091987
0.788805	0.174338
0.741656	0.037495
1.41372	0.053218
1.18182	0.062211
0.837187	0.030898
1.20778	0.10599
0.751837	0.06948
1.00998	0.115145
1.74334	0.0873
1.13928	0.301311
1.59782	0.116149
2.88013	0.050838
1.44327	0.038196
0.952687	0.257835
1.08253	0.004783
2.45646	0.056663
0.767515	0.018398
1.15349	0.051877
1.24673	0.103936
1.70821	0.090276
0.98225	0.090328
0.697687	0.188932
0.797302	0.172004
0.998082	0.132687
1.19227	0.170845
1.46669	0.145609
0.817651	0.009964
0.93409	0.144068
0.846178	0.095941
1.01689	0.073584
0.858086	0.036389
0.631249	0.053233
0.891277	0.020286
1.02683	0.096271
0.840698	0.047452
1.45461	0.056032
0.875889	0.058215
1.55128	0.137887
0.600037	0.034381
0.858161	0.134754
1.12498	0.023998
1.04789	-0.00414
0.89868	0.101718
0.89868	0.033331
0.983394	0.083269
0.738448	0.301011
1.2674	0.147141
1.11903	0.152554
1.20571	0.025545
1.164	-0.00387
1.46905	0.042309
1.7536	0.06469
0.934757	0.117229
1.12975	0.160731
2.14741	0.011881
1.82805	0.167566
0.841309	0.000893
1.79465	0.165799
1.7793	0.073373
1.03682	0.001415
1.27053	0.169987
1.56763	0.19772
1.65165	0.28028
1.52968	0.005752
2.83973	0.125706
1.81317	0.09712
1.19556	0.002156
1.0482	0.031532
1.49325	0.029542
1.94072	0.225178
0.828418	0.186724
1.34506	0.118282
0.958627	0.078616
1.14333	-0.02064
0.704698	0.070955
0.708389	0.103108
0.777009	0.093843
3.28609	0.023981
1.90912	0.014261
0.91343	0.013832
1.155	0.114095
1.17906	0.102036
1.19246	0.108301
0.987687	0.074805
1.85937	0.184613
1.30319	0.089744
0.833714	0.065223
1.63653	0.027913
0.937527	0.044085
2.11714	0.161488
0.873056	0.076413
1.49408	0.060981
1.13102	0.142139
0.976777	0.133524
1.27732	0.100761
1.49709	0.098808
1.22978	0.159621
1.26175	0.052241
1.12767	0.041172
1.73038	0.112427
0.708446	0.141953
1.06161	0.045749
0.599046	0.079781
1.2772	0.109629
0.799432	0.125426
1.91132	0.08953
1.46852	0.07625
1.86711	0.062182
1.0582	0.042336
1.57716	0.046194
1.03716	0.044908
2.23846	0.07733
0.763768	0.191944
1.06487	0.112292
1.79689	0.130914
1.65099	0.007106
1.20148	0.067895
1.09325	0.032847
0.51245	0.059229
1.18148	0.149909
1.34508	0.139358
1.40942	0.121995
1.53345	0.075235
1.50889	0.169565
1.61614	0.087173
1.49229	-0.00873
1.99516	0.117301
2.0648	-0.01684
2.99649	0.041808
1.46084	0.155263
1.07064	0.094074
1.63565	0.027092
1.62936	0.140842
1.14179	0.575351
1.24962	0.030085
0.833596	0.190124
1.07237	0.162086
0.399297	0.110589
1.13522	0.178846
1.50202	-0.00494
0.373079	0.131861
0.686713	0.135619
0.547579	0.198343
0.677119	0.099038
0.399996	0.156979
0.618182	0.156927
0.726639	0.137528
0.797346	0.084385
0.620136	0.060031
0.676491	0.362251
0.697079	0.175186
0.9145	0.086529
0.921128	0.158824
1.64114	0.276267
0.893112	0.124775
0.775318	0.166024
0.926538	0.310567
0.697951	0.39984
0.667121	0.194933
0.668631	0.109694
0.744394	0.111782
0.548692	0.323965
1.16568	0.171033
0.888803	0.033989
1.25124	0.075921
0.879038	0.234705
1.81478	0.152745
0.980921	0.122658
0.698205	0.215911
0.711971	0.346485
0.732641	0.275848
0.660914	0.072206
0.75361	0.089163
0.949802	0.388435
0.751342	0.264028
0.711589	0.080937
0.528393	0.194686
0.803498	0.201271
0.907066	0.065324
0.920582	0.091489
0.87784	0.150371
1.22161	0.018596
1.35146	0.091342
0.850081	0.149554
0.998219	0.071894
0.871691	0.123742
1.02379	0.115043
0.822192	0.097825
0.711735	0.039209
0.799599	0.146409
0.848259	0.061256
0.623694	0.051712
1.12489	0.111266
1.08575	0.096265
0.934037	0.03449
0.623436	0.09908
0.875618	0.056308
0.754985	0.023863
1.09486	0.102159
0.719049	0.17196
0.565407	0.05249
0.995542	0.086667
1.5502	0.054439
0.367702	0.09882
0.785407	0.084647
0.72113	0.04614
0.910268	0.055866
1.62391	0.014418
0.401687	0.108544
0.79855	0.077577
1.35215	0.075083
0.845946	0.100502
0.599867	0.032058
1.29155	0.136347
0.820529	-0.00366
0.648289	0.030773
0.648664	0.019055
0.715341	0.072705
0.870735	0.051193
0.588032	0.052625
0.886032	0.081749
1.49314	0.010794
0.487252	0.184681
0.869661	0.070275
0.492113	0.040998
0.990359	0.059101
0.669487	0.034352
1.49685	0.085538
1.16718	0.057544
1.15708	0.234345
0.532003	0.094525
0.701991	0.062635
0.695304	0.055989
0.62117	0.03629
0.51866	0.037251
1.24415	0.115852
1.04118	0.066584
0.989756	0.039106
1.22796	0.144934
0.592156	0.083305
0.853303	0.049347
0.466484	0.349015
0.362224	0.017111
1.31113	0.102875
1.83788	0.053576
0.818985	0.0598
0.638045	0.022827
0.917081	0.054994
0.821972	0.117416
0.655999	0.071061
0.501631	0.0252
0.444473	0.086606
0.715543	0.10166
0.747291	0.10177
1.0229	0.110729
1.19614	0.070777
1.62289	0.095201
1.11312	0.212855
1.2494	0.069165
0.557277	0.148393
1.63845	0.158429
0.671601	0.303584
1.05575	0.081398
1.03239	0.140131
1.39655	0.144158
0.582761	0.077207
1.94195	0.167993
0.825817	0.119904
1.08045	0.200325
0.780858	0.069262
2.15751	0.183481
4.85855	0.025543
1.36722	0.088087
1.62574	0.069921
0.795501	0.009649
1.34188	0.047377
1.43603	0.120302
1.67568	0.187654
0.605114	0.008363
0.750537	0.119011
1.2318	0.033477
2.61237	0.086424
0.961339	0.070129
1.29239	0.072314
0.535253	0.109341
1.19407	0.065708
1.28929	0.081752
1.12555	0.098694
0.996986	0.054292
0.776621	0.047286
0.93748	0.128553
0.593255	0.039955
1.0458	0.193182
0.930637	0.081459
1.39864	0.038012
0.905849	-0.01987
0.709932	0.098614
0.733627	0.149546
1.18594	0.090725
0.931692	0.113447
0.884259	0.073008
1.39755	0.003595
0.885076	0.05643
0.966357	0.119948
1.18487	0.237757
0.837286	0.149325
0.973043	0.073123
1.0502	0.238781
0.706602	0.315542
1.31086	0.03503
0.828153	0.104146
1.04761	0.119835
1.1976	0.09121
1.06954	0.101448
0.792701	0.039648
1.28694	0.045059
0.6794	0.130518
1.8254	0.134375
0.853263	0.068578
1.3992	0.154471
1.2169	0.118574
0.606439	0.084254
1.30135	0.244033
1.49256	0.165312
1.69307	0.244885
1.58693	0.100121
1.14227	0.117702
1.13188	0.088931
0.96482	0.058019
1.15706	0.170797
1.43508	0.260829
0.708364	0.064056
0.438711	0.068027
0.64516	0.08333
0.966605	0.13575
1.20129	0.065375
1.1895	0.32032
0.806399	0.213405
0.954426	0.16179
1.26004	0.176222
0.943386	0.302615
1.15892	0.133926
1.15059	0.03171
0.797237	0.10505
0.884239	0.153785
0.758184	0.294934
0.996938	0.138262
1.06929	0.071671
0.872937	0.195884
0.525167	0.176895
1.40445	0.084001
0.772622	0.155885
1.07062	0.173596
1.05035	0.18049
0.836414	0.131051
0.994375	0.082602
1.43378	0.110318
1.10349	0.073137
0.949285	0.279183
1.27527	0.02195
0.876856	0.1254
1.4116	0.078417
0.973006	0.026804
0.66296	0.121981
2.23476	0.127463
1.50698	0.111628
0.83762	0.116546
1.14638	0.213105
0.949896	0.123873
0.993068	0.054367
1.86595	0.088211
0.753834	0.103458
1.16892	0.05427
1.65715	0.196903
0.618117	0.149238
0.834197	0.073672
0.83392	0.176641
1.69642	0.067226
1.36661	0.044197
0.964545	0.04364
0.69653	0.136076
0.859799	0.147727
1.00481	0.076864
0.811125	0.143495
0.670912	0.153081
0.529239	0.108524
1.17249	0.023749
0.752474	0.051536
1.72021	0.030295
1.58423	0.052169
1.13967	0.034485
1.45778	0.076228
0.601483	0.210873
1.46683	0.136616
1.36143	0.186766
1.36218	0.125641
1.14331	0.024494
0.65868	0.051356
1.61443	0.055303
0.60436	0.048837
0.82691	0.145373
1.09143	0.159226
0.972948	0.060367
0.766531	0.054771
1.26546	0.159594
0.749189	0.048092
1.29293	0.05388
0.42911	0.13093
1.63618	0.002957
0.500385	0.122343
0.462934	0.112303
0.645936	0.159548
1.11185	0.22207
0.462452	0.116709
0.820045	0.127376
0.465594	0.161105
0.436339	0.094031
0.663345	0.145278
0.733815	0.204134
0.669584	0.117787
0.647567	0.476602
0.604228	0.20546
0.991977	0.086122
0.814853	0.11392
0.855183	0.102017
0.897332	0.11723
1.49907	0.173041
0.988381	0.178919
1.49243	0.193026
1.81126	0.131698
0.983394	0.147535
0.855819	0.081614
1.1546	0.083652
1.33104	0.170389
0.706304	0.116527
0.949917	0.169743
1.23461
0.981756
0.926453
1.13021
0.921656
2.06964
0.961565
2.05554
2.29981
0.920284
