# Supplementary material for: CKAP5 stabilizes CENP-E at kinetochores by regulating microtubule-chromosome attachments
Source: EMBO Rep. 2024 Feb 29;25(4):1909–35. doi: 10.1038/s44319-024-00106-9 (PMC11014917; doi:10.1038/s44319-024-00106-9)
Supplement: Supplementary file 4 — Source Data Fig. 1 [file 44319_2024_106_MOESM4_ESM.zip › Figure 1/1F/CENP-E intensity_Prometa KT.xlsx]

## Sheet: Sheet1
Control esi_E/T	CKAP5esi_E/T			N=3
0.826598	0.584563
0.650813	0.596699
0.549368	0.362193
0.845357	0.430599
0.686351	0.526951
0.721273	0.598504
0.853917	0.848231
0.751724	0.836179
0.89485	0.454105
1.16315	0.469366
0.622926	0.474189
0.921532	0.611335
0.788313	0.387517
1.06311	0.55413
0.803458	0.32743
0.52319	0.561353
0.754661	0.330461
0.665239	0.457268
0.802302	0.437116
0.729482	0.512177
0.570727	0.813068
0.972454	0.371
0.70442	0.58003
0.522957	0.496689
0.890276	0.647846
0.694031	0.536354
0.711761	0.468326
0.799193	0.827935
0.721418	0.82347
1.00531	0.619685
0.919868	0.473141
0.815493	0.421816
0.709067	0.458147
0.915674	0.480486
0.569149	0.552549
0.600344	0.609093
1.0902	0.766313
0.863129	0.515558
0.685446	0.648696
0.747747	0.377675
0.69198	0.660742
1.01017	0.410669
0.669372	0.728448
0.825051	0.616528
0.937346	0.669223
0.457544	0.363044
0.697959	0.587273
0.696959	0.40243
0.608679	0.537512
0.5827	0.337777
0.597672	0.327427
0.751365	0.362878
0.60197	1.17246
0.784558	0.732902
0.620178	0.423043
0.620202	0.483079
0.557485	0.429425
0.788441	0.425804
0.650759	0.398154
0.594133	0.611552
0.54941	0.39229
0.703882	0.599186
0.470938	0.74572
0.457626	0.546636
0.72996	0.547042
0.618751	0.654527
0.563076	0.528203
0.58859	0.407977
0.583193	0.429501
0.718953	0.760401
0.601855	0.73392
0.562275	0.813542
0.560981	0.556061
0.508693	0.85157
0.576812	0.60728
0.642451	0.607631
0.583527	0.588433
0.528462	0.333259
0.515849	0.900152
0.486992	0.498009
0.65564	0.589869
0.509171	0.340224
0.548773	0.567037
0.418487	0.41022
0.637204	0.995665
0.480102	0.613852
0.554368	0.495552
0.643507	0.847297
0.646037	0.551419
0.575617	0.7208
0.867297	0.905996
0.483452	0.474486
0.629769	0.612921
0.472591	0.674586
0.483482	0.455857
0.572653	0.342326
0.496767	0.574533
0.668594	0.512538
0.723139	0.488192
0.794458	0.505203
0.50672	0.484837
0.719726	0.337122
0.489409	0.372995
0.781097	0.213964
0.637772	0.359852
0.726935	0.379445
0.591465	0.30719
0.810913	0.665422
0.873937	0.239881
0.739945	0.323392
1.33882	0.482725
0.67272	0.417946
0.87176	0.690604
0.702962	0.389612
0.777569	0.497457
0.879244	0.522086
0.699008	0.420043
0.7785	0.434413
0.730422	0.475517
0.947669	0.6716
0.746817	0.793725
0.536562	0.515429
0.696042	0.332942
0.659721	0.558877
0.725227	0.680128
0.609911	0.579113
1.42412	0.353598
0.607426	0.669422
0.921686	0.539774
0.868525	0.320199
0.789073	0.519833
0.769795	0.562182
0.858921	0.479075
0.643092	0.74589
1.17978	0.178115
0.679643	0.768164
0.78431	0.553705
0.719091	0.953698
0.771507	0.593506
0.828377	0.517715
1.04819	0.460653
1.55726	0.380658
1.23729	0.520126
1.08475	0.461546
1.15807	0.583089
1.36921	0.406193
1.34024	0.443589
1.77833	0.726726
2.78827	0.404404
1.23428	0.594234
1.23339	0.538601
1.9528	0.406055
1.90255	0.231461
1.2592	0.065793
1.41345	0.114847
1.64825	0.091365
1.14464	0.104145
1.38994	0.044011
1.33408	0.128915
1.69177	0.304118
1.80861	0.327086
1.35301	0.160419
1.26858	0.198053
1.3225	0.251636
1.12631	0.178022
1.21537	0.104184
1.17414	0.200362
1.50895	0.19004
1.39076	0.03253
1.16902	0.29578
1.44019	0.042627
1.24307	0.258236
1.19996	0.546389
1.07178	0.649487
1.00129	0.328312
1.60848	0.569286
1.17079	0.436926
2.23207	0.550723
1.58322	0.430308
0.916028	0.726918
1.22493	1.99826
1.26366	0.948247
1.24626	0.821856
1.93747	1.35106
1.17876	0.678595
1.23187	1.42867
1.25618	0.614337
2.28735	0.725836
0.875994	0.744767
1.45485	1.21285
0.992398	0.871619
1.49419	1.01462
1.60522	0.703118
1.59434	0.74589
1.10059	1.74384
1.23087	0.707254
1.48724	0.742343
2.47147	0.977067
1.67271	1.33115
0.615511	0.649432
1.76306	0.755677
1.82471	1.0097
1.76764	0.953864
1.75277	0.915988
3.04224	0.964094
1.60054	0.575175
1.80673	0.870291
1.21314	1.79074
1.60656	0.807326
0.984303	0.628936
2.2933	0.678454
1.40032	1.01661
4.08871	0.682841
0.877201	0.791842
1.12417	0.68893
1.31683	0.758143
0.955984	0.65454
1.10531	0.723137
4.42931	0.434804
2.65312	0.587259
1.6716	1.46075
2.13703	0.41673
2.04314	0.383028
1.74427	0.300261
1.25523	1.5359
0.95258	1.21802
1.04805	0.403791
1.30453	0.816635
1.71648	0.707138
0.961826	0.552795
1.20561	0.383981
1.63698	0.613841
1.34587	0.449531
1.51476	0.786654
0.812337	1.19146
1.26601	0.688312
1.3206	0.612204
1.36478	0.356191
1.08653	0.960055
1.14645	0.297739
1.19768	0.391809
1.3059	0.542693
1.32756	0.633568
0.998576	1.17178
1.29398	0.743966
0.648626	0.767411
1.48911	0.668373
2.3438	0.600516
1.96409	0.902399
1.27656	0.541516
1.0801	0.725648
1.22461	0.512889
0.910106	0.729826
0.750881	0.454858
1.05595	2.21798
0.919056	1.69374
1.0336	1.43875
1.73453	1.46901
0.984036	1.51448
1.1876	2.38328
1.82785	1.52751
2.14562	1.26475
1.52772	1.72355
0.684953	1.52888
0.745071	1.46692
1.16367	1.75695
2.86859	2.12263
1.21986	1.88817
1.18423	2.45907
0.748161	1.7743
0.939082	1.72644
1.34244	1.80251
1.4056	0.568852
1.12292	0.94136
1.17167	0.705008
1.40895	1.56162
1.78915	1.26252
1.61999	0.828461
1.15246	1.31213
0.898099	1.67419
2.41889	1.37898
1.39133	1.26319
1.22073	1.81404
1.3119	0.774343
1.45857	1.08575
0.948155	1.82023
1.04978	1.0746
1.1762	1.48703
1.41338	1.51243
1.19248	1.5447
1.11939	1.6016
1.13201	1.71711
0.925303	1.18553
1.46274	0.735809
1.26215	1.14977
1.67671	1.38825
1.28994	0.918051
0.933026	0.924799
1.27764	1.5181
1.27668	0.717187
1.44161	1.60046
1.39969	0.944299
1.97447	0.679215
1.46512	1.35911
0.964499	1.46834
