# Supplementary material for: CKAP5 stabilizes CENP-E at kinetochores by regulating microtubule-chromosome attachments
Source: EMBO Rep. 2024 Feb 29;25(4):1909–35. doi: 10.1038/s44319-024-00106-9 (PMC11014917; doi:10.1038/s44319-024-00106-9)
Supplement: Supplementary file 4 — Source Data Fig. 1 [file 44319_2024_106_MOESM4_ESM.zip › Figure 1/1J/CENP-E intensity Rescue.xlsx]

## Sheet: Sheet1
ctrl esi	CKAP5 esi	FL	853-2032	1429-2032				N=3
1.29349	0.106665	0.370526	0.328321	0.163268
0.683152	0.199448	0.2616	1.02544	0.262655
1.42174	0.488507	0.474886	0.555939	0.341356
0.878565	0.331949	0.400113	0.687266	0.134037
0.648728	0.025389	0.602241	0.134439	0.265518
0.808565	0.34288	0.799708	0.782332	0.202382
1.13825	0.563635	0.464823	1.3082	0.224264
0.675744	0.235805	0.850597	1.15515	0.017291
0.768843	0.781874	0.502129	0.393775	0.266047
0.616535	1.13047	0.980948	1.11386	0.137013
1.16648	1.36203	0.586761	0.980192	0.509119
1.17582	0.170972	0.981095	0.673385	0.313694
1.32618	1.77906	0.706558	0.291878	0.378856
2.0173	0.170561	0.846279	1.0917	0.411498
1.27934	0.175686	0.327244	0.506526	0.498958
0.695418	0.328488	0.613397	1.074	0.221887
0.664867	0.333459	0.558017	1.00578	0.394412
0.811552	0.161708	0.556263	0.594404	0.230695
0.523706	0.288502	0.675439	0.276402	0.445417
0.570572	0.296265	0.383342	0.128584	0.275877
0.8371	0.4744	0.374476	0.573894	0.355161
0.646314	0.19894	0.480799	0.555225	0.176826
1.18721	0.18751	0.58219	0.390244	0.403762
0.959979	0.064629	0.669928	0.07272	0.37955
1.24574	0.272991	0.662891	0.128584	0.140769
0.795074	0.275828	0.340539	0.276402	0.423767
1.08375	0.173305	0.710763	0.390244	0.350226
0.877432	0.258355	0.673082	0.496634	0.61072
0.89399	0.285446	0.439865	0.555225	0.256927
0.844255	0.35896	0.46876	0.07272	0.289428
0.868287	0.532861	0.471096	0.445128	0.054156
0.434862	0.445061	0.927359	0.398286	0.245241
1.16071	0.383847	0.925487	0.87684	0.287805
1.27599	0.433389	0.574614	0.327588	0.474915
0.74392	0.3351	0.418671	1.02177	0.147421
0.773147	0.226576	0.50961	0.453565	0.316313
0.766185	0.247646	0.498493	0.2768	0.251414
0.230525	0.482574	1.14574	2.32247	0.221892
0.444613	0.705023	1.19317	0.114612	0.027506
0.464651	0.289612	0.914574	0.145656	0.277099
0.668979	0.349756	0.479881	0.393184	0.178431
0.915545	0.112948	0.383713	0.4969	0.229272
1.22009	0.422995	0.273994	0.367692	0.259389
1.07502	0.354397	0.295964	0.582817	0.248452
0.849006	0.517984	0.356832	0.485846	0.229841
1.05299	0.179691	0.167603	0.468975	0.287152
0.689017	0.412559	0.262976	2.19107	0.016996
1.08661	0.434197	0.342692	0.695224	0.421764
1.25731	0.205165	0.40899	0.839764	0.304359
1.12841	0.666655	0.421349	0.809419	0.395354
0.706347	0.045524	0.632383	1.86765	0.242622
0.832888	0.461189	0.230056	0.317202	0.151502
1.23798	0.356136	0.27644	0.373042	0.157956
0.690868	0.924421	0.410821	0.448425	0.176579
0.916905	0.073794	0.192484	0.577714	0.091078
1.81207	0.274677	0.680815	0.833005	0.116725
1.35586	0.133041	0.518024	0.678075	0.161569
1.00013	0.273796	0.313806	0.486736	0.019705
1.05692	0.467645	0.280822	0.856635	0.083846
2.52135	0.837077	0.344373	0.525171	0.039586
1.74717	0.340205	0.447977	0.454388	0.015807
0.836484	0.169601	0.314103	0.637962	0.260249
1.25572	0.293502	0.741199	1.05922	-0.04788
1.45921	0.344433	0.611811	0.577225	0.333745
1.3071	0.220684	0.159312	0.362638	0.333545
0.58705	0.302378	0.187634	0.904498	0.029244
0.425313	0.070323	0.117373	0.692086	0.012103
1.19645	0.3388	0.732819	0.537696	0.199819
0.59885	0.392601	0.319119	0.420538	0.179476
1.06353	0.369534	0.299928	0.590903	0.437463
0.683332	0.378377	0.122966	0.619922	0.319805
1.16529	0.204263	0.072991	0.289377	0.100784
1.11092	0.690142	0.597494	0.873168	0.072772
1.11092	0.412852	0.190089	1.09733	0.091168
0.787329	0.269429	0.897003	0.452753	0.264227
0.963692	0.20076	0.574941	1.24544	0.165037
1.2586	0.376995	0.339302	1.02578	-0.04232
0.561743	0.304419	0.197943	0.552581	0.053656
1.52944	0.420742	0.4567	1.02451	0.134299
1.32241	0.619236	0.252076	0.258595	0.371902
1.03888	0.607281	0.235172	0.591412	0.021046
0.745077	0.262014	0.434387	0.360115	0.028327
0.904559	0.042824	0.597838	0.516563	0.019559
0.630456	0.032752	0.481677	0.760471	0.115374
0.53392	-0.02242	0.669102	0.813768	0.182993
0.953625	0.168185	0.068605	0.368102	0.048685
0.864062	0.129428	0.260116	0.433361	0.086599
0.90856	0.096021	0.463997	0.221806	0.351934
1.19357	0.234907	0.457015	0.013271	0.287238
1.01793	0.048364	0.411704	0.157293	0.144502
1.85149	0.122412	0.452685	0.310142	0.099681
0.893154	-0.04553	0.521337	0.200725	0.074801
0.857334	0.500172	0.268112	0.314422	0.077365
0.541207	0.278854	0.383196	0.147201	0.263526
1.21043	0.247626	0.467182	0.336994	0.10574
1.30238	0.188557	0.350035	0.13507	0.147144
1.02954	0.127527	0.494005	0.226389	0.136205
0.71621	0.026052	0.429103	0.152706	0.111708
1.14811	0.075469	0.305955	0.201676	0.23355
1.15125	0.160704	0.35308	0.249523	0.28055
0.965089	0.077478	0.534198	0.13798	0.250487
1.06873	0.233808	0.342783	0.110624	0.128694
1.06956	0.284461	0.607529	0.161855	0.098832
1.43293	0.093974	0.367783	0.17497	0.236586
0.743455	0.164328	0.264909	0.193206	0.162804
0.865644	0.11143	0.374889	0.097921	0.143591
0.418866	0.210959	0.37327	0.240011	0.115187
0.437535	0.169705	0.229955	0.203337	0.080449
0.40735	0.258251	0.477954	0.125926	0.050354
0.994259	0.006563	0.33636	0.309286	0.363343
0.86891	0.141027	0.300094	0.29084	0.175378
0.646858	0.128105	0.59694	0.051758	0.162598
0.921022	0.088187	0.309004	0.202495	-0.07639
0.956541	0.023414	0.44496	0.267184	0.143556
0.538489	-0.04455	0.466154	0.186896	0.299178
0.691817	0.138416	0.45886	0.078175	0.113428
0.418121	0.090147	0.414931	0.194423	0.228167
0.593121	0.003072	0.660426	0.072481	0.23194
0.910684	0.440821	0.421825	0.013119	0.248983
0.784511	0.163041	0.207635	0.153868	0.23002
1.35476	0.353673	0.389541	0.035721	0.36299
0.928483	0.185412	0.528423	0.721232	0.394629
0.690802	0.985476	0.366473	0.734996	0.632027
1.3955	0.199888	0.534329	0.484464	0.303242
0.836881	0.271091	0.424929	0.612819	0.165422
0.690337	0.530138	0.350505	0.597905	0.157515
0.824275	0.445472	0.300619	0.598824	0.152234
0.758671	0.498225	0.225084	0.378572	0.327586
1.04604	0.872888	0.278683	0.54003	0.11494
1.26739	0.173089	0.330043	1.26928	0.106513
1.27944	0.269864	0.484615	0.385673	0.022328
0.936117	0.550956	0.74265	0.777552	0.3006
0.593547	0.082478	0.256231	0.696188	0.428293
0.662962	0.040393	0.80372	0.538721	0.316897
0.596013	0.495742	0.259433	0.733939	0.399525
0.795725	0.053246	0.553992	1.10269	0.173101
1.15915	0.088671	0.238757	0.809967	0.107738
0.927795	0.225207	0.288765	1.15435	0.181474
0.591688	0.121039	0.267877	0.447333	0.183525
0.965387	0.30827	0.378813	0.500474	0.625048
0.574681	1.17368	0.548647	0.560424	0.134266
0.613154	0.569432	0.721949	0.491258	0.207132
0.532892	0.770136	0.09143	0.587662	0.282788
0.59728	0.609483	1.168	0.296671	0.115212
1.06012	0.820311	0.259838	0.792589	0.21449
0.467272	0.58972	0.47419	0.660603	0.355214
0.508007	0.43867	0.444747	0.619662	0.044344
0.569202	0.879918	0.684338	0.765864	0.108595
0.601819	0.460482	0.273914	0.791734	0.379364
1.16414	0.686633	0.275479	0.584294	0.179255
0.917272	0.383829	0.389137	0.319654	0.377079
1.21692	0.743985	0.420307	0.564772	0.32739
0.565703	0.608129	0.682843	0.819755	0.121213
1.52723	0.507042	0.359416	1.26593	0.260663
0.858822	0.615792	0.305002	0.374052	0.117772
0.588528	0.308494	0.762198	0.291677	0.197611
2.39189	0.48147	0.946354	0.636378	0.251995
1.12845	0.938633	0.322191	0.500188	0.269012
0.830596	1.05208	0.260429	0.849278	0.417002
0.825215	1.39123	0.439152	0.407415	0.369128
0.403188	1.33493	0.30933	0.725462	0.148305
0.972746	0.561061	0.210099	0.890915	0.246434
0.821382	0.357878	0.415414	0.880506	0.131253
0.639725	0.597735	0.15837	0.571656	0.077029
0.448139	0.404336	0.715725	0.738262	0.249189
0.262933	0.604029	0.353339	0.389309	0.272886
0.766277	0.47286	0.594662	0.389309	0.264493
0.623111	0.318716	0.287581	1.19617	0.12851
1.22191	0.303521	0.314861	0.251324	0.092507
0.667346	0.510452	0.117242	0.657916	0.107455
1.01252	0.673103	0.360317	0.584554	0.184499
0.53222	0.295657	0.384097	0.401674	0.143024
0.689214	0.187027	0.433946	0.872799	0.422265
0.493096	0.140353	0.388413	0.867416	0.710725
0.461821	0.138634	0.311294	1.33528	0.409144
0.831331	0.115995	0.698259	0.770971	0.824474
0.521461	0.145875	0.575476	0.539133	1.36248
0.606736	0.116794	0.895454	0.70347	1.01213
0.548629	0.134777	0.431628	0.58093	0.245175
0.96573	0.15913	0.790059	0.440782	0.458953
0.670967	0.141434	0.598574	0.686698	0.631336
0.873007	0.436682	0.58336	0.527722	0.802897
0.753055	0.244478	0.394351	0.66627	0.426437
1.02702	0.074955	0.800633	0.167864	0.568666
1.12391	0.171959	0.736631	0.533682	0.59039
0.874101	0.340546	0.728939	0.29528	0.459823
1.07359	0.127422	0.618889	0.395489	0.338996
0.875351	0.18987	1.07536	0.553842	0.286736
0.849187	0.164217	0.661069	0.526599	1.04224
1.03193	0.156866	0.0901	0.494578	1.40944
0.647418	0.108595	0.457428	0.191588	0.425212
0.646797	0.296493	0.789604	0.172676	0.887415
0.687747	0.2541	0.64317	0.471624	0.627549
0.806844	0.240533	0.422758	0.498059	0.581355
0.869765	0.150816	0.449032	0.638523	0.247053
0.706574	0.238569	0.52162	0.641622	0.534325
0.972978	0.104932	0.516751	0.472483	0.40755
0.422801	0.20279	0.500919	0.297975	0.180702
0.957121	0.089627	0.680596	0.983441	0.642111
1.25931	0.32575	0.738221	0.577946	0.512251
0.679503	0.259011	0.618419	0.87382	0.501515
0.873544	0.221468	0.456944	0.52806	0.815655
0.836579	0.06884	0.290063	0.596986	0.623217
1.10826	0.22452	0.203966	0.285079	0.612669
0.676588	0.050057	0.180148	0.519211	0.35386
0.482494	0.24199	0.485688	0.616979	0.423794
0.477289	0.075728	0.068578	0.348295	-0.00378
0.757123	0.346579	0.32129	0.418248	0.117773
0.598898	0.265891	1.01135	0.702539	0.125637
0.902865	0.363556	0.445093	0.692679	0.022174
0.455167	0.156315	0.444835	0.415517	0.25268
0.642411	0.26504	0.950698	0.595409	0.380126
1.01311	0.265745	0.61354	0.537832	0.243035
0.757425	0.325302	1.09671	0.371074	0.633088
1.39674	0.136335	0.723853	0.643582	0.452889
0.538061	0.520973	0.445589	0.213669	0.187745
1.22216	0.342314	0.659988	0.52398	0.227175
0.894002	0.689656	0.906093	0.583752	0.461674
0.735379	0.438728	0.529441	0.265221	0.105133
1.19066	0.551247	0.542806	0.256661	0.268244
0.997545	0.393394	0.454901	0.489465	0.425011
1.24191	0.779395	0.872728	0.478346	0.074843
1.09872	0.477839	0.982913	0.492881	0.225407
0.725298	0.357443	0.835294	0.506872	0.138529
1.521	0.604592	0.611531	0.52422	0.422776
1.03376	0.640845	0.616579	0.631195	0.243161
0.868431	0.846136	0.616052	0.368757	0.235407
1.46782	0.301015	0.647194	0.158158	0.165261
1.45979	0.803543	0.750107	0.49982	0.226296
1.12831	0.829245	0.8552	0.715623	0.14633
0.773514	0.796432	0.608916	0.395088	0.204518
1.11925	0.043184	1.15304	1.13082	0.284107
1.42114	0.329889	1.04834	0.536651	0.057979
0.983045	0.120674	0.79437	0.452265	0.178532
0.728373	0.215081	0.725428	0.545007	-0.04126
1.03357	0.379319	0.664389	0.314197	0.107197
1.07581	0.266552	1.01435	1.44489	0.221676
1.0911	0.397531	0.423581	0.821961	0.247941
1.43441	0.575246	0.620259	0.949567	0.200211
1.34451	0.297569	0.674412	0.38593	0.074794
0.536127	0.412136	0.427403	1.58048	0.015318
1.22751	0.184743	0.561871	0.650781	0.381421
0.711109	0.26343	0.68824	0.863857	0.094396
0.493888	0.75811	0.422728	0.863857	0.399712
0.436291	0.102186	0.788535	1.2916	0.385622
0.961432	0.229974	0.467042	1.02553	0.372759
0.871378	0.151572	1.09306	1.033	0.448698
1.12613	0.177718	0.381339	0.381409	0.555283
0.431684	0.37451	0.419412	0.799907	0.837845
1.0482	0.258019	0.601287	1.9409	0.42461
1.25985	0.47546	0.330185	1.75293	0.484602
0.891659	0.055488	0.840846	0.832652	0.33361
0.616728	0.163013	0.922845	2.102	0.14717
0.994455	0.224614	0.48566	1.47844	0.258514
0.638008	0.157691	0.212082	2.51364	0.300235
0.863737	0.1961	0.463989	2.76075	0.779638
0.976252	0.118698	0.518394	0.947668	0.327943
0.866098	0.161556	0.487009	1.18968	0.482405
0.87873	0.538532	0.342732	1.89723	0.460223
0.639025	0.03114	0.713703	1.68395	0.298172
0.219738	0.60559	0.480463	1.37743	0.318489
0.856643	0.165529	0.455433	1.36921	0.70642
0.644702	0.195967	0.740574	1.90385	0.428488
1.1762	0.235118	0.654562	1.41328	0.423175
0.718944	0.253095	0.819349	0.936321	0.597127
1.039	0.600794	0.7877	1.33039	0.30352
0.971796	0.139293	0.612749	1.2313	0.071235
0.685133	0.168483	0.631459	1.74939	0.215116
0.456322	0.327129	0.64746	1.01187	0.14715
1.06132	0.304634	0.464894	1.21676	0.265174
0.307489	0.381164	0.411189	0.910706	0.419559
0.364904	0.132418	1.07558	0.72738	0.527505
1.17182	0.022764	0.849297	1.61472	0.561589
0.654288	0.241803	0.635719	0.716338	0.781353
0.900116	0.13677	0.371929	0.896775	0.326388
0.445249	0.339449	0.382757	0.811789	0.858927
0.594601	0.544925	0.376054	2.05826	1.05407
0.891618	0.014483	0.808902	0.702053	0.282722
0.574513	0.501326	1.09686	0.984663	0.348146
0.638613		0.606573	2.4748	0.16148
0.536263		0.477385	0.538531	0.238508
0.711265		0.724356	0.750021	0.366018
0.769946		0.698431	0.889205	0.455143
0.83036		0.612028	1.2739	0.216835
0.381169		0.479606	0.817929	0.210629
0.43034		0.403446	1.23968	0.199959
0.687497		0.386569	1.71361	0.255644
0.818439		0.485027	0.769159	0.715308
0.58995		0.666878	1.17199	0.566856
0.631232		0.688966	0.743934	0.088663
0.456058		0.466347	1.53412	0.473562
0.720081		0.632323	0.702051	0.241413
0.679965		0.406282	0.415957	0.415414
0.811332		0.726303	1.11239	0.082317
0.734755		0.535036	1.0642	0.125985
0.661573		0.76341	0.774352	0.170224
0.510999		0.960854	0.529736	0.034186
0.902745		0.745536	0.528733	-0.01597
0.308317		0.931588	0.746161	0.329217
0.557409		1.67942	0.628988	-0.00106
0.417277		0.994477	0.717431	-0.07317
0.556486		0.761284	0.63707	0.149784
0.726583		0.965875	0.305719	-0.05818
1.10744		0.60248	0.881534	0.081148
0.482461		1.26341	1.77156	0.165566
0.456057		1.11697	0.966207	0.976722
0.916669		1.43834	1.40878	0.195767
0.741182		1.79889	0.992401	-0.03686
0.463502		1.35184	0.756186	-0.02328
0.250772		1.35184	0.995792	0.120703
0.514804		0.928814	0.920244	-0.0182
0.529686		1.22506	0.946714	0.133506
0.564712		1.43043	0.64371	0.19187
0.632628		1.49296	0.747575	0.158145
0.657622		1.61994	0.325979	0.038416
0.440689		0.754393	1.30439	0.258435
0.757506		0.960566	0.657357	-0.05469
0.646311		0.586305	0.447607	0.247052
0.392323		0.455844	2.20455	0.240937
0.43088		0.802253	0.361539	0.060561
0.600027		0.89649	0.988875	0.245151
0.643164		0.872041	0.586738	-0.00905
0.622999		0.595471	0.869071	0.006212
0.609561		0.880334	1.18912	0.009029
0.433677		1.03027	1.07391	-0.00631
0.598359		0.693213	0.62205	0.013725
0.471695		0.697246	0.821603	-0.02079
0.805614		0.924448	1.16216	0.188423
0.321541		0.793297	0.50159	0.01763
0.558825		0.435552	0.372576	0.180186
1.04508		0.297517	0.730204	0.272369
0.552687		0.669898	1.40839	0.888185
0.593797		0.43578	1.03965	0.562274
0.745418		0.372577	1.2423	0.287562
0.699492		0.616477	0.28563	0.487828
0.933917		0.428221	0.47428	0.353015
0.665588		0.745132	1.19956	0.803814
0.346392		2.18228	1.12008	1.1688
1.02359		1.09716	0.611538	0.668532
0.917756		2.59198	0.929025	0.49929
0.737651		0.835921	0.717736	0.462704
0.910882		1.00128	1.07385	0.675814
0.997521		0.752377	1.37764	0.638643
0.6559		0.754056	0.62753	0.636936
0.815152		1.28772	0.291484	0.646152
1.04265		0.67716	1.66251	0.686389
0.421669		0.78103	1.50273	1.05342
0.50184		1.04918	0.147654	0.429898
0.751328		1.16199	0.620595	0.423651
1.16703		0.67789	0.948278	0.632589
0.663842		0.356521	0.521004	0.707684
0.904213		0.525521	0.671447	0.587316
0.573249		1.04537	0.697152	0.338268
0.678274		1.32757	0.578617	0.703711
0.243566		0.477137	0.769033	0.104201
0.42348		1.14394	1.00562	0.451086
0.798125		1.16728	0.408055	0.600197
0.65471		0.937922	0.627616	0.678037
0.521745		1.0312	0.415443	0.434335
0.622218		0.911834	0.369048	0.308917
0.473794		0.599023	0.631111	0.446711
0.753776		0.312548	0.887821	0.399684
0.790968		0.460714	0.84627	0.30627
0.63097		0.983749	0.696098	0.363741
0.570567		1.10715	0.992642	0.515365
0.397308		0.785149	0.346928	0.415653
0.449757		1.83156	0.443508	0.459789
1.09465		0.623003	0.740588	0.683043
0.795719		0.426803	0.77466	0.17526
0.303508		0.470214	0.193477	0.579006
0.608843		0.416252	0.546619	0.085073
0.556286		0.359572	0.620105	0.052683
0.794855		0.759315	0.287833	0.155964
0.755555		0.632329	1.00227	0.248592
0.595964		0.487086	0.518736	0.072954
0.594635		0.142471	0.563441	0.338404
0.656754		0.699123	0.586106	0.243759
0.399045		0.427325	0.253311	0.081098
1.18912		0.668128	0.32991	0.429495
0.865541		2.05309	3.58102	0.389669
0.878051		0.9546	0.584524	0.231427
0.946129		0.723866	0.29759	0.586708
0.594583		1.04332	0.880734	0.011021
0.643335		0.435475	0.409916	0.148122
0.652655		0.771328	0.263197	0.328478
0.559953		0.515022	1.0378	0.427082
0.315103		0.611045	0.635231	0.207216
0.693954		0.270681	0.464242	0.333457
0.53171		0.812784	1.68117	0.220807
0.998242		0.956935	0.562376	0.186603
0.596409		0.987346	3.2251	0.353727
0.691775		0.170191	0.504894	0.197573
0.392521		0.548743	0.292821	0.286168
0.733563		0.922166	0.627232	0.096966
0.553734		0.894156	0.579865	0.332487
0.62487		0.751801	1.36041	0.181603
0.390294		0.785541	0.910779	0.208908
0.451655		0.987545	0.3607	0.340658
0.815159		0.913951	0.147877	0.682642
0.404345		0.531399	0.686723	0.097899
0.558998		0.714463	0.129487	0.365951
0.626918		1.03791	0.14633	0.129467
0.80169		0.52571	0.357032	0.113496
0.830667		0.794398	0.788407	0.271596
1.03386		0.481467	0.956534	0.036806
1.57678		0.481467	0.485419	0.420662
1.13924		0.613329	0.471853	0.393313
0.557636		0.384541	0.414305	0.248714
1.20127		1.22826	0.376472	0.652951
0.903051		0.574823	0.588252	0.151035
0.909824		0.654338	0.492738	0.405716
1.2801		0.746611	0.960682	0.697007
1.28701		1.04461	0.648463	0.135786
0.810908		0.619304	0.515964	0.128992
0.692193		0.501514	0.490162	0.295137
1.09209		1.32442	0.475572	0.397965
0.927389		0.594752	0.368715	0.332604
0.773496		0.762201	0.365005	0.632507
0.647118		0.749564	0.505931	0.460055
0.856656		1.58073	0.604226	0.581907
0.509275		0.145179	0.192586	0.244931
1.51382		0.756968	0.73245	0.67082
1.2548		0.717757	0.944013	0.23887
0.184687		0.599746	0.415336	0.223939
0.729633		0.801699	0.365885	0.703652
0.771672		0.559623	0.370948	0.049277
0.901922		0.973662	0.609726	0.748488
0.939575		0.792665	1.11062	0.48175
1.16815		0.609	1.14467	0.369257
0.797685		0.546637	0.638089	0.111818
0.66995		0.618377	0.466186	0.613618
1.03948		0.83092	0.778681	0.270355
0.778289		0.707577	0.753443	0.31037
1.11854		0.525694	0.735442	0.778084
1.34769		0.65004	0.103314	0.540169
1.21851		0.791605	0.335791	0.632669
1.15673		1.04581	0.374152
0.577912		0.934562	1.24276
1.06037		1.45335	0.442415
0.324043		0.958985	1.03451
0.715424		0.686416	0.948754
0.956293		0.8489	0.320228
0.507093		2.44526	0.263715
0.626939		1.53849	0.755746
0.775743		0.631392	0.763097
0.433419		0.522438	0.865807
0.361223		0.857809	0.387354
0.590565		0.79916	0.561208
0.761156		0.708344	0.52088
0.756269		0.579251	0.591405
0.44545		0.415962	0.529272
0.624461		0.606798	1.15889
0.661131		0.419055	0.676414
0.481		0.677394	0.600405
0.918032		1.37278	0.642256
0.895526		0.641216	0.141913
0.519401		1.30794	0.374942
0.567478		1.09947	0.455759
0.797305		0.365554	0.764734
0.920314		0.598756	0.491893
0.583562		0.651256	1.61668
1.15094		0.612679	1.02043
1.31947		1.20004	0.773611
1.10508		0.252617	0.798632
1.12048		0.376345	0.86947
0.825581		0.441001	0.801446
1.0191		0.362777	0.310672
1.06261		0.256699	0.931482
1.62557		0.399053	0.44446
0.977134		0.769829	1.08709
1.47031		0.441931	0.541722
0.72525		0.586397	0.487479
0.681233		0.851778	0.547406
0.379694		0.520783	0.698239
1.29055		1.0894	0.730056
2.33188		0.504389	0.482271
1.50498		0.45281	0.683057
0.855983		0.545445	1.17738
0.752353		0.576505	0.4972
0.673732		0.308235	0.837984
1.28161		0.485917	0.606906
1.41465		0.478018	0.520336
0.63929		0.484435	0.433914
0.689868		0.475443	0.795086
1.44422		0.966382	0.567788
0.986995		0.583738	0.716075
0.948979		0.567755	0.549533
0.535946		0.605011	0.997557
0.793308		0.744354	0.425517
1.35377		0.238614	0.73055
0.891082		0.487625	0.72965
1.93641		0.517913	0.478391
0.605064		0.331388	0.609018
0.984789		0.576494	0.328843
0.823555		0.393611	0.589338
0.440956		0.48334	0.520103
0.756175		0.115469	0.392553
0.675258		0.424914	0.350194
0.683245		1.01123	0.493118
0.858304		0.314352	0.605993
0.3458		0.395542	0.779088
0.777011		0.310708	0.659
0.239638		0.592512	0.558627
1.61943		0.236488	0.742212
1.41179		0.250304	0.817912
1.68388		0.554967	0.342815
0.964225		0.455432	0.434031
0.499069		0.472153	0.423906
0.720902		1.09129	0.653207
0.937951		1.2435	0.382425
0.999525		1.37763	0.309393
0.446017		0.481181	0.540159
1.52928		1.50074	0.443221
1.03449		1.53356	0.290342
1.21181		1.17986	0.369923
1.25011		0.97574	0.275523
0.834506		0.971608	0.569991
2.15715		0.909073	0.537824
1.61362		1.1851	0.588302
0.976449		1.50872	0.457868
1.11255		1.4673	0.569841
1.06769		2.02747	0.437989
0.964408		0.825728	0.382515
1.33105		0.88067	0.544047
1.45886		1.29802	0.630184
0.678898		0.628518	0.45107
1.26991		1.11756	0.456693
0.900528		0.674529	0.64147
0.962304		0.890935	0.359675
0.535042		1.58097	0.428024
0.85174		0.647578	0.395177
0.696338		0.967483	0.234943
0.767395		0.643808	0.439858
1.09897		1.17306	0.626419
0.518817		0.710647	0.255231
1.72796		0.915891	0.382871
1.25299		0.723258	0.429951
0.754981		0.596417	0.227521
0.575429		0.851969	0.495015
1.73386		0.756896	0.140854
0.899956		1.29694	0.112771
0.85456		1.57697	0.622295
1.20196		1.03801	0.137911
0.773129		1.1525	0.321495
0.427308		1.46905	0.317289
0.491335		1.30497	0.276299
0.835598		0.970177	0.645385
1.19079		1.05888	0.362412
0.645395		1.19255	0.317074
1.41837		1.39828	0.231538
0.947013		0.537134	0.29903
1.33788		0.74453	0.709109
1.02133		0.524486	0.412212
0.911809		0.553219	0.455748
1.17463		1.13915	0.710915
0.865211		1.32529	0.582017
1.34696		0.538048	0.314706
1.38667		0.374157	0.67831
1.31487		1.65585	0.430101
1.17789		0.695129	0.311289
0.544331		1.14199	0.564248
0.697009		0.467957	0.605085
0.990279		1.10507	0.454658
1.44428		0.984846	0.727574
0.593428		1.10915	0.088953
0.820676		0.892568	0.253803
1.0288		0.688217	0.344736
1.00449		1.88922	0.311694
1.20308		1.53163	0.205795
0.286988		0.792386	0.170261
1.34919		0.740927	0.258009
0.996983		0.656297	0.485956
1.32324		0.645565	0.429813
1.15494		0.617397	0.108127
1.18816		0.685861	0.460909
0.245483		1.7111	0.543527
0.596573		1.06714	0.556126
1.10119		0.863025	0.539411
0.944078		1.23982	1.0055
1.05465		0.373662	0.333393
0.887406		1.84949	0.863518
0.425035		1.14098	0.741575
1.14657		1.14603	0.628676
0.416131		0.730702	0.589181
0.990024		0.240022	0.690594
0.645521		0.34756	0.62889
0.645711		1.34984	0.78106
1.03555		0.389129	0.492692
1.69035		0.814264	0.925539
0.781827		0.974085	0.819596
0.960994		2.18702	1.31116
0.885981		0.644605	2.33863
1.10658		0.889359	0.900345
0.784762		1.13138	0.34296
0.862595		1.04111	0.722179
0.754939		1.23994	0.479688
0.590247		1.08573	0.56322
0.648911		0.697231	0.796822
1.02368		1.03332	1.27066
0.809855		1.03461	1.02178
0.887805		0.583117	2.43244
0.566083		0.705705	1.19603
1.33403		1.01227	1.09185
0.382566		0.977268	0.620455
1.84956		0.84451	0.598152
0.963547		0.490283	0.743835
0.367924		1.11449	0.516712
1.22924		0.567473	0.668935
0.43086		1.00041	0.727029
0.351255		0.681292	1.10137
0.533116		1.32153	0.612176
0.629137		1.11187	1.16552
0.691433		1.49039	0.422838
0.642704		0.492871	0.835317
0.952508		0.419108	0.827924
1.34721		0.579786	0.36117
0.909501		0.831484	0.649197
0.577741		0.75646	1.19446
0.587199		1.36322	0.520149
0.600005		0.795238	0.789761
0.459383		0.61086	0.025575
0.685662		1.29077	1.73857
0.354289		1.18371	0.846163
0.833637		0.760648	0.597915
0.657499		0.69217	1.2419
1.7736		0.96351	0.588917
0.959997		1.28194	1.00205
2.49111		0.577443	1.2668
1.66409		1.01856	1.14766
1.83326		0.795238	0.624617
2.71138		0.67545	0.547076
2.95842		0.564606	0.478487
1.14396		1.99001	0.645302
1.56203		3.85885	0.537804
2.76273		1.04393	0.548355
1.57185		0.459568	0.253458
1.58295		0.827622	0.632646
0.390588		1.1766	0.624958
0.84477		1.85827	0.22203
1.24155		0.711738	0.354339
1.21142		0.259824	0.54166
1.05923		0.3893	0.598014
1.38108		0.793007	0.428967
1.40923		0.4686	0.571817
1.45915		0.634018	0.08045
3.55632		1.47687	0.736415
2.79987		4.3701	0.260169
0.814243		2.22742	0.206548
0.73696		2.18251	0.46751
0.927552		0.129899	0.594116
3.17293		0.570721	0.576029
1.80262		0.578388	0.491812
2.32348		2.15132	0.462528
1.20177		0.988831	0.549399
1.73681		2.29174	0.235567
1.51522		1.96125	0.540894
1.23601		3.25563	0.9368
0.918818		0.485904	0.417939
1.50515		0.304257	0.22258
2.96177		0.736169	0.489743
1.25033		1.11423	0.518032
1.90028		0.890708	0.418514
2.38573		0.851104	0.686217
0.741725		1.02973	0.943494
0.769319		0.84467	0.4492
1.39556		0.890988	0.535915
0.594047		0.305979	0.783681
2.03423		1.15292	0.786215
0.826793		0.93389	0.749211
1.14112		1.01003	0.271345
1.84452		0.731946	0.676771
1.48797		0.743693	0.610573
1.90291		1.9567	0.277877
1.10924		0.664133	0.29672
0.862335		0.090523	0.683938
0.846474		0.475948	0.578628
1.35815		1.17125	0.512913
0.819316		0.879534	0.540104
0.929137		0.670936	0.563027
1.6224		0.24567	0.235203
1.03849		0.73252	0.463327
0.685217		0.951947	0.56738
1.03422		1.72503	0.347439
0.744726		0.298762	0.142669
0.821703		0.967399	0.276572
1.6911		0.607236	0.507505
1.12797		0.737041	0.546762
0.549872		1.37221	0.369441
1.29971		0.616918	0.440663
0.834553		0.698946	0.309017
0.524596		1.23605	0.43152
1.33608		0.038184	0.444479
0.56622		0.43773	0.458691
2.14433		0.507757	0.458781
0.595898		0.092913	0.457677
0.48625		0.049832	0.322503
1.37294		0.420015	0.527796
1.09877		0.375333	0.311386
0.810626		1.07026	0.286481
1.26383		0.820904	0.440718
0.835964		0.357376	0.192151
0.455285		1.31237	0.091911
0.598394		0.954052	0.275455
1.16668		0.456911	0.331672
0.481074		0.101778	0.484588
0.901085		0.789562	0.641246
1.15089		0.946072	0.377893
1.2295		0.989632	0.369813
1.20106		0.210448	0.391923
1.32171		0.312516	0.242064
0.857515		0.499741	0.834492
0.868357		0.307899	0.698299
0.627831		0.667118	0.30413
1.03526		0.610704	0.189593
0.853319		0.845692	0.260086
0.645882		0.613466	0.661481
0.738044		2.68716	0.223524
1.23048		1.30825	0.643287
0.895417		0.659791	0.048112
0.467158		1.1926	0.514353
1.0434		0.133271	0.171814
0.098159		1.2068	0.642163
0.657824		1.11372	0.419405
0.262253		0.672565	0.294058
0.502078		0.96592	0.290392
0.201237		0.656047	0.861335
0.902617		0.954005	0.018027
1.74199		0.599765	0.329351
0.654676		0.570046	0.456298
0.102396		1.4245	0.2927
1.56089		0.797077
0.992581		0.558961
0.870865		1.16654
1.38489		0.578503
0.531668		1.42659
0.729336		0.819955
0.948886		1.29356
0.924623		2.76159
0.211464		0.717306
0.356303		0.703532
1.04255		0.702631
0.718591		0.73908
0.303058		0.881989
0.695141		1.02509
1.08635		0.49582
1.15389		0.749279
1.22157		1.71442
0.772524		1.12321
1.39854		0.913974
0.731176		1.53926
1.63592		0.125408
1.13074		0.40311
0.523286		0.174806
1.07506		0.973711
0.457002		0.59129
0.539853		0.565
0.954367		0.912225
1.93468		0.931218
1.14969		1.22779
0.376029		0.535432
0.520326		0.365232
1.16451		1.26683
1.11947		1.50998
0.014386		0.735576
1.04397		1.41436
0.633753		0.778735
0.747784		0.702421
0.827489		0.647353
1.07728		1.15286
1.86909		0.990642
0.822531		1.46242
1.18916		0.336549
2.04062		0.736028
1.82522		0.949982
0.823954		0.478742
1.54601		0.453862
1.1229		0.822735
1.50388		0.629528
0.681192		0.677656
2.05695		0.960687
1.07571		1.36387
1.51895		1.10694
1.67347		0.813866
0.867767		0.629528
1.13345		1.49052
1.43573		0.677656
2.28554		1.36387
1.60163		1.15658
0.979053		0.813866
1.10576		2.01943
1.14204		1.10694
2.76678		0.444311
1.78373		1.17824
1.82709		0.727526
1.47591		0.679034
1.30825		0.880034
1.25786		0.709639
0.542262		0.9713
0.791004		0.54373
0.8372		0.55645
1.49164		0.393869
