# Supplementary material for: CKAP5 stabilizes CENP-E at kinetochores by regulating microtubule-chromosome attachments
Source: EMBO Rep. 2024 Feb 29;25(4):1909–35. doi: 10.1038/s44319-024-00106-9 (PMC11014917; doi:10.1038/s44319-024-00106-9)
Supplement: Supplementary file 5 — Source Data Fig. 2 [file 44319_2024_106_MOESM5_ESM.zip]

Archive with 59 entries (35 files):
- Figure 2/
- Figure 2/2A/
- Figure 2/2A/BubR1/
- Figure 2/2A/BubR1/Annotation.tif
- Figure 2/2A/BubR1/INPUT_TRAP.tif
- Figure 2/2A/CKAP5/
- Figure 2/2A/CKAP5/Annotation.tif
- Figure 2/2A/CKAP5/INPUT_TRAP.tif
- Figure 2/2A/MycGFP-CENP-E/
- Figure 2/2A/MycGFP-CENP-E/GFP TRAP/
- Figure 2/2A/MycGFP-CENP-E/GFP TRAP/Annotation.tif
- Figure 2/2A/MycGFP-CENP-E/GFP TRAP/TRAP.tif
- Figure 2/2A/MycGFP-CENP-E/INPUT/
- Figure 2/2A/MycGFP-CENP-E/INPUT/Annotation.tif
- Figure 2/2A/MycGFP-CENP-E/INPUT/INPUT.tif
- Figure 2/2A/tubulin/
- Figure 2/2A/tubulin/Annotation.tif
- Figure 2/2A/tubulin/INPUT_TRAP.tif
- Figure 2/2B/
- Figure 2/2B/BubR1 interaction with GFP-CENP-E.xlsx
- Figure 2/2C/
- Figure 2/2C/CKAP5 esiRNA/
- Figure 2/2C/CKAP5 esiRNA/togesi_bubr1cy5_knl1568_n=1_121122.lif_Series014Snapshot1_ch00.tif
- Figure 2/2C/CKAP5 esiRNA/togesi_bubr1cy5_knl1568_n=1_121122.lif_Series014Snapshot2_ch00.tif
- Figure 2/2C/CKAP5 esiRNA/togesi_bubr1cy5_knl1568_n=1_121122.lif_Series014Snapshot3_ch00.tif
- Figure 2/2C/CKAP5 esiRNA/togesi_bubr1cy5_knl1568_n=1_121122.lif_Series014Snapshot4_ch00.tif
- Figure 2/2C/Control esiRNA/
- Figure 2/2C/Control esiRNA/ctrlesi_bubr1cy5_knl1568_n=1_121122.lif_Series010Snapshot1_ch00.tif
- Figure 2/2C/Control esiRNA/ctrlesi_bubr1cy5_knl1568_n=1_121122.lif_Series010Snapshot2_ch00.tif
- Figure 2/2C/Control esiRNA/ctrlesi_bubr1cy5_knl1568_n=1_121122.lif_Series010Snapshot3_ch00.tif
- Figure 2/2C/Control esiRNA/ctrlesi_bubr1cy5_knl1568_n=1_121122.lif_Series010Snapshot4_ch00.tif
- Figure 2/2D/
- Figure 2/2D/BubR1 intensity at KTs.xlsx
- Figure 2/2E/
- Figure 2/2E/BubR1/
- Figure 2/2E/BubR1/Input/
- Figure 2/2E/BubR1/Input/Annotation.tif
- Figure 2/2E/BubR1/Input/bubr1 input.tif
- Figure 2/2E/BubR1/Myc IP/
- Figure 2/2E/BubR1/Myc IP/Annotation.tif
- Figure 2/2E/BubR1/Myc IP/ip 5%.tif
- Figure 2/2E/CKAP5/
- Figure 2/2E/CKAP5/Annotation.tif
- Figure 2/2E/CKAP5/INPUT IP.tif
- Figure 2/2E/CKAP5 853-2032-GFP/
- Figure 2/2E/CKAP5 853-2032-GFP/Input/
- Figure 2/2E/CKAP5 853-2032-GFP/Input/Annotation.tif
- Figure 2/2E/CKAP5 853-2032-GFP/Input/Input_45ctd.tif
- Figure 2/2E/CKAP5 853-2032-GFP/Myc IP/
- Figure 2/2E/CKAP5 853-2032-GFP/Myc IP/45CTD.tif
- Figure 2/2E/CKAP5 853-2032-GFP/Myc IP/Annotation.tif
- Figure 2/2E/IgG/
- Figure 2/2E/IgG/Annotation.tif
- Figure 2/2E/IgG/IGG.tif
- Figure 2/2E/MycGFP-CENP-E/
- Figure 2/2E/MycGFP-CENP-E/Annotation.tif
- Figure 2/2E/MycGFP-CENP-E/INPUT_IP_probed for GFP.tif
- Figure 2/2F/
- Figure 2/2F/BubR1-GFP-CENP-E interaction rescue.xlsx
