# Supplementary material for: CKAP5 stabilizes CENP-E at kinetochores by regulating microtubule-chromosome attachments
Source: EMBO Rep. 2024 Feb 29;25(4):1909–35. doi: 10.1038/s44319-024-00106-9 (PMC11014917; doi:10.1038/s44319-024-00106-9)
Supplement: Supplementary file 5 — Source Data Fig. 2 [file 44319_2024_106_MOESM5_ESM.zip › Figure 2/2D/BubR1 intensity at KTs.xlsx]

## Sheet: Sheet1
control esiRNA	CKAP5 esiRNA				N=3
0.967904	0.692303
1.38166	0.487288
1.17006	0.602483
1.11843	0.408464
1.41404	0.578457
0.974042	0.472902
1.19973	1.14971
1.11456	0.360968
1.31494	0.816306
1.49793	0.687091
0.87867	0.497986
1.02514	1.02158
1.4312	0.760326
0.93056	0.789355
1.14159	0.632897
1.012	0.81717
1.34989	0.994456
1.0532	1.07174
1.09781	1.84847
1.07871	1.09736
1.15535	1.186
0.908158	0.96317
1.09736	1.09197
0.869944	1.24302
1.23937	0.981555
0.853708	0.964278
1.20561	1.4368
1.21595	0.471205
1.16968	0.880314
1.39678	0.726826
1.30646	0.804171
1.15108	1.21701
1.21486	1.89449
1.30674	1.07926
1.04607	0.747004
1.08403	0.673718
1.08037	1.33678
1.35758	1.09753
0.870891	0.527849
1.26737	0.752805
1.92523	0.646854
1.35587	1.9334
1.30812	0.709967
1.1215	0.658829
1.21789	1.55673
1.07268	0.637352
1.06645	0.913773
1.30221	0.74802
0.865592	0.918413
1.13969	1.08733
1.36044	0.834941
1.0116	0.787701
1.14486	0.96225
1.22867	0.791733
1.00083	0.762467
1.30678	0.902412
1.08305	1.32444
1.10865	0.9281
1.05959	0.820368
1.57801	0.835608
1.07309	0.67257
0.900012	0.946051
1.26088	0.584125
1.10886	1.2818
1.04283	0.800806
0.78293	1.14265
0.845579	1.08334
0.979674	0.921016
1.81428	0.874514
0.708377	0.602331
0.865133	1.17428
1.08894	0.744249
0.684415	1.01818
0.942655	1.02726
0.436892	1.10726
0.697293	0.944978
0.588097	0.699062
1.08712	1.09015
1.02966	1.28768
0.842526	0.907457
1.07361	0.921459
1.2072	0.555182
1.40001	0.757558
1.00124	0.734631
0.788659	0.733252
0.602193	0.969548
0.669436	0.954216
1.21484	0.843964
1.24544	1.0046
0.523646	0.824648
1.18465	0.843467
0.814903	0.818496
0.869948	0.685531
1.0727	0.951218
1.06046	0.939205
0.834948	0.895299
0.924498	1.0202
0.509935	0.818966
1.00014	0.931251
0.91853	0.896423
0.797426	1.09995
0.971057	0.973509
0.331919	0.763833
0.553259	0.992947
0.755203	0.245932
0.965694	0.384443
0.652214	0.553533
0.581044	0.784067
1.07256	0.325855
0.486199	0.522254
1.02799	0.586324
0.869902	0.708781
1.0658	1.29501
0.554194	0.675181
0.710232	0.658058
0.91211	0.210291
0.601264	0.311199
1.05374	0.038661
0.849934	0.774351
0.909343	0.586355
1.22063	1.17055
0.69884	0.694857
0.895874	0.846479
0.914652	1.1078
1.24299	0.717399
0.833297	0.589082
0.765076	0.486104
1.12703	0.990597
0.422011	0.874521
0.83987	1.52313
0.665917	0.976358
0.654509	0.85546
1.10974	1.65344
0.961895	1.03173
0.795261	0.354254
0.921418	0.414052
0.809752	0.837214
0.781062	0.793892
0.84612	0.694784
0.989077	1.01355
0.827567	1.14671
0.38114	0.96596
1.06171	0.663392
1.06975	1.69415
0.750098	0.743431
1.00021	0.782412
0.378398	1.1028
0.848473	0.963483
0.454391	0.859402
0.873847	1.20148
0.754499	0.749197
1.14932	0.749705
1.19487	1.06058
1.1711	0.330121
1.02655	0.118978
0.953076	1.83822
0.972509	1.35283
0.617486	1.29879
1.11924	1.77879
0.959272	1.89352
1.17593	1.18649
0.632586	1.83751
0.874381	1.41791
0.616692	0.950142
0.982644	1.55013
1.05839	1.50952
1.64221	1.0689
1.0166	1.20882
1.21311	1.21775
1.59386	1.34177
1.20647	1.95025
1.16167	1.22524
1.37948	1.22873
1.49999	0.885605
1.08056	1.47497
0.965873	1.44189
0.779036	2.30063
1.19337	1.60747
1.1646	1.0834
1.01731	1.33599
0.623172	1.3217
0.866969	1.18552
0.972151	1.71785
0.844649	1.91754
1.32973	2.10192
1.14081	1.98655
1.50308	0.328601
1.18873	1.4955
1.40368	1.20932
0.905157	1.90272
1.01856	1.85205
0.79525	1.99854
0.864485	1.75413
0.963788	1.11184
1.04427	1.58313
1.3598	1.43713
1.12717	0.806986
1.26996	1.0518
0.913459	1.14721
1.45137	0.787152
1.18639	1.19703
0.952408	1.90128
1.27654	0.943927
0.893979	1.28693
0.899292	0.943399
1.05334	1.41629
0.995344	1.07834
1.19895	1.23304
1.11166	1.72167
1.09964	1.07279
1.03473	1.67458
0.747247	1.06861
0.980204	1.35352
1.03164	1.01195
1.09521	0.745234
0.750916	0.982099
0.947753	1.00968
1.08598	1.60928
1.1562	0.995074
0.988917	1.75828
1.16713	1.20054
0.815483	1.22095
1.12732	1.15609
0.864402	0.871063
0.933991	1.29663
1.25867	1.15352
1.08773	1.2442
0.834006	1.16286
0.715535	0.536521
0.760104	1.55441
1.25719	1.15416
0.945854	2.18575
1.02604	1.75801
1.15287	1.70193
1.30251	1.16241
0.917618	1.48169
0.512968	2.02643
1.14304	1.75676
1.24221	0.710579
1.48509	0.812833
1.50504	1.78926
0.856667	1.68371
1.19644	0.707535
0.969401	0.644181
0.605341	1.66427
0.832721	0.90283
0.722319	1.25688
0.658618	1.94596
1.41625	1.67442
1.38721	0.868678
1.35748	0.74461
1.50035	1.80963
1.29348	2.06381
0.991391	2.01741
1.03385	1.9855
0.984637	1.46072
1.04094	1.74225
0.893548	1.25186
1.13986	1.19722
0.900793	1.79991
1.33414	1.85034
1.17465	1.83805
1.15608	1.87869
0.9439	1.73048
0.837435	1.6527
1.1407	1.50133
1.09	1.31109
0.936114	0.804719
0.72579	0.581037
0.661424	1.67427
0.895798	1.15431
1.30732	1.55302
1.59496	2.05642
1.24211	2.06468
1.13495	1.61172
1.82338	1.17206
0.963514	0.836822
1.63266	1.18371
1.21159	1.39589
1.33347	1.87951
1.44502	1.6942
1.20644	1.1936
1.86042	1.11749
1.43246	0.942973
0.883156	1.90859
1.23855	1.77365
1.5864	1.1848
1.16376	1.20452
1.73046	1.75295
1.11576	1.64715
1.39064	0.897808
1.10836	1.56722
1.70046	2.10803
1.26123	1.60298
1.39182	1.85011
1.14101	2.24479
0.946597	2.02806
0.871977	1.25389
0.996092	1.28526
1.03426	1.6654
0.846601	1.74279
1.128	2.13302
1.29049	1.62821
1.09453	1.43811
1.75484	2.38492
0.897829	1.37147
0.944275	1.33753
0.994366	1.89769
1.00001	2.00236
1.93439	1.58195
0.844393	1.24647
1.10524	1.53121
1.11407	1.8963
1.26509	2.03844
1.56599	1.37698
1.15764	1.59911
1.12894	2.37058
0.596437	1.84011
1.11528	1.32002
1.58123	1.5336
1.06983	1.97032
0.63627	1.56037
1.0431	2.20768
1.17292	1.24797
1.37004	1.74179
1.51446	1.50433
1.38405	1.29529
1.08847	1.48594
0.672843	1.81917
1.23091	2.35315
0.873873	1.81057
0.671949	1.61996
1.38175	1.41743
1.01201	1.72246
0.864629	1.33821
1.25281	0.751077
1.22912	1.63981
1.13542	0.860962
0.664359	1.53013
0.974062	0.981642
1.43771	0.681955
1.04561	1.58598
0.792315	1.13332
0.776011	1.11316
0.790199	0.806416
1.16544	1.23545
0.808817	1.42724
0.954503	1.16653
0.88371	1.36065
1.10982	1.05672
0.883262	0.887511
1.99639	1.28926
0.841252	1.30441
1.69967	1.61772
0.72458	0.801539
0.906378	2.15671
0.914126	1.54969
1.41728	1.30007
1.15986	1.77027
1.17393	2.03871
2.04467	2.15661
1.23931	1.3015
0.642894	1.16623
0.975868	0.903257
0.815763	1.13987
1.32872	0.852458
1.10937	1.9995
1.40038	1.72037
0.867325	1.5265
1.05627	1.60145
1.05758	0.851388
1.25058	1.2576
0.776969	1.46146
0.921362	1.27138
1.44123	1.66183
1.28781	1.34133
1.18732	1.38698
1.21236	1.13023
1.08652	0.972798
1.50114	0.597906
1.26002	1.03053
1.05297	1.20634
1.29171	1.08428
1.0947	0.447728
1.03936	1.27539
1.27884	1.20026
0.874504	0.936585
1.60016	1.29226
0.665117	1.60114
0.486281	0.900877
1.13501	1.31152
1.08092	1.4388
1.00125	1.21846
1.38038	1.42483
0.781779	1.07048
1.33383	1.19813
1.12847	1.0586
1.47311	1.40993
1.7842	1.02029
1.48991	1.94837
1.03676	1.30217
1.82573	1.38984
1.27219	0.903701
1.50615	0.844155
1.20531	0.938632
1.13363	1.57514
1.57974	1.34444
0.822596	1.24216
1.22832	1.41887
1.36464	1.15539
0.861947	1.06959
0.987564	0.757196
1.18062	1.06717
1.12905	1.19312
1.18933	1.38177
1.32347	0.517594
1.50305	1.4969
1.02778	1.63747
1.06217	1.24053
0.992701	2.37742
0.792653	2.18493
1.64464	1.10461
1.24328	2.36921
2.27684	0.904121
1.67144	1.3252
0.9784	1.57598
0.787781	2.27578
0.813469	0.68672
1.02202	0.470033
1.00488	1.34666
0.940289	1.74753
1.35905	0.965283
0.950038	0.995398
0.568547	0.892446
0.477637	1.05353
0.937374	1.07669
0.627347	1.19819
0.985428	2.04501
1.36539	1.32376
1.52462	1.33625
1.23905	1.64966
1.36399	1.72695
1.28027	1.47507
0.7167	1.39198
0.777997	1.57388
1.0467	1.50166
1.06908	1.31354
0.41816	1.15881
1.23698	1.77296
1.29766	2.48558
1.25491	1.27608
1.28968	1.53387
1.13333	1.57822
1.12954	1.41926
0.92014	1.40166
1.90437	1.69321
1.11813	1.25618
1.54579	0.785891
0.89526	0.824131
0.789271	0.849699
0.869138	0.68376
1.26457	0.450993
0.829691	0.64662
0.884032	0.618704
0.676221	0.431806
1.81827	0.569269
1.33717	0.968495
0.955456	0.394312
1.60877	0.660615
1.25168	0.511989
1.02353	0.725474
1.23227	0.48624
1.52013	0.735811
0.974175	0.803758
0.788862	0.565808
1.17628	1.04217
0.894737	0.50668
1.38901	0.480265
1.78974	0.760039
1.17907	0.811279
0.975001	0.694656
0.892135	0.632444
0.992133	0.595934
1.14363	0.887653
1.24012	0.707508
1.34743	0.594805
1.34651	0.892055
2.02431	0.684585
1.48706	0.452385
0.834855	0.648552
0.919592	0.345
1.10802	0.595683
1.93104	0.476184
1.212	0.876473
1.18586	0.971299
1.00204	1.0784
1.36922	0.670173
1.48277	0.445352
0.768578	0.477607
1.17894	0.503665
0.998393	0.71438
1.29947	1.17006
1.13174	0.674618
1.74837	0.486114
0.833424	0.903938
0.842187	0.675156
1.21889	0.592535
1.10694	0.401448
1.19995	0.491849
0.67358	0.228455
0.897537	0.762287
1.22992	0.490019
0.994739	0.664449
1.21206	0.301881
1.10249	0.724937
1.5531	0.981409
0.888515	0.393861
1.30453	0.336606
1.73063	0.581008
1.02141	1.11678
1.34854	0.802663
1.48459	0.510851
1.30182	0.512301
1.55798	1.04386
1.15172	0.748157
0.930034	0.720024
1.87971	1.03401
1.22269	0.371698
1.1055	1.10726
1.01989	0.623885
1.27294	0.385112
1.357	1.22831
1.4908	1.56879
1.34345	1.55076
1.0243	0.613268
1.53716	0.578245
1.47727	1.40091
1.24943	0.85877
1.29977	0.538581
1.40993	0.910429
1.49533	0.236696
1.34452	0.976657
1.48758	1.70058
1.13496	1.36837
1.24316	1.44966
0.876375	1.02346
1.23873	0.674807
1.34119	1.14832
1.57162	0.721486
1.4245	0.92062
2.19212	1.60857
1.6672	1.32852
1.39071	1.02628
1.13596	1.0241
1.59005	1.19615
1.04644	1.00118
1.48036	1.03911
1.18765	0.705672
1.3073	0.992169
1.23666	1.35347
0.833136	1.68216
1.79442	2.3265
1.0714	1.04452
0.905681	1.95648
1.15574	1.33376
1.5779	1.85531
1.36336	1.70515
1.55846	1.43398
1.72271	1.5023
1.60479	1.59011
1.48598	1.42219
1.32491	1.7406
0.915847	1.91503
0.566323	1.39394
0.506844	2.13945
1.04269	1.24927
0.886536	0.845112
1.15305	1.61119
1.03876	1.3721
0.336991	1.53903
1.00762	1.66918
0.814443	1.64134
0.6615	1.73853
0.894081	1.75562
0.740196	1.73907
0.938627	2.02582
0.938208	2.26841
0.692296	1.09962
1.12745	1.7408
0.623613	1.22637
0.637115	1.65399
0.442102	1.86061
0.96281	1.33944
0.867113	1.68512
1.15018	1.613
1.29221	0.969661
1.2953	1.83272
0.962239	0.943718
0.985817	0.85324
1.20571	1.4191
0.603656	1.76167
0.61908	0.861736
1.05166	1.59872
1.5783	1.60061
0.752264	0.751437
0.778387	0.694913
0.388036	0.936377
0.559078	1.34948
0.938228	1.30344
0.957804	1.54041
1.42919	1.61546
0.733444	0.56822
0.786929	0.870347
1.10761	1.15915
1.22134	1.32231
0.620589	1.43111
1.23098	1.43867
0.833696	1.49296
1.23584	1.27879
1.41156	0.87904
0.75682	1.24317
0.65677	0.950906
0.953962	1.02545
0.599048	1.70967
0.722241	1.47376
1.29071	1.42046
1.09101	1.40522
1.87946	0.874544
0.705347	1.15371
0.565111	1.48521
0.974835	1.82824
0.880697	0.520363
1.08556	1.18037
0.631241	1.32502
0.898427	0.946931
0.955651	1.16996
0.559459	1.20879
0.615957	1.37166
1.21335	0.212953
1.09434	0.633851
0.615956	0.444727
0.875716	1.48439
0.96921	1.81514
0.986482	0.489
1.2656	1.47914
0.684893	0.655643
0.696559	1.26644
0.776184	1.4764
0.745471	2.22863
0.500538	1.72665
1.34411	1.47028
1.12521	1.01973
1.60276	1.7541
0.81165	1.76738
1.05454	1.4614
1.15671	1.41584
0.800542	0.579605
0.964727	0.681512
1.17311	1.19865
1.53876	0.926143
0.968556	1.89225
1.14949	1.55997
1.35947	1.93817
1.06087	1.12209
1.70207	1.54975
1.20683	0.739719
1.31354	1.28022
1.16004	1.73438
1.32968	1.50015
1.59308	1.35502
1.35821	1.46022
1.22175	1.01662
1.52922	0.81515
0.889907	0.800244
0.951178	0.903145
1.59907	0.96391
0.565012	0.737923
1.03682	0.618526
0.96879	1.17629
1.17148	0.852308
0.901783	0.969418
1.30363	1.16261
1.05452	1.21001
1.09386	1.1984
1.01505	1.0388
1.63472	1.06477
1.23092	0.74291
1.31679	0.387487
1.04398	0.692883
1.10704	0.646338
1.56526	0.874617
1.55435	0.876162
0.767995	1.12263
1.06086	0.952574
1.06903	0.850474
1.10102	0.935904
0.908657	0.684104
0.97966	1.0951
0.905263	1.11492
1.31296	0.749577
1.29699	1.15371
1.36589	1.15236
1.70595	0.830252
1.38686	0.750513
1.54032	1.04062
0.971851	0.583901
1.29219	0.838603
0.925355	0.841441
1.14871	0.769126
1.32574	0.933736
1.19293	1.36901
1.19438	0.65324
1.60382	0.959744
1.15389	0.675735
0.866285	0.702478
0.511757	0.934284
1.10511	0.966401
0.887835	1.3709
1.5272	1.49123
0.851432	0.711994
0.901265	0.875976
0.918653	0.892012
1.07138	1.08356
1.14438	0.764884
1.67437	0.951485
1.76562	1.05255
1.05677	1.28992
0.823485	0.910896
1.5	0.950875
1.35119	0.836305
0.743421	1.47049
1.54962	1.06903
0.65259	0.89439
0.926439	0.726717
1.07939	0.811775
1.30725	0.786284
0.793508	1.08596
0.683687	0.987703
1.29335	0.940309
1.06224	0.892776
1.02554	1.07896
1.55634	0.9484
1.06656	0.982826
1.24917	0.638663
0.967241	0.503166
1.30466	0.606789
0.898854	0.883021
0.612077	0.315287
1.35911	0.923834
1.70837	0.528459
0.942693	0.923561
1.16673	1.28902
0.900921	0.752188
0.568376	1.03639
0.913319	0.591218
0.97249	0.624651
0.947448	0.659576
1.1401	0.440328
1.01255	0.705088
0.882849	0.324539
0.961166	0.843523
1.153	0.759221
0.959145	0.708474
1.25839	0.865418
0.887298	0.839401
1.11333	0.665354
0.951413	1.53513
1.39612	0.916081
1.38871	0.007734
1.46054	0.708475
1.11657	0.83546
1.45826	2.1774
1.26854	0.639028
1.11088	0.196001
1.22601	1.05415
1.34544	0.779641
1.03601	0.490643
0.789233	0.731364
0.8126	0.815902
1.08903	1.12832
1.2958	1.02125
1.68356	0.868539
1.51268	0.247714
1.36298	1.11452
1.44302	0.652022
0.843363	0.880722
1.1143	1.27801
1.20576	0.812698
0.677371	0.978183
0.961167	0.559144
1.64489	1.13809
1.00554	0.778232
0.905332	1.01657
0.963631	0.530367
0.956373	0.875513
0.876439	0.704944
1.20684	0.849196
1.09922	1.12817
0.959084	0.921766
1.6764	1.18789
2.06818	1.00331
1.0763	1.49745
1.38777	1.71082
1.30579	1.40244
1.02169	1.09777
1.66057	1.03392
1.42527	1.04891
1.0847	0.767732
0.79934	1.07683
0.758903	1.12891
1.14532	0.974703
1.15994	1.35945
1.35439	1.32735
0.910199	1.18644
1.38749	1.14793
1.44158	1.06583
1.10346	1.28912
1.05606	1.60199
1.05594	1.50058
0.888035	1.28819
1.01861	1.19489
1.083	0.981308
1.54987	1.41914
1.57766	1.20036
1.05003	1.18144
1.26269	1.31827
1.07654	1.4659
1.00845	1.09616
1.03428	0.938453
1.11986	1.3416
0.813776	1.95987
1.51057	1.69981
0.956956	1.16349
0.998198	0.961673
1.2485	0.904623
1.03313	1.34515
0.90214	1.05213
0.805517	0.923733
1.33384	1.224
0.866608	1.77567
0.859107	1.49514
0.918964	1.54285
0.818275	1.65088
1.28749	1.14063
0.937519	1.01411
1.05602	1.31311
0.902807	1.2078
1.30741	1.22697
1.55656	1.45995
0.672492	1.03382
1.43949	1.43537
1.25407	1.22316
1.02664	0.932552
1.15229	0.973685
1.28917	1.09214
0.881008	1.40399
1.04228	1.31094
1.16899	1.53485
0.773776
1.00429
1.34129
1.08011
1.11221
0.926105
1.42324
1.23139
1.18044
1.07985
1.18292
1.06317
1.29321
1.1357
1.42666
1.0972
1.00552
1.19838
1.4262
1.24437
1.45688
1.12534
1.25155
1.37264
1.35243
1.63075
1.4342
1.3744
1.39252
1.25071
