# Supplementary material for: CKAP5 stabilizes CENP-E at kinetochores by regulating microtubule-chromosome attachments
Source: EMBO Rep. 2024 Feb 29;25(4):1909–35. doi: 10.1038/s44319-024-00106-9 (PMC11014917; doi:10.1038/s44319-024-00106-9)
Supplement: Supplementary file 5 — Source Data Fig. 2 [file 44319_2024_106_MOESM5_ESM.zip › Figure 2/2F/BubR1-GFP-CENP-E interaction rescue.xlsx]

## Sheet: Sheet1
control	CKAP5 853-2032 GFP		Experiment No. (N)
1	0.79		1
1	1.06		2
