# Supplementary material for: CKAP5 stabilizes CENP-E at kinetochores by regulating microtubule-chromosome attachments
Source: EMBO Rep. 2024 Feb 29;25(4):1909–35. doi: 10.1038/s44319-024-00106-9 (PMC11014917; doi:10.1038/s44319-024-00106-9)
Supplement: Supplementary file 6 — Source Data Fig. 3 [file 44319_2024_106_MOESM6_ESM.zip]

Archive with 72 entries (49 files):
- Figure 3/
- Figure 3/3A/
- Figure 3/3A/CKAP5 esiRNA/
- Figure 3/3A/CKAP5 esiRNA/Picture2.tif
- Figure 3/3A/CKAP5 esiRNA/togesi_240521.lif_Series012Snapshot All2.tif
- Figure 3/3A/CKAP5 esiRNA/togesi_240521.lif_Series012Snapshot4.tif
- Figure 3/3A/Control esiRNA/
- Figure 3/3A/Control esiRNA/ctrl_240521.lif_Series022Snapshot All1.tif
- Figure 3/3A/Control esiRNA/ctrl_240521.lif_Series022Snapshot1.tif
- Figure 3/3A/Control esiRNA/Picture1.tif
- Figure 3/3B/
- Figure 3/3B/percentatge of cells with asymmetric spindle.xlsx
- Figure 3/3C/
- Figure 3/3C/Inter KT distance.xlsx
- Figure 3/3D/
- Figure 3/3D/Image 18_Structured Illumination.tif
- Figure 3/3D/Image 18_Structured Illumination.tif1.tif
- Figure 3/3D/Image 18_Structured Illumination.tif2.tif
- Figure 3/3D/Image 18_Structured Illumination.tif3.tif
- Figure 3/3D/MERO CARTOON.tif
- Figure 3/3E/
- Figure 3/3E/Percentage of cells with atleast one merotelic attachment.xlsx
- Figure 3/3F/
- Figure 3/3F/Tubulin plus end intensity.xlsx
- Figure 3/3G/
- Figure 3/3G/MT plus end intensity rescue.xlsx
- Figure 3/3H/
- Figure 3/3H/Control + DMSO/
- Figure 3/3H/Control + DMSO/Composite (RGB).tif
- Figure 3/3H/Control + DMSO/MAX_Image 51.czi - C=0-1.tif
- Figure 3/3H/Control + DMSO/MAX_Image 51.czi - C=1-1.tif
- Figure 3/3H/Control + DMSO/MAX_Image 51.czi - C=2-1.tif
- Figure 3/3H/Control + Paclitaxel/
- Figure 3/3H/Control + Paclitaxel/Composite (RGB).tif
- Figure 3/3H/Control + Paclitaxel/MAX_Image 55.czi - C=0.tif
- Figure 3/3H/Control + Paclitaxel/MAX_Image 55.czi - C=1.tif
- Figure 3/3H/Control + Paclitaxel/MAX_Image 55.czi - C=2.tif
- Figure 3/3I/
- Figure 3/3I/Intensity of CENP-E_10μM paclitaxel_30min.xlsx
- Figure 3/3J/
- Figure 3/3J/CKAP5 esiRNA/
- Figure 3/3J/CKAP5 esiRNA/aca.tif
- Figure 3/3J/CKAP5 esiRNA/cenpe.tif
- Figure 3/3J/CKAP5 esiRNA/dapi.tif
- Figure 3/3J/CKAP5 esiRNA/merge.tif
- Figure 3/3J/CKAP5 esiRNA+partial Noco/
- Figure 3/3J/CKAP5 esiRNA+partial Noco/aca.tif
- Figure 3/3J/CKAP5 esiRNA+partial Noco/cenpe.tif
- Figure 3/3J/CKAP5 esiRNA+partial Noco/dapi.tif
- Figure 3/3J/CKAP5 esiRNA+partial Noco/merge.tif
- Figure 3/3J/Control esiRNA/
- Figure 3/3J/Control esiRNA/aca.tif
- Figure 3/3J/Control esiRNA/Annotation.tif
- Figure 3/3J/Control esiRNA/cenpe.tif
- Figure 3/3J/Control esiRNA/dapi.tif
- Figure 3/3J/Control esiRNA/merge.tif
- Figure 3/3K/
- Figure 3/3K/CENP-E intensity rescue_partial destabilization of MT.xlsx
- Figure 3/3L/
- Figure 3/3L/KK_AA/
- Figure 3/3L/KK_AA/MAX_45ctd_kk_aa_saju_n=2_cenpecy5_knl1568_160622.lif - Series027 - C=0-1.tif
- Figure 3/3L/KK_AA/MAX_45ctd_kk_aa_saju_n=2_cenpecy5_knl1568_160622.lif - Series027 - C=1.tif
- Figure 3/3L/KK_AA/MAX_45ctd_kk_aa_saju_n=2_cenpecy5_knl1568_160622.lif - Series027 - C=2.tif
- Figure 3/3L/KK_AA/MAX_45ctd_kk_aa_saju_n=2_cenpecy5_knl1568_160622.lif - Series027 - C=3-1.tif
- Figure 3/3L/KK_AA/scale.tif
- Figure 3/3L/WT/
- Figure 3/3L/WT/MAX_45ctd_saju_n=3_cenpecy5_knl1568_180622.lif - Series026 - C=0-1.tif
- Figure 3/3L/WT/MAX_45ctd_saju_n=3_cenpecy5_knl1568_180622.lif - Series026 - C=1.tif
- Figure 3/3L/WT/MAX_45ctd_saju_n=3_cenpecy5_knl1568_180622.lif - Series026 - C=2.tif
- Figure 3/3L/WT/MAX_45ctd_saju_n=3_cenpecy5_knl1568_180622.lif - Series026 - C=3-1.tif
- Figure 3/3M/
- Figure 3/3M/CENP-E intensity_CKAP5-853-2032-GFP-WT vs KK_AA mutant.xlsx
