# Supplementary material for: CKAP5 stabilizes CENP-E at kinetochores by regulating microtubule-chromosome attachments
Source: EMBO Rep. 2024 Feb 29;25(4):1909–35. doi: 10.1038/s44319-024-00106-9 (PMC11014917; doi:10.1038/s44319-024-00106-9)
Supplement: Supplementary file 6 — Source Data Fig. 3 [file 44319_2024_106_MOESM6_ESM.zip › Figure 3/3C/Inter KT distance.xlsx]

## Sheet: Sheet1
Control esi	CKAP5 esi
1.04	0.858
0.83	1.044
0.85	0.852
0.9	0.835
0.81	0.682
0.88	0.864
0.91	0.717
1.04	1.044
0.93	0.781
1.23	0.823
1.17	0.988
1.04	0.835
0.91	0.793
1.12	0.751
0.86	0.647
0.9	0.638
0.97	1.003
0.8	0.968
0.91	0.893
1.01	0.781
1.01	0.674
1.04	0.781
0.88	0.876
0.97	1.101
1.02	0.828
0.86	0.723
0.99	0.852
0.81	0.662
0.93	1.135
0.93	0.793
0.89	0.985
1.17	1.113
1	0.928
0.96	0.647
0.83	0.662
1.16	0.662
1.38	1.17
1.04	0.925
1.07	0.835
0.8	0.752
1.17	0.928
1.04	0.677
1.07	0.904
1.19	0.946
1.04	0.922
1.03	0.857
1.09	0.968
0.95	0.828
0.91	1.003
1.15	0.887
0.88	0.751
0.84	0.717
1.14	0.864
1.08	0.841
0.9	0.677
1.11	0.852
1.24	0.745
1.01	0.939
1.06	0.71
1.29	0.682
1.14	0.968
0.91	0.889
1.05	0.828
1.1	0.816
1.37	0.677
1	0.843
1.31	0.999
1.37	0.781
1.39	0.774
1.13	0.765
0.97	0.731
1.03	0.863
0.97	0.8
1.09	0.631
1.16	1.036
1.23	0.675
1.54	0.781
1.66	0.639
1.49	0.714
1.17	0.709
1.1	0.573
1.37	0.944
1.18	0.573
0.97	0.582
1.41	0.604
1.37	0.748
0.97	0.955
1	0.787
1.37	0.537
1.24	0.651
1.04	0.761
1.34	0.952
1.11	0.774
1.28	0.718
1.21	0.843
1.04	0.73
0.9	0.989
1.08	0.654
1.28	0.607
0.95	0.751
1.23	0.554
0.96	0.809
1	0.754
1.04	0.504
1	0.841
1.15	0.652
1	0.66
1.14	0.524
1	0.54
1.13	0.682
1.06	0.54
1.05	0.654
0.99	0.572
0.79	0.577
1.11	0.714
1.17	0.493
0.87	0.731
0.92	0.707
1.11	0.748
0.99	0.863
1.05	0.787
0.91	1.081
0.96	0.774
0.96	0.957
1.05	1.023
1.05	0.551
0.99	0.816
0.97	0.603
0.94	0.955
1.04	0.697
1.22	0.428
1.02	0.835
1	0.819
1.04	0.931
1.09	0.955
1.09	0.473
1	0.819
0.96	0.937
1.17	0.494
0.91	0.516
1.28	0.677
1.01	0.606
1.14	0.604
1.29	0.699
1.25	0.647
0.95	0.619
0.88	0.568
1.01	0.748
1.16	0.461
0.94	0.496
1	0.639
1.05	0.594
1.04	0.496
1.16	0.493
0.88	0.677
0.98	0.628
1.07	0.444
0.94	0.607
0.98	0.473
0.81	0.516
1.08	0.709
0.94	0.921
1.09	0.876
0.85	0.689
1.25	0.718
1.25	0.904
1.31	0.793
0.83	0.675
1.27	0.857
1.05	0.993
1.88	0.854
1.97	1.016
1.45	0.968
1.57	0.682
1.76	0.764
2.04	1.034
1.38	0.71
1.73	0.823
1.31	0.81
1.41	1.001
1.62	0.876
1.5	0.751
1.17	0.828
1.73	0.787
1.76	0.854
1	0.482
1.13	0.533
1.13	0.428
0.84	0.825
0.86	0.827
1.1	0.713
1.08	0.942
0.85	0.718
0.99	1.133
1.1	0.876
0.94	0.843
1.25	1.004
1.05	1.034
0.99	0.955
1.19	0.748
1.01	1.063
0.95	0.898
0.89	0.978
0.92	1.113
0.72	1.397
1.05	0.604
0.97	1.234
1.22	0.785
1.2	0.898
1.05	0.759
0.87	0.939
0.93	0.957
0.82	0.994
0.92	0.928
0.92	0.889
0.85	0.955
0.88	1.379
0.82	0.835
0.93	0.61
0.91	0.978
1.18	0.718
1.15	1.001
1	0.939
1	0.797
0.89	0.638
1.03	1.073
0.9	1.162
0.92	0.793
1.34	0.59
0.94	0.62
1.15	0.778
0.98	0.936
0.72	0.864
0.98	0.752
1.07	0.816
1.07	0.714
0.88	0.567
1.19	0.928
1.03	0.682
0.92	0.552
1.49	0.843
1.22	0.764
0.94	0.831
1.07	0.778
0.97	1.023
0.94	0.631
0.96	0.981
1.2	1.113
1.17	1.034
1.28	0.62
0.84	0.809
1.13	1.102
1.08	1.083
0.99	0.778
1.33	0.831
1.24	0.754
0.76	0.689
1.03	0.809
1.13	0.73
1.36	0.682
0.87	0.787
1.26	0.748
0.87	0.828
1.25	0.587
1.21	0.527
1.06	0.995
0.92	0.682
0.84	0.449
1.06	0.71
1.17	1.172
0.87	0.748
1.28	0.785
0.99	0.968
0.83	1.12
1.25	0.809
0.87	0.969
1.23	0.937
0.98	0.751
1.36	1.05
1.31	0.952
0.93	1.067
1.2	1.031
1.11	0.881
1.23	0.804
1.08	1.364
0.88	1.113
1.09	0.854
0.85	1.333
0.72	1.17
0.98	0.731
1.3	0.619
1.05	0.765
1	0.619
1.15	0.968
1.41	0.594
0.98	0.702
0.83	0.837
0.94	0.652
1.03	0.809
1.18	0.953
1.04	0.728
1.27	0.802
1.41	0.878
1.12	1.004
1.72	0.955
1.12	0.682
1.14	0.738
1.14	0.804
0.88	0.92
1.45	0.831
1.02	0.639
0.93	0.524
1.13	0.731
1.34	0.752
0.94	0.365
1.04	0.639
0.62	0.707
0.92	0.669
1.04	0.689
0.91	0.985
1.13	0.825
0.98	0.925
1.2	0.731
1.28	0.781
1.11	0.449
1.32	0.731
1.26	0.428
1.62	0.498
1.09	0.881
1.92	0.74
1.39	0.778
1.14	0.689
1.19	0.541
1.28	0.689
1.01	0.767
1.55	0.511
1.38	0.876
1.53	0.654
1.25	0.854
1.04	0.837
1.57	0.965
1.25	0.908
1.71	1.008
1.17	1.043
1.25	1.023
1.39	1.036
1.63	1.034
0.94	1.034
1.26	1.033
1.27	1.127
1.27	0.759
0.99	0.981
1.52	1.129
1.14	1.245
1.15	0.752
1.2	1.205
0.98	1.22
1.27	1.036
1.29	0.602
1.42	0.931
1	0.651
1.23	0.577
1.2	0.577
1.19	0.639
1.36	0.619
1.15	0.666
0.89	0.718
1.15	0.779
1.04	0.731
0.96	0.942
1.06	0.825
1.2	0.923
0.85	0.923
1.29	0.639
1.1	0.931
1.09	0.723
1.02	0.723
1.16	0.606
1.21	0.921
0.91	0.718
1.19	0.751
1.36	0.639
1.2	0.71
1	0.612
1.36	0.639
1.18	0.628
1.04	0.433
1.18	0.823
1.1	0.542
1.18	0.853
1.1	0.912
0.89	0.404
0.89	0.767
0.94	0.516
0.94	0.731
0.95	0.533
0.92	0.494
1.2	0.713
1	0.816
1.11	0.843
0.96	0.904
0.87	1.234
0.68	0.787
0.85	0.764
0.87	0.604
1.06	0.846
0.92	0.572
0.87	0.54
0.94	0.619
1.36	0.723
0.9	0.731
1.15	1.015
1.02	0.697
0.86	1.113
0.84	0.654
0.98	1.108
0.98	0.816
0.86	0.567
0.93	0.745
0.96	0.639
0.92	1.036
1	0.958
0.96	0.944
0.96	0.827
1.13	0.986
0.92	0.986
0.88	0.876
0.76	0.524
1.04	0.73
0.76	0.809
0.89	0.713
0.86	0.731
0.77	0.466
0.96	0.843
1.05	0.682
1.03	0.639
0.76	0.709
1	0.537
0.81	0.748
1.01	0.639
0.77	0.567
0.85	0.651
0.85	0.837
0.98	0.864
0.91	0.889
1.1	0.869
1.26	0.904
1.13	0.71
0.89	0.827
1.09	0.731
1.02	0.83
1.19	0.764
1.18	0.651
0.69	1.155
0.96	0.685
1.16	0.504
1.09	0.594
0.91	0.872
1.19	0.689
0.94	0.841
0.85	0.989
1.06	0.702
1.16	0.74
1.26	0.666
1.19	0.764
1.01	0.825
0.91	1.015
1.2	0.572
1.2	0.639
0.92	0.639
1.11	0.837
0.78	0.738
0.86	0.751
1.23	0.414
1.22	0.602
0.93	0.555
1.09	0.639
0.91	0.904
0.94	0.995
0.96	1.033
0.77	0.764
1	0.863
0.85	1.137
1.12	0.898
1.06	0.823
1.48	0.677
0.81	0.606
1.06	1.067
1	0.713
0.68	0.816
0.83	0.723
1.35	0.863
1.37	0.745
1.57	0.889
1.07	0.823
1.12	0.697
1.97	0.638
1.77	0.639
1.42	0.677
2.12	0.976
1.74	0.573
0.83	0.619
1.16	1.003
1.37	0.793
1.52	0.728
1.19	0.981
1.21	0.654
1.23	0.414
1.31	0.731
1.29	0.877
1.36	0.682
1.26	1.2
1.06	0.682
1.23	0.864
1.09	0.748
1.13	0.604
1.68	1.058
1.09	0.825
1.4	0.819
1.5	0.718
1.48	0.746
1.53	0.819
1.33	0.524
0.94	1.064
1.07	0.981
0.85	0.731
1.23	0.828
1.1	0.877
1.18	0.793
1.36	0.713
1.45	0.922
0.78	0.828
0.91	0.897
0.81	0.8
1.13	0.793
1.04	0.923
0.96	0.551
0.96	0.439
1.09	0.674
1.26	0.585
1.28	0.8
1.17	0.508
0.86	0.778
0.84	0.604
0.99	0.866
0.94	0.843
1.19	0.603
1	0.654
1.32	0.462
1.61	0.482
1.08	0.761
0.93	0.718
1.3	0.878
1.28	0.748
1.15	0.582
1.11	0.858
0.95	1.088
0.96	0.748
1.29	0.783
0.94	0.922
1.08	0.619
1.04	0.639
1.23	0.704
1.37	0.604
1.2	0.759
0.95	0.666
1.24	0.858
0.99	0.702
1.38	0.764
1.04	0.781
1.28	0.577
1.49	0.754
1.44	0.681
0.92	0.837
1.06	0.455
1.04	0.488
1.05	0.584
1.32	0.667
1.42	0.429
0.98	0.561
1.09	0.826
0.9	0.932
1.13	0.824
0.96	0.855
0.97	0.757
1.23	0.751
0.75	0.614
1.17	0.814
1.17	0.732
1.05	0.71
0.68	0.797
0.95	0.696
0.92	0.465
0.98	0.591
0.73	0.774
0.96	0.639
0.97	0.407
1.11	0.745
0.87	0.731
1.23	0.819
1.05	0.647
0.93	0.758
0.97	0.852
1.37	0.714
1.27	0.748
1.1	1.067
1.1	0.723
1.43	0.853
0.92	0.809
1.32	0.793
1.53	1.127
1.37	0.988
0.89	1.009
0.99	0.758
1.12	0.746
1.13	0.731
1.25	1.131
1.01	1.108
1.36	0.689
1.01	0.604
1.11	0.654
1.26	0.654
0.99	0.532
0.99	0.718
1.05	0.697
0.65	0.923
1.01	0.936
1.23	0.921
1.11	0.685
1.05	0.989
1	0.628
1.21	0.921
1.07	0.81
1.09	0.713
1.61	0.869
1.34	0.852
1.18	0.816
1.16	1.077
0.83	0.451
0.91	0.804
1.07	0.887
1.17	0.697
1.2	0.783
1.45	0.614
1.01	0.9
1.15	1.146
1.29	0.833
1.11	0.749
0.96	0.963
1.37	0.824
0.98	1.119
0.89	0.952
1.26	0.949
0.88	0.835
1.07	0.964
1.16	1.149
1.2	0.858
1.16	0.762
0.94	0.835
1.38	0.749
1.02	0.866
0.92	0.749
0.81	0.639
1.11	0.968
1.04	0.561
1.32	0.591
1.41	0.621
0.86	0.866
1.22	0.696
0.91	1.072
0.85	1.146
1.1	0.8
1.05	1.273
0.8	0.835
0.93	0.793
0.75	1.036
1.09	0.81
0.96	0.739
0.87	1.022
0.9	0.657
0.6	0.851
1.02	0.87
1.46	0.797
1.12	1.162
0.99	0.548
0.73	0.433
0.91	0.94
1.07	0.785
1.19	0.981
0.95	1.06
1.16	0.819
0.96	0.93
1.28	1.059
0.87	1.023
0.89	0.811
0.8	0.953
0.87	0.981
1.28	0.897
0.86	0.909
1.07	1.013
0.9	0.9
1.04	0.804
1.07	0.981
1.16	0.904
1	0.816
0.84	0.964
0.98	0.845
0.91	0.614
0.89	0.516
0.89	0.647
0.91	0.665
0.79	0.485
0.98	0.726
1.13	0.797
1.45	0.719
1.46	0.786
1.36	0.617
1.12	0.745
1.68	0.961
1.37	0.961
1.47	1.001
1.23	1.178
1.38	0.967
1.41	0.931
1.28	0.747
1.26	0.673
1.32	0.691
1.12	0.548
1.07	0.542
1.47	0.493
1.35	0.654
1.46	1.069
1.3	0.843
1.49	0.816
1.31	1.003
1.57	0.993
1.41	1.028
1.33	1.073
1.25	1.137
1.17	1.108
1.81	0.994
1.33	0.889
1.47	1.088
1.55	1.104
1.34	0.533
1.17	0.554
1.42	0.666
1.73	0.786
1.24	0.694
1.23	1.148
1.28	0.851
1.2	0.757
1.29	0.937
1.45	0.967
1.31	0.931
1.15	1.035
1.26	1.013
0.93	0.791
1.6	0.833
1.31	0.757
1.19	1.018
1.34	1.056
1.28	1.033
1.48	0.788
1.36	0.723
1.17	0.786
1.33	0.804
1.28	0.559
1.52	0.977
1.24	0.637
1.36	0.589
1.34	0.652
1.31	0.666
1.62	1.022
1.09	0.614
1.23	0.943
1.46	0.617
1.3	0.637
1.2	0.644
1.31	1.02
1.49	0.574
1.38	0.428
1.11	0.614
1.32	0.562
1.23	0.544
1.13	0.608
0.88	0.66
0.93	0.971
0.91	0.847
1.06	0.862
0.87	0.505
1.28	0.711
1.09	0.921
1.41	0.796
1.21	0.913
1.15	0.752
0.96	0.794
1.26	0.705
1.25	0.952
1.05	0.888
1.36	0.695
1.38	0.626
1.29	1.02
1.01	0.985
1.24	0.811
1.36	0.781
1.27	0.661
1.23	0.72
1.15	0.604
1.38	1.015
1.2	0.964
1.04	0.842
0.99	0.962
1.28	0.686
0.87	0.719
1.07	0.63
1.3	0.666
1.3	0.599
1.04	0.625
1.06	0.943
0.86	0.649
1.41	0.491
0.96	0.62
1.19	1.101
1.22	0.549
0.94	0.693
1.23	0.679
1.42	0.52
1.36	0.489
1.12	0.682
0.92	0.553
1.23	0.542
1.34	0.472
1.18	0.643
1.25	0.708
1.17	0.504
1.23	0.736
1.25	0.72
1.07	0.546
1.2	0.73
1.29	0.585
1.2	0.648
1.13	0.603
0.88	0.7
0.78	0.684
1.2	0.508
1.38	0.494
1.15	0.8
1.17	0.675
1.41	0.782
1.06	0.647
0.94	0.788
1.15	0.715
1.1	0.559
0.85	0.639
1.43	0.552
1.58	0.742
1.16	0.553
1.19	0.614
0.95	0.564
1.59	0.475
1.31	0.679
1.56	0.808
1.36	1.016
0.9	1.156
1.1	1.141
1.58	0.643
0.85	0.593
1.48	0.558
1.01	0.544
1.04	1.042
0.82	0.692
1.26	0.521
1.17	0.542
1.45	0.435
1.21	0.42
1	0.563
0.97	0.854
1.29	0.659
1.01	0.868
0.98	0.555
0.86	0.527
1.11	0.521
0.86	0.58
1.27	0.683
0.98	0.863
1.03	0.718
1.83	0.745
1.04	0.714
1.25	0.674
1.5	0.613
1.49	0.639
1.38	0.431
1.53	0.424
0.98	1.062
1.18	0.701
1.32	1.204
1.32	0.546
1.08	0.966
1.45	1.023
1.19	0.973
1.23	0.999
1.31	0.99
1.46	0.647
1.28	0.821
1.59	0.729
1.45	0.762
1.12	1.058
1.31	0.751
1.57	0.58
1.57	0.837
1.54	0.876
1.22	0.517
1.48	0.626
1.51	0.69
0.99	0.832
1.51	0.549
1.2	0.566
1.35	0.788
1.41	0.836
1.27	0.795
1.35	0.729
1.36	0.818
1.43	0.657
1.13	0.765
1.38	0.55
1.44	0.532
1.38	0.69
1.55	0.539
1.18	0.704
1.36	0.725
1.43	0.661
1.51	1.141
1.88	1.152
1.64	1.367
1.68	1.13
1.21	1.256
1.46	1.132
1.27	1.085
1.44	1.233
1.16	1.165
1.5	1.162
1.33	0.916
1.73	1.067
1.43	1.077
1.48	0.89
1.42	0.989
1.6	1.068
1.03	0.855
1.41	0.797
1.32	1.082
1.6	0.926
1.7	0.85
0.91	1.025
0.81	1
0.88	1
1.12	0.851
1.32	0.963
1.22	0.955
0.89	1.046
1.05	0.871
1.34	0.851
1.27	0.973
1.31	0.908
1.31	1.024
1.24	1.019
1.17	0.976
1.37	0.883
1.31	0.798
1.38	0.892
1.37	1.066
1.73	0.868
1.36	0.91
1.21	0.8
1.36	0.863
1.49	1.061
1.08	0.993
1.05	0.785
0.83	1.261
0.98	1.106
1.29	1.133
1.52	1.333
1.29	1.257
1.47	1.137
0.96	1.167
0.74	1.135
1.44	1.185
1.1	1.115
1.44	1.186
1.43	0.857
1.45	0.733
1.74	0.715
1.29	0.621
1.16	0.721
1.26	0.728
1.41	0.764
1.28	0.718
0.88	0.733
1.35	0.552
1.18	0.885
0.9	0.857
0.97	0.787
1.13	0.706
1.66	0.527
1.12	0.831
1.16	1.062
0.93	0.534
1.08	0.519
1.18	0.832
1.36	0.671
1.3	0.578
1.56	0.539
1.06	0.618
1.46	0.639
1.3	0.703
1.39	0.652
1.06	0.582
1.5	0.534
1.05	0.684
1.56	0.448
1.48	0.456
1.25	0.546
1.51	0.677
1.21	0.731
1.37	0.446
1.44	0.608
1.58	0.726
1.35	0.869
1.63	0.721
1.4	0.934
1.2	0.826
1.44	0.803
1.33	0.694
1.55	0.529
1.13	0.752
1.24	0.534
1.41	0.666
1.45	0.633
1.38	0.557
1.65	0.677
0.92	0.539
1.21	0.657
1.13	0.656
1.27	0.856
1.54	0.674
1.06	0.528
1.17	0.77
1.31	0.629
1.43	0.495
1.39	0.516
1.34	0.58
1.52	0.623
0.92	0.465
0.83	0.584
0.92	0.735
1.21	0.533
1.14	0.62
1.13	0.678
1.03	0.646
1.04	0.603
1.25	0.628
0.89	0.782
1.23	0.678
1.23	0.719
1.07	0.627
1.4	0.568
1.49	0.61
1.31	0.504
1.34	0.586
1.39	0.477
1.56	0.522
1.59	0.396
1.21	0.422
1.61	0.639
1.48	0.454
1.45	0.914
1.36	0.422
1	0.567
1.36	0.401
1.48	0.599
1.88	0.636
1.16	0.746
1.43	0.565
1.34	0.701
1.29	0.698
1.17	0.802
1.43	0.579
1.09	0.745
1.09	0.743
1.35	0.565
1.18	0.73
0.99	0.539
1.03	0.468
1.21	0.625
1.53	0.766
1.33	0.528
1.14	1.081
1.11	0.64
1.39	0.719
1.29	0.446
1.43	0.541
0.92	0.513
0.96	0.404
1.16	1.014
1.17	0.744
1.05	0.772
1.19	0.684
1.06	0.487
1.59	0.498
1.52	0.471
1.32	0.463
1.28	0.641
1.2	0.778
1.31	0.517
1.35	0.605
1.37	0.581
1.5	0.605
1.07	0.849
1.28	0.893
1.28	0.994
1.38	0.842
1.36	0.906
1.47	0.631
1.17	0.706
1.06	0.652
1.54	0.809
1.38	0.691
1.31	0.695
1.09	0.589
1.51	0.632
0.96	0.788
1.16	0.842
1.07	1.084
1.1	1.016
1.3	0.95
1.01	0.911
1.12	1.066
1.23	0.951
0.99	0.884
1.04	0.72
1.3	0.579
1.03	0.707
1.18	0.965
1.25	0.992
1.15	0.917
1.03	0.738
1.09	0.759
1.12	0.945
1.29	0.774
1.18	0.677
1.11	1.02
1.18	0.74
1.18	0.979
1.28	0.719
1.18	0.77
1.23	0.632
1.18	0.606
1.27	0.512
1.23	0.94
1.14	1.017
1.25	0.794
1.25	0.856
1.24	0.999
1.11	0.546
0.98	0.52
1.02	1.054
1.2	0.723
1.03	0.627
1.22	0.865
1.08	0.833
1.28	0.352
1.1	0.651
1.31	0.668
1.27	0.975
1.18	0.913
1.11	0.61
1.17	0.851
0.96	0.952
1.03	1.041
1.08	0.775
1.12	0.782
1.22	0.597
1.18	0.739
1.16	1.049
1.06	0.815
1.39	1.296
1.29	1.135
1.31	1.274
1.34	1.238
1.19	1.101
1.09	1.169
1.14	0.736
1.26	1.019
1.03	1.025
1.15	0.718
1.04	0.986
1.23	1.04
1.26	0.762
1.04	0.861
1.11	0.808
1.17	0.834
0.93	0.759
1.13	0.924
1.21	0.754
1.07	0.706
1.22	0.643
1.15	0.728
1.15	0.669
1.14	0.689
1.23	1.034
1.28	0.753
1.2	0.691
1.06	0.66
1.12	0.862
1.06	0.875
0.98	0.606
0.98	0.848
1.21	1.087
1.22	0.875
1.18	0.837
1.05	0.871
1.09	0.972
1.19	1.147
1.28	1.139
1.21	1.172
0.98	0.687
0.97	0.602
0.93	0.568
0.97	0.498
0.91	0.562
0.96	0.545
1	0.498
1.11	0.525
0.98	0.787
1.12	0.559
1.12	0.579
0.97	0.626
1.36	0.681
1.07	0.418
1.13	0.562
1.08	0.746
1	0.614
1.09	0.556
1.26	0.508
1.31	0.549
1.13	0.523
1.22	0.481
1.11	0.651
1	0.548
1.07	0.658
1.1	0.573
1.12	0.586
1	0.499
1.04	0.527
1.07	0.585
1.21	0.475
1.11	0.429
1.3	0.626
1.23	0.516
1.23	0.635
1.19	0.516
1.04	0.418
1.24	0.749
1.15	0.847
1.25	0.659
1.25	0.714
1.1	0.516
1.19	0.618
1.15	0.641
1.17	0.746
1.15	0.646
1.11	0.586
1.16	0.66
1.05	0.569
1.26	0.663
1.29	0.813
1.08	0.656
1.21	0.562
1.05	0.719
1.09	0.831
1.19	1.162
1	0.655
1.1	0.835
0.82	0.772
1.22	0.764
1	0.576
0.96	0.868
1	0.705
0.94	0.93
1.01	0.674
1.3	0.676
1.32	0.722
1.3	0.644
1.3	0.561
1.02	0.575
0.98	0.71
1.15	0.574
1.07	0.984
1.12	0.968
1.18	0.96
1.21	0.986
1.29	0.984
1.15	1.061
1.2	1.015
1.24	0.605
1.24	0.655
1.17	1.038
1.34	0.934
1.19	0.876
1.12	0.79
1.47	0.813
1.16	0.564
1.2	0.765
1.21	0.643
1.25	0.817
1.21	1.055
1.25	0.834
1.2	0.55
1.24	1.073
1.12	0.805
1.29	0.957
1.04	1.212
1.15	0.924
1.26	0.637
1.41	0.873
1.45	0.928
1.3	0.949
1.26	0.704
1.33	0.766
1.39	0.7
1.45	0.569
1.14	0.96
0.89	0.938
1.06	0.843
0.98	0.642
1.13	0.824
1.07	0.683
1.19	0.793
1.06	0.619
1.1	0.809
1.22	0.573
0.97	0.474
0.98	0.708
0.82	0.673
0.96	0.723
1.46	0.979
1.26	0.6
1.37	0.889
1.21	0.903
1.16	0.941
0.91	0.736
0.97	1.161
1.01	0.809
0.96	0.724
1	0.741
0.83	1.091
0.77	0.866
0.82	0.908
1	0.947
1.19	0.899
1.18	0.856
1.26	0.91
1.34	0.988
1.27	0.737
1.23	0.821
0.99	0.984
1.04	0.602
1.5	0.851
1.46	0.764
1.24	0.829
1.31	0.601
1.23	0.836
1.32	0.887
1.12	0.767
1.25	0.686
1.33	0.459
1.25	0.889
1.17	0.727
1.32	0.847
1.25	0.867
0.99	0.825
1.18	0.614
1.35	0.96
1.36	0.732
0.88	1.07
1.29	1.045
1.27	1.089
1.24	1.071
0.9	1.04
1.11	0.925
1.06	0.843
1.23	1.007
1.25	1.208
1.09	1.142
1.09	1.203
1.24	1.103
1.11
1.07
1.1
1.08
1.15
1.22
1.12
1.16
1.17
1.15
1.37
1.03
1.13
1.11
1.23
1.33
1.24
1.21
1.38
1.36
1.16
1.08
1.25
1.39
0.88
0.88
1.02
