# Supplementary material for: CKAP5 stabilizes CENP-E at kinetochores by regulating microtubule-chromosome attachments
Source: EMBO Rep. 2024 Feb 29;25(4):1909–35. doi: 10.1038/s44319-024-00106-9 (PMC11014917; doi:10.1038/s44319-024-00106-9)
Supplement: Supplementary file 6 — Source Data Fig. 3 [file 44319_2024_106_MOESM6_ESM.zip › Figure 3/3E/Percentage of cells with atleast one merotelic attachment.xlsx]

## Sheet: Sheet1
Control esi	CKAP5 esi		Expt No.
26	88		1
38	86		2
13	57		3
