# Supplementary material for: CKAP5 stabilizes CENP-E at kinetochores by regulating microtubule-chromosome attachments
Source: EMBO Rep. 2024 Feb 29;25(4):1909–35. doi: 10.1038/s44319-024-00106-9 (PMC11014917; doi:10.1038/s44319-024-00106-9)
Supplement: Supplementary file 6 — Source Data Fig. 3 [file 44319_2024_106_MOESM6_ESM.zip › Figure 3/3F/Tubulin plus end intensity.xlsx]

## Sheet: Sheet1
Control esiRNA	CKAP5 esiRNA
48.3162	17.9781
34.7162	52.915
38.7279	31.905
56.1162	23.9178
27.0287	50.204
47.0162	24.8792
19.9213	27.7475
39.9576	44.0105
45.6162	45.7601
40.9162	36.4441
34.3832	39.9596
34.7087	49.8585
45.492	37.2072
65.6162	48.553
40.4026	52.5652
31.0505	33.557
21.12	35.8726
57.5484	46.9176
37.0107	37.1807
24.5162	60.0913
19.1902	73.894
21.157	65.4164
42.6314	47.2226
36.9223	40.5337
31.8878	68.1548
34.7804	44.3531
20.9678	71.6676
58.5403	51.5646
50.5162	38.5552
51.1846	86.7196
51.4204	59.9751
43.1162	99.5798
46.7936	159.008
75.0993	97.2854
41.7553	68.2682
50.255	77.281
46.004	66.7398
61.8095	44.0776
65.6953	67.159
53.5884	76.844
50.8915	87.3751
30.6841	55.9293
31.0946	93.675
43.7629	76.5517
39.2734	72.829
38.462	66.3304
46.4608	73.2832
51.2644	112.571
49.8197	51.8751
77.2972	147.688
72.2275	95.9836
36.0742	68.6906
33.5841	90.4594
50.7091	61.9691
45.5982	71.3239
87.8691	89.9433
27.558	65.4116
64.3714	131.13
64.5957	92.2392
41.5866	112.703
76.2078	127.189
66.3059	206.176
80.3723	58.245
56.4882	99.4933
75.377	93.8349
61.981	111.855
30.079	109.334
36.9441	54.6532
48.3087	56.6426
31.9839	33.5218
46.8765	37.1731
44.9632	56.8158
43.6906	61.9385
33.9147	50.6187
43.6239	31.1497
25.5598	40.2128
37.1173	89.0764
45.3836	36.9121
34.316	48.7497
47.4313	37.8055
37.112	50.2192
33.2168	54.187
49.5922	51.6533
21.7516	40.9871
34.0177	81.3533
44.6914	89.0666
25.1952	82.8372
57.1598	68.2773
48.0454	50.9658
62.7633	64.6434
29.6558	95.6061
10.9746	88.5533
17.6101	98.9581
28.5546	68.739
18.6382	92.3508
48.0311	71.839
50.0771	81.1019
38.8264	71.3446
73.5506	73.4961
42.2227	59.1401
29.0664	68.0409
45.5436	105.933
53.4045	58.2905
53.5169	86.6248
39.5617	114.886
47.9704	97.8499
35.5876	72.8238
41.1531	61.9904
69.7109	85.6427
60.7194	75.2876
75.6305	69.3335
46.5341	74.5704
45.261	57.0952
49.4309	66.8832
44.4817	72.6567
51.2722	40.224
26.3312	56.7416
77.246	81.3457
55.6488	54.8303
52.2676	64.5885
56.8792	127.467
75.1937	77.6548
45.7661	64.2548
111.449	66.516
59.3666	62.4641
26.4067	70.6704
26.229	107.032
91.0419	73.8875
53.7194	73.9147
30.9286	88.243
33.1784	105.513
57.1103	95.5233
67.0618	108.706
70.3584	61.5185
44.4938	132.256
70.6533	104.023
59.0594	60.2998
45.1641	80.5641
66.1942	70.1351
59.8136	85.2948
40.1898	85.3568
71.4399	65.8721
30.5368	46.6232
35.9604	64.7155
26.2476	59.4062
104.547	104.712
48.5132	94.9236
54.7626	52.568
45.0521	92.3257
59.6804	68.0661
36.0299	61.4273
64.1845	70.6462
59.9982	106.271
54.6146	154.418
42.5384	124.455
56.4184	98.2969
53.2281	78.9263
77.8586	105.535
35.0789	114.276
36.3189	177.935
35.532	154.379
32.7545	105.414
39.5655	113.88
48.104	131.559
58.9567	115.299
37.5498	167.237
49.2545	93.4233
32.7715	89.3026
32.8625	67.9415
42.5491	122.286
30.9427	75.7026
52.27	104.077
51.1573	114.403
34.3751	80.796
52.7253	28.4505
41.1472	59.6234
49.9113	130.143
44.7495	131.985
49.9193	119.229
73.9217	138.177
58.5943	126.719
51.5673	51.8233
102.711	105.23
47.5005	133.39
106.097	84.1817
49.5545	107.576
33.8952	169.692
38.3107	133.645
43.2785	126.031
52.6044	95.3744
40.0319	85.1167
102.75	88.5526
49.9132	79.9335
63.4703	76.3509
48.3432	84.6483
49.5352	115.618
67.5396	84.5084
51.1761	93.8468
68.3553	147.456
68.4305	85.1979
24.0298	74.9661
21.3664	62.0354
66.1559	78.8458
33.6207	95.7285
22.9446	95.2915
36.4165	78.4753
21.6145	102.253
36.9389	89.9856
45.0433	73.7115
44.4302	98.8526
72.5331	101.312
39.2025	92.6445
35.3993	55.641
52.5476	79.4898
55.57	81.2745
54.1475	73.0969
47.1975	98.3716
62.9728	106.496
34.5098	92.7039
48.2987	145.269
39.1578	146.153
93.2287	79.4885
26.5659	64.8213
57.3528	94.5713
55.5359	101.124
56.3817	109.312
18.1369	116.682
67.6768	135.633
23.3868	110.256
63.223	75.6164
16.2673	91.487
49.6137	70.9804
15.2903	61.2725
23.9364	107.06
40.9915	83.5586
43.095	77.3704
26.2267	89.0929
38.4104	92.0292
24.2507	95.7534
32.0477	60.3658
46.0343	100.123
37.3802	83.1506
34.2139	97.9154
31.8706	95.8771
55.8583	95.1743
26.3863	112.925
41.6129	74.6804
40.0581	62.7578
55.2581	49.8073
23.2493	52.5447
62.6265	79.622
49.8176	110.192
30.5583	63.823
47.3693	67.089
42.7286	97.4424
39.1669	65.6113
63.6887	81.6508
81.8335	96.9817
37.3691	83.8087
79.5338	111.512
47.4827	55.7768
30.7802	103.28
63.1667	99.0899
28.1251	81.9044
32.0125	72.2283
45.7601	55.0276
39.8706	78.7865
45.9207	117.271
20.574	63.6167
45.1373	56.1092
37.4266	92.2359
24.7129	120.881
35.509	93.1197
30.0549	101.267
51.7376	106.235
40.0822	72.1185
35.5579	99.8804
33.8523	83.6804
66.1594	91.0474
55.8367	66.5893
64.8105	82.6804
57.7698	103.545
27.7598	85.1652
33.5157	112.111
60.5368	109.668
47.5451	90.9051
43.9017	99.3672
83.6297	77.431
64.7874	111.559
62.804	87.4928
90.2082	68.2644
64.7281	101.119
60.1114	82.7255
45.1227	70.7906
44.2067	89.5667
70.6961	83.1457
64.3042	77.0918
50.69	143.088
57.7703	79.0761
55.9634	55.9999
51.0195	62.6912
58.4698	139.516
56.8776	55.596
83.0668	38.5392
50.6473	77.2125
27.6983	90.4412
38.2349	99.9791
64.8392	70.272
106.745	57.5075
60.0799	84.0378
52.1947	99.565
43.7241	82.637
78.8753	87.8613
51.1671	73.6314
30.3957	50.6435
32.4479	87.6751
36.9479	71.9899
46.6215	72.9828
35.2545	96.352
32.0931	58.4993
77.1318	65.4437
43.3844	93.4593
45.8959	69.4951
29.4509	51.133
67.3815	55.7433
44.1835	105.87
55.9148	88.8344
51.4643	81.3226
51.4604	74.5501
32.4657	93.1476
50.9064	121.555
38.9637	66.2749
33.8924	81.6433
35.1935	55.1025
56.9186	150.096
26.9819	95.1434
60.0575	62.7726
30.3015	78.3733
34.8832	68.9026
49.4063	134.062
25.0081	103.035
67.4573	111.751
52.3824	94.0661
21.8057	82.953
50.2004	62.2593
50.6599	130.098
30.5295	96.4186
64.585	68.7542
63.2616	71.8716
41.4879	70.9271
29.3308	78.1948
32.9934	94.4812
84.0661	93.8687
91.1052	68.9962
54.8251	87.2057
40.2419	85.2639
36.0843	93.6648
30.1753	73.5889
33.5575	90.3322
31.6031	61.2932
14.1312	51.4962
28.5491	101.996
30.9761	106.496
38.2845	52.9444
23.4824	108.983
70.7254	58.7545
37.2531	106.899
31.3919	110.596
57.9867	63.3478
51.5586	72.0242
36.0526	81.2169
41.1581	71.5962
49.9539	66.4614
20.7657	76.1699
25.4172	126.314
43.8578	71.4217
28.2084	97.2993
26.9027	146.81
47.6116	79.2469
38.3931	102.729
36.425	98.4138
63.3726	84.4815
49.129	79.5755
60.736	40.6129
44.9986	79.2904
60.8221	55.062
32.4241	32.6031
38.045	51.2541
35.8249	54.7728
45.0676	55.3734
48.7636	83.9909
56.9518	49.8668
46.1786	46.8984
61.2944	58.8922
76.182	60.7803
45.2371	41.0531
53.4208	58.5444
60.6252	43.5629
51.9303	60.9212
67.3974	61.3349
82.0894	70.9673
45.7393	39.4347
36.9862	28.5136
58.226	36.217
44.779	46.6593
56.2634	63.1722
34.2867	72.2148
91.5894	66.0111
62.6378	64.8151
76.3299	56.5419
60.0894	60.8134
45.6209	52.188
39.2494	36.0842
77.6942	75.1033
32.2054	43.4494
68.6754	46.9787
39.0947	39.938
81.9668	53.889
57.1573	42.9032
70.9296	51.1675
42.3324	59.9258
57.7932	41.9089
88.4119	42.6251
35.1351	68.2184
61.7824	35.3107
44.9486	42.8267
52.5394	36.9849
81.7614	69.9832
59.3307	48.5827
42.0847	82.1046
44.2079	57.0217
74.1565	33.3792
86.5742	54.3389
53.2971	62.3398
13.8561	27.4877
51.256	47.7392
56.118	72.1843
46.4754	75.6119
41.309	80.7609
32.1824	147.651
38.76	94.7725
44.174	97.1101
26.7301	105.484
42.2335	55.6731
66.8978	122.06
18.9685	60.9609
88.7956	66.9981
57.308	91.4377
60.9926	58.4526
71.039	74.2139
59.3883	68.2476
77.0551	66.3353
45.7914	69.3945
44.052	77.8925
72.1983	52.3567
48.3241	54.2441
56.2829	55.5279
89.6197	108.048
66.4352	65.5932
28.4955	109.948
23.7424	64.4509
41.2318	79.9432
35.282	77.7976
38.7789	92.4609
44.9837	78.6466
49.9049	76.2724
33.2714	95.5136
37.696	50.1898
26.0049	99.7699
44.997	97.4994
46.529	114.764
52.6049	86.9682
33.1623	47.9993
34.5676	83.1056
39.9751	73.6698
31.1006	42.7963
60.2391	54.3612
41.8696	68.2545
30.4658	32.7619
50.9556	90.2415
38.7659	77.9051
23.1466	72.8009
27.2553	53.6616
31.1255	86.9732
31.2862	51.655
21.8908	92.2513
34.9648	52.2729
39.4825	61.6814
41.1181	56.1674
48.8602	71.0036
23.6721	82.8023
42.4627	80.9249
29.678	87.1656
31.9721	67.9631
38.1501	64.5444
45.2972	49.6581
35.7871	52.8377
24.3192	49.3236
30.8996	51.7913
28.6772	50.4333
32.4811	72.5913
42.156	30.9846
36.6176	59.664
51.7565	51.5922
40.3189	43.1285
43.2565	47.5859
30.4565	54.5474
45.0236	44.2913
28.5418
36.7738
47.2743
45.3565
74.6051
70.3804
97.4668
55.9618
63.7043
60.5228
51.5234
61.1861
64.4137
72.5885
37.1673
66.1576
38.9361
47.0695
52.5913
36.6043
79.2565
53.7518
89.1261
62.3535
92.1232
86.0537
68.3019
52.6949
46.0675
45.1283
36.9436
71.966
45.2413
83.6492
45.0053
53.788
72.3456
64.1393
43.8659
88.5601
94.1042
56.9954
