# Supplementary material for: CKAP5 stabilizes CENP-E at kinetochores by regulating microtubule-chromosome attachments
Source: EMBO Rep. 2024 Feb 29;25(4):1909–35. doi: 10.1038/s44319-024-00106-9 (PMC11014917; doi:10.1038/s44319-024-00106-9)
Supplement: Supplementary file 6 — Source Data Fig. 3 [file 44319_2024_106_MOESM6_ESM.zip › Figure 3/3G/MT plus end intensity rescue.xlsx]

## Sheet: Sheet1
Untransfected	CKAP5 esi	CKAP5 853-2032-GFP
40.7894	63.7364	48.5643
62.6582	63.8503	41.4464
49.9262	66.4239	23.7435
49.2013	48.3813	28.3861
65.9726	41.9995	18.4161
48.4191	48.63	42.5806
49.023	43.666	68.7362
61.8215	45.4528	17.4382
32.4201	36.0519	44.5785
83.3055	79.5388	34.2632
73.5786	73.0978	37.1016
48.8461	40.992	38.7405
68.3965	46.6283	36.1808
69.7313	64.3501	22.2824
80.1973	74.4086	29.5929
83.1327	52.1322	27.4534
94.8971	45.7002	17.4034
73.0527	45.5808	54.4176
90.6844	83.1368	88.8467
57.2514	84.4643	65.1793
59.2514	111.34	59.0568
94.1626	36.9933	140.356
80.6514	56.6029	42.8652
56.3039	55.0166	65.0878
68.9514	73.6853	27.6335
47.2699	93.2023	90.8604
55.8514	60.9618	92.7086
59.3514	72.9257	72.0329
38.1407	82.2143	36.0627
61.0072	95.7554	70.6259
50.7903	49.5183	52.286
39.2793	45.038	61.1005
66.4689	99.8569	108.266
42.0514	54.0915	102.984
53.6776	66.4048	63.8076
49.2273	53.2998	124.662
66.8911	46.2766	113.523
57.3911	86.3779	140.769
47.6494	78.3048	102.568
66.9503	70.9773	97.5942
58.7911	68.8668	73.0466
40.0915	51.2122	129.265
49.0687	91.6874	103.746
39.2554	78.9572	63.8863
45.4546	123.685	79.0765
43.5045	57.2838	34.8405
78.9956	70.2675	76.3361
83.2625	42.4235	94.3311
38.8971	61.302	60.7469
56.2477	54.1382	81.0294
77.1508	70.4859	59.9074
86.6362	82.3133	88.1168
71.4684	55.9587	69.3659
62.8425	49.1393	83.3171
80.4324	60.628	100.692
80.7453	65.3246	51.0761
37.2041	73.9741	93.2353
68.173	58.3819	59.6076
35.8694	71.2657	58.2093
50.9675	62.3316	29.3907
66.5293	80.3958	124.13
47.559	88.2308	58.7817
35.7911	72.4284	99.7291
38.2516	126.199	110.11
62.8071	85.0918	62.5251
71.0753	65.6187	149.931
54.7713	79.5223	91.3939
35.8462	98.1829	97.2311
59.5205	62.1081	116.734
43.5911	83.3261	50.7368
41.757	72.2196	37.026
57.9374	64.7832	72.9959
55.7337	61.2753	70.2442
48.6369	70.2286	55.3784
49.9911	81.0965	62.9897
58.9479	90.6462	45.2276
65.952	45.3308	70.4023
52.7911	63.9383	69.2251
49.0911	40.3072	89.9795
73.9975	72.6363	87.2226
66.2315	118.428	57.488
49.121	68.1977	49.2479
38.9216	57.8096	41.0281
87.9435	66.9365	33.4495
47.1792	59.581	70.4685
64.9127	109.253	53.6053
66.6154	58.6917	30.1033
41.6154	113.697	50.2323
39.3816	65.7544	15.8418
67.7114	59.1726	39.6058
47.8726	64.1944	67.0872
70.4636	138.303	88.5805
40.3102	101.754	60.2213
30.6501	82.611	37.7952
33.6654	59.3368	45.6955
76.254	131.132	46.7771
85.7481	85.587	50.3324
44.9903	56.6641	46.7715
94.3813	79.956	21.6176
98.3467	78.9394	44.0711
23.261	77.608	74.7045
49.7493	49.1337	15.6197
75.0525	72.5363	42.814
28.6794	92.4667	15.5903
50.9163	59.6555	31.3592
45.5258	100.863	111.692
92.5722	72.1591	93.788
99.2791	63.7435	70.8381
81.6917	30.3512	99.5668
40.9273	39.2315	48.4006
75.4326	59.8565	65.114
72.0743	65.9949	131.774
56.5581	57.0636	97.875
40.8034	110.094	9.54047
63.5629	103.108	102.186
78.1437	79.4344	59.2095
53.5536	60.4444	118.168
50.2605	79.273	68.0445
57.5246	56.3971	64.6365
101.814	74.371	33.1846
39.3154	77.1284	92.1133
75.488	70.8251	67.4382
66.109	71.8784	85.4367
45.0293	87.5753	105.592
77.5961	89.1081	27.2444
67.0337	84.6955	62.3682
51.92	53.5885	86.5603
92.5346	90.948	87.3756
67.6143	73.3805	112.801
75.8052	135.47	74.5352
102.347	116.795	124.778
59.5946	49.7937	66.7475
71.9154	85.5711	52.7751
57.5221	78.5418	72.521
32.0884	55.4885	68.2773
61.558	91.0142	81.2888
19.5025	77.4177	57.3083
56.739	84.9378	36.7791
38.8786	95.8529	42.1287
34.0661	71.2948	26.7361
46.0195	107.966	24.0086
45.0195	61.977	65.6793
53.2195	90.3858	29.9418
27.5918	113.972	28.0086
69.6209	82.7467	58.4695
43.8195	119.442	34.4086
62.562	52.2631	40.2657
25.0914	91.0708	42.9698
56.7195	81.6134	55.3333
28.8623	65.0757	38.7065
94.5336	79.2325	39.1847
29.7701	95.6553	45.3621
56.9195	80.8762	26.0339
47.5195	94.8879	18.8091
38.1195	57.0207	51.7086
51.5551	107.069	25.8546
49.9502	59.8844	56.7338
51.1195	83.3459	17.2547
52.7461	82.5269	40.5227
32.2479	80.6735	20.7086
57.2509	75.3147	32.0483
39.1662	84.7864	18.1291
35.8939	56.2325	27.3933
25.3169	133.982	46.2302
23.9889	136.043	40.1659
35.7195	80.89	105.817
50.8223	45.545	47.6413
37.3265	125.962	31.7818
42.2446	127.933	52.9953
30.8126	89.4997	39.7455
26.5184	107.396	32.6667
37.4195	45.1568	45.8504
41.9096	107.626	10.4911
80.7821	113.462	74.4522
35.032	64.1631	45.065
66.0688	92.1706	43.7157
31.7214	83.3078	98.6542
31.3449	117.864	122.957
36.315	97.7871	30.8722
71.2714	114.032	29.6401
40.3634	85.2746	39.9199
58.8263	91.92	76.242
67.4023	97.1278	90.6349
54.2195	75.5131	34.5115
53.5118	118.484	65.7478
44.1425	94.8374	74.8417
70.2713	104.688	62.4504
73.1925	61.8928	95.9634
50.6984	68.1985	65.2069
65.6656	69.1271	53.0373
33.8361	106.401	60.1683
63.7423	61.3355	46.9818
35.5656	54.4238	47.1051
68.2656	67.1361	41.4392
52.8656	55.6337	53.5965
33.9275	72.2128	66.8034
4.77896	69.2032	68.7504
11.9565	54.2799	61.9255
31.2122	76.2135	56.9819
64.893	51.6811	72.9654
49.947	54.7683	55.6699
76.1715	78.0823	58.9973
48.6656	84.6758	58.0553
21.3656	68.7128	77.7728
30.631	75.4966	54.2666
26.3041	85.4828	36.2445
56.985	81.6674	41.1796
55.888	51.1128	75.173
41.5746	74.3128	139.611
56.8927	78.7817	40.1396
58.1656	88.9788	66.0955
61.2252	44.0637	27.6061
51.8974	74.1298	43.9864
52.0062	87.5049	62.8536
32.2007	76.9993	106.485
55.821	107.292	46.4525
39.5656	135.786	81.2349
49.3269	86.3828	56.7215
28.7353	77.1641	64.327
28.5169	63.3602	64.2341
23.9305	75.2762	117.739
93.2656	62.5281	27.6172
40.4568	71.2439	49.0351
40.6656	69.9102	91.7853
33.1102	108.361	67.605
50.6261	78.8891	126.948
30.9917	63.9891	73.894
63.9459	56.3002	82.2909
60.7937	98.6471	60.9805
59.8874	99.1535	53.4533
85.5656	98.2375	64.2201
52.5808	91.3646	48.4266
45.4922	60.4398	63.1991
59.3241	77.2847	81.0316
61.5795	70.3364	88.5263
81.4076	75.5654	133.853
61.4571	101.764	148.727
57.1908	98.8925	65.454
46.9798	67.3545	50.6504
49.2077	86.6267	39.1708
32.3667	118.388	35.3891
40.8436	100.089	22.3086
48.751	107.006	25.2326
16.5744	113.59	21.7558
61.1186	60.4901	119.611
53.0228	102.534	71.9792
27.8083	65.4632	13.5919
48.0544	80.9651	58.9517
54.8885	61.0168	32.2504
44.618	65.0075	36.7597
70.092	68.5891	78.0834
39.5086	84.7168	44.9763
23.2672	120.209	26.3693
31.6575	87.2554	59.7392
21.4144	137.654	29.0442
26.9913	72.5208	85.3336
27.378	109.264	61.218
49.0822	52.5897	49.2803
41.3324	97.4257	35.214
75.9547	83.1292	20.1238
57.9274	71.0198	104.695
84.106	132.322	70.2229
52.3286	56.9077	33.0983
49.9121	61.953	60.1122
43.7739	68.4981	54.2245
31.508	64.328	25.4309
32.3342	61.3065	59.2267
31.7072	75.8401	22.2248
66.4009	76.5229	72.2212
41.6822	47.1946	24.9865
52.3384	92.7042	33.3856
54.5707	34.3345	50.4572
72.032	74.2357	38.3082
63.8939	57.5264	43.6394
26.4929	59.93	51.5701
38.2393	51.663	18.3368
60.1561	52.9724	16.1183
86.896	76.1782	52.1626
64.9796	84.3723	58.6848
47.8669	78.5013	22.3604
89.9615	91.9954	30.4874
80.5507	62.169	34.438
41.5834	79.6529	72.5293
26.9099	69.8623	41.9919
54.7606	80.1425	24.9082
78.6994	52.4421	29.0185
48.5694	54.3325	42.636
44.043	109.444	36.0302
69.832	117.493	22.2184
88.1049	89.1425	28.7939
68.2048	82.7207	53.7133
26.2232	73.3039	25.4065
32.9421	91.5598	14.6887
18.3687	82.6504	14.6173
31.3795	85.754	13.2933
15.0939	71.0761	11.0576
35.1939	78.0961	16.0438
3.59394	91.765	25.6296
41.3762	87.1127	15.6086
9.69394	68.1153	18.5519
65.1602	62.2073	49.4425
26.2939	107.539	4.75406
58.41	73.7601	23.3902
30.3939	142.046	35.5742
17.0678	95.1051	9.73406
21.1939	93.0097	10.1784
18.987	190.204	53.2015
26.6939	87.9117	9.88403
15.7024	60.068	18.8236
30.8433	63.8798	27.1376
61.3161	60.9855	26.2467
23.0587	95.6372	17.7423
36.34	158.51	4.72143
52.3397	69.6134	36.3184
64.107	56.0268	18.2099
18.6939	83.4909	15.3961
47.5293	68.2365	14.3236
44.0499	96.6698	19.805
36.2704	86.3663	23.9236
32.077	60.3514	13.0592
38.1472	71.2578	34.0236
43.4142	79.5617	31.3562
32.9303	92.661	35.9891
28.1594	130.228	10.7706
71.6535	115.468	12.0087
45.7417	104.623	10.0906
39.7349	112.554	19.246
32.3358	102.063	27.4895
60.1289	69	31.5177
27.4651	69.0326	25.2889
32.4114	73.1909	76.424
45.835	70.3075	35.3562
21.7513	70.0763	23.6103
56.0885	58.9796	38.6591
49.5691	51.2879	10.7697
75.8812	82.391	7.71285
41.7965	145.1	17.0997
32.4873	83.2967	16.8766
21.0687	88.9818	17.3569
59.0311	90.163	15.3694
48.0364	114.723	12.9248
45.419	103.3	9.61412
62.3939	59.9023	14.1379
61.072	72.6877	22.0344
62.6939	85.8555	16.0945
42.412	95.6644	12.7437
56.6523	106.914	10.3713
37.5262	84.8428	25.9986
50.1287	77.1116	17.2356
96.0517	63.6265	22.0097
56.8731	75.2783	21.3475
90.5939	83.6776	21.4244
97.2044	60.1108	6.21768
60.4939	110.51	17.2573
33.4314	68.5768	18.6145
40.9346	61.3101	42.7324
55.0978	80.1768	4.47215
17.09	100.792	22.8213
11.9812	76.41	23.4864
36.7895	61.6101	10.0637
27.9095	114.092	8.67579
12.2388	78.1076	12.4832
37.6346	80.2391	13.9204
34.8595	98.4997	14.799
37.5344	99.4105	15.0804
67.2805	101.06	17.3993
50.3348	108.645	8.72284
21.4617	93.8837	13.979
16.6754	89.7307	8.75057
32.3098	110.166	11.5701
24.154	107.727	17.4297
54.5346	124.239	7.66899
33.3503	95.3124	7.58177
33.8124	124.034	12.5031
60.2618	90.3017	10.7533
25.997	59.8928	22.0669
37.8095	94.7938	17.2143
37.8974	136.512	13.4972
58.9465	116.675	13.462
55.1613	96.9246	16.3008
50.1642	98.3176	9.36196
22.381	74.8948	25.8397
46.0346	81.4496	9.8575
37.1193	49.3822	23.0169
76.2407	81.2341	14.5729
53.6066	54.688	15.0392
43.2238	45.0405	19.3055
40.172	66.0907	22.365
22.7865	100.038	14.4136
25.7946	52.5493	17.9914
55.2979	86.7742	15.1791
56.2798	84.7467	15.1109
58.1282	94.3102	17.551
42.6037	77.0313	15.1904
38.8913	86.8943	26.4478
61.6824	95.0602	24.5884
46.9641	92.9847	20.2584
45.7431	58.0416	28.6876
42.0523	96.6245	22.3654
17.6261	64.5434	25.342
65.1231	154.674	14.7327
46.0681	111.444	9.35985
27.9222	93.1283	22.5749
45.4724	75.1869	18.4708
45.313	104.058	11.6899
29.8698	78.4818	9.64098
17.5593	69.2085	24.9168
31.6713	71.6961	22.7287
46.9242	119.819	12.5824
25.6537	77.4965	21.7402
38.0913	86.409	18.3168
58.1987	68.7943	24.8168
30.2018	96.4021	20.8539
32.6951	93.8827	44.6567
24.792	93.1438	17.4284
69.9907	89.4773	55.2168
74.6222	117.549	32.1916
48.5797	68.3849	13.7154
42.2358	70.6135	20.3168
24.6769	96.4401	37.373
37.7521	108.011	34.3865
49.6222	99.9469	50.8549
77.0327	136.256	35.7048
33.7743	109.803	28.925
46.699	101.463	35.9683
57.4278	110.474	37.8572
40.9482	182.185	36.1692
60.8223	130.586	30.2994
27.8428	107.674	14.8666
31.6634	50.0765	37.5168
39.1068	142.683	36.5706
55.6693	64.1981	34.8553
45.094	75.9288
52.6749	75.2681
57.229	98.6742
93.7938	101.147
32.3632
59.5646
77.4286
28.9874
57.6881
89.5739
88.6283
44.9911
52.0882
70.3147
