# Supplementary material for: CKAP5 stabilizes CENP-E at kinetochores by regulating microtubule-chromosome attachments
Source: EMBO Rep. 2024 Feb 29;25(4):1909–35. doi: 10.1038/s44319-024-00106-9 (PMC11014917; doi:10.1038/s44319-024-00106-9)
Supplement: Supplementary file 6 — Source Data Fig. 3 [file 44319_2024_106_MOESM6_ESM.zip › Figure 3/3I/Intensity of CENP-E_10μM paclitaxel_30min.xlsx]

## Sheet: Sheet1
ctrl dmso	ctrl taxol
1.64875	1.37028
1.7415	0.939719
1.12006	0.888539
1.01867	1.07549
1.02456	0.730684
1.5357	2.92613
2.7212	0.725547
1.67573	1.66162
1.86132	0.693737
2.74587	0.564016
1.88384	2.2331
2.55701	0.948365
2.12576	1.55387
1.23076	0.625992
1.97628	0.987795
1.64976	1.64195
2.96721	0.563562
1.03012	0.658138
2.26572	1.46686
1.73042	2.05391
1.07342	0.794469
1.39094	1.33126
1.23512	0.91949
0.890296	1.64059
1.25237	1.20165
2.0591	2.62642
2.40704	1.41559
1.83076	1.06848
1.83229	1.17743
2.31056	0.857893
3.1201	1.00989
3.15501	1.74541
2.69248	0.651969
0.938417	0.768404
2.57856	0.567632
1.52046	0.72444
2.47483	1.62346
1.07941	0.556116
1.84591	7.98657
1.39226	1.65844
2.20968	1.78137
2.08523	1.85324
2.04576	0.650815
1.3816	1.1555
2.26059	1.19495
1.68487	1.07228
1.19826	1.56506
1.68522	0.620982
1.29374	1.20188
0.947246	1.03594
0.797983	1.98827
1.66363	1.34319
1.06902	1.19277
1.40702	1.06616
0.88457	1.23973
0.807055	0.559375
0.928503	2.23347
1.62079	1.51041
1.05672	24.8989
1.7059	1.49838
1.04206	1.15064
2.51433	0.996086
2.69125	1.0673
2.01121	1.12558
1.32059	0.677191
1.11833	0.597981
2.34286	0.834988
1.65588	0.869997
5.18103	1.3582
3.82937	1.77413
2.03302	2.02425
1.01551	1.09171
1.13542	1.94765
1.26373	0.847827
0.627513	1.42654
1.00654	1.59868
1.5732	1.82254
1.00309	1.44633
0.869372	2.2554
1.53158	1.77669
3.21371	1.24554
1.56899	1.43466
2.14671	1.47293
1.54811	0.818676
1.59999	2.1063
2.11737	1.91839
2.51139	2.81821
1.40417	1.48985
2.25354	1.54481
1.01225	1.27417
1.17748	1.29899
0.894937	1.14057
1.1405	0.62569
1.52004	2.44681
1.33715	1.33046
2.00103	1.03109
1.58762	1.25796
1.41606	0.794701
1.42822	2.09275
1.33331	1.33996
1.11573	1.53601
0.916765	1.32138
0.948396	1.3442
1.36552	0.718043
1.57789	1.59428
0.847033	0.997178
1.10399	0.962757
1.14788	2.78247
0.579165	1.38935
0.999713	1.81549
2.31428	0.887214
1.33599	3.25958
0.93727	0.678195
2.11624	1.4685
1.53644	1.89695
2.74204	0.685114
0.559934	1.3363
1.02906	2.10654
2.29573	1.11549
1.34445	0.8637
1.17101	0.685452
1.14525	0.779254
1.23763	1.0432
1.77453	1.00523
2.52549	0.937622
1.2598	0.991945
1.17444	0.805749
0.866395	0.660404
0.604814	0.885826
0.603574	1.80649
1.49915	1.0722
0.914171	1.01736
1.70546	1.71867
1.20628	0.864849
0.907842	0.588329
1.26512	0.883555
2.40639	1.49073
2.06581	2.46074
1.39834	1.01008
1.10614	1.60665
1.24622	1.37631
1.08822	0.79961
1.62965	1.12704
1.6198	2.81317
1.11147	0.59374
1.38565	0.504228
2.13434	1.06666
1.3879	1.77352
2.17903	1.1496
1.30528	2.52348
1.20407	1.24346
1.87358	0.723341
1.66023	1.48571
1.48564	0.564561
2.43679	1.13311
1.94818	1.47868
1.16633	0.974387
2.10851	1.43125
1.73537	0.896905
1.72857	2.32985
2.02803	1.68928
0.855363	0.648895
0.946437	2.20305
1.54955	0.962056
1.48137	1.18191
2.72948	1.15277
1.48584	0.959296
4.8122	1.23018
1.1327	1.1706
2.38754	0.940264
1.93819	0.989353
1.49313	2.84962
1.39886	1.11632
1.42346	0.89985
0.810664	1.44666
1.346	2.20103
1.35209	0.486225
0.926695	0.750352
1.87046	2.33692
1.86905	2.61283
1.45528	0.90746
1.89743	1.21484
1.72603	0.84771
0.947768	0.721112
1.48117	0.806038
0.923232	1.6004
1.52913	1.30234
2.06909	1.50946
0.832168	0.845767
1.1196	1.08964
0.694405	1.42365
1.0712	1.81323
1.30992	1.38468
1.46638	0.729508
0.840987	1.60039
1.55906	0.967153
4.00198	1.27538
2.63167	1.89553
1.63969	1.18473
0.735598	3.48963
1.68965	1.28009
1.67495	2.22098
1.55272	2.17704
2.09057	2.29376
1.41217	2.91745
1.81551	0.938995
2.12715	1.50993
1.01976	2.25371
0.942437	0.854289
0.853442	1.05421
1.36519	2.86944
0.767652	2.46929
0.728876	2.6787
1.09267	3.37644
0.778654	1.482
1.8405	1.74177
0.755745	0.804375
0.992629	1.38707
1.37115	1.87243
1.08889	2.90886
0.621073	2.92929
0.691177	3.47855
1.46361	3.17446
1.2237	1.72604
1.14703	1.82289
0.868177	0.832878
1.04814	1.75098
0.877565	2.2425
1.29918	1.9306
1.19728	0.816275
0.787506	1.83104
1.17108	1.57015
2.06744	0.782133
1.22588	2.10234
1.03865	1.30022
1.22875	0.887716
0.496561	2.0013
0.898177	1.46219
0.913361	1.3217
1.05676	1.13503
2.71542	1.46498
1.71363	1.26721
1.30618	1.54282
2.12644	0.767807
1.6062	1.25819
0.523101	1.12804
0.740598	0.792483
1.45477	1.68467
1.3969	0.676297
2.35481	1.90481
1.00025	2.21889
0.95134	2.86174
1.55782	1.59714
3.5629	1.70684
1.33564	0.909151
0.825249	1.26967
1.94997	1.4176
2.54295	1.31549
1.0082	0.765474
0.917462	1.32791
1.44819	1.7975
1.25151	0.970397
1.19923	1.93957
1.01968	0.76214
1.07584	1.17169
0.826401	3.25697
0.66207	2.53326
0.838456	1.39993
1.10214	0.973442
1.10039	0.458009
1.38125	1.63715
1.33492	1.10979
1.77936	1.05193
1.32974	1.1323
0.875441	1.81061
1.64729	1.4804
3.46428	1.66498
1.07212	1.59963
1.52542	1.11131
0.946147	2.44553
1.07649	2.54364
1.12981	1.08755
1.23455	1.06911
1.20724	1.11478
1.56466	1.50569
1.86435	1.34399
1.82332	5.25449
1.12494	1.13055
2.14494	2.75285
1.02853	1.74245
1.25341	1.15032
1.11488	1.8189
2.02177	1.5638
1.25074	1.75491
0.830703	1.72154
1.3766	0.868758
1.57096	0.957284
1.17321	1.34088
1.07776	1.12978
1.59564	2.45469
1.65442	1.97548
1.37443	1.50386
1.4802	3.55035
1.36205	2.0037
3.39911	1.30063
1.26311	2.00226
1.62083	1.72106
2.03069	3.79285
2.25587	4.56622
1.06509	1.70296
1.24434	1.09439
1.28727	2.28597
1.26486	0.985432
0.911597	1.57095
1.09069	1.78331
2.01176	2.08362
2.13883	1.04105
1.0576	3.67023
1.62827	2.53013
1.01343	2.0859
1.39218	1.62744
1.3446	1.77876
1.11037	1.28568
1.4951	2.50499
1.00896	2.3868
1.17288	1.6394
2.91945	0.992878
0.764764	1.72824
1.9218	1.97094
0.92106	1.48831
0.9432	4.03321
1.2927	2.9638
1.42155	1.27087
1.92039	0.834491
2.19858	0.827003
1.50273	2.21991
1.16923	2.18751
1.60547	0.761364
1.2471	1.2643
1.64985	0.664178
1.7494	0.913852
1.18859	0.756281
1.08562	1.02221
0.79298	2.05064
1.41574	1.59097
0.991721	0.87156
0.693308	2.35088
0.887617	1.10014
1.02809	0.795599
0.726831	3.01241
0.799141	1.64712
1.48726	0.865292
0.804998	3.45406
1.26775	2.13017
1.14784	0.593344
1.2673	1.75015
1.48066	1.45992
0.933338	1.61374
0.653832	1.0847
2.19035	0.872282
1.21223	1.77921
1.53929	3.60149
1.35337	0.654945
1.03578	1.06521
0.667629	1.76026
1.21269	0.957009
0.99841	1.60856
1.36912	1.06505
1.17894	1.15901
1.33996	2.02282
1.53177	1.98779
1.47719	0.756432
1.4667	1.65906
0.71377	2.15581
1.15594	0.664102
1.38256	0.779139
1.02938	0.638504
1.26316	1.34836
0.929301	1.70205
1.11506	1.01098
0.842409	1.2181
0.946463	0.782336
0.938136	0.543301
2.19231	1.90711
0.577422	0.758418
0.734598	1.17953
0.478627	0.891096
1.17841	1.72613
1.28675	1.59067
1.3563	0.688808
0.666495	0.750488
1.09858	0.532889
0.785304	0.865238
3.05654	3.79483
1.05132	2.17064
1.48292	2.16549
0.612742	0.917616
0.992733	0.700366
0.812318	1.95507
0.896004	0.771237
1.92181	1.45489
1.65359	1.26597
0.660297	1.48422
0.750483	2.14047
1.05132	0.618204
1.27571	1.0224
0.992733	0.864901
1.03411	0.594294
1.48292	2.18999
0.612742	1.89985
1.92181	0.959275
0.975137	0.431699
0.660297	1.89554
0.896004	1.63006
1.63028	1.42487
0.910192	0.986144
1.44468	1.60933
2.24083	3.31611
1.50127	2.13593
1.29599	0.327272
1.45921	0.897139
0.995485	2.1808
2.04411	1.06967
0.972483	1.01204
0.7973	1.11149
1.76605	0.995973
0.961088	1.58947
1.17072	0.964272
0.973296	1.4125
1.61727	4.59732
0.905396	6.25773
1.34848	2.15306
0.93526	2.20028
1.51904	1.36824
1.0763	1.66018
1.4753	1.27282
0.636075	1.89982
1.02568	1.16725
1.09205	1.26008
1.5211	2.36129
1.5849	1.57468
1.13264	1.92481
0.852856	2.89342
1.11872	1.90538
1.02563	1.07529
0.84446	1.87329
0.700411	0.643459
0.565248	1.81926
1.14256	0.903565
1.14638	0.891635
1.05495	2.78444
2.03465	2.43754
2.31984	0.744072
0.920572	1.61511
1.59177	1.40493
0.806374	1.24161
0.876175	1.02221
0.716731	1.25489
1.50293	3.40253
1.65786	1.49082
0.709384	1.91818
0.845748	0.860708
0.966876	1.85121
0.990611	2.13748
1.23799	1.51857
1.00026	1.77368
1.11704	3.49527
0.703236	0.689128
3.38958	4.08112
0.987359	1.733
1.28231	2.20335
2.20225	4.43919
2.40688	1.90585
1.56254	3.57811
1.4165	0.969041
1.32242	2.80145
2.14574	3.6632
1.612	1.12575
1.32417	1.08497
1.27945	0.831453
1.87662	2.99442
8.49539	2.1415
1.21233	2.82964
2.66819	2.21789
1.69776	0.73469
1.59363	1.00113
2.42356	2.37165
1.16339	1.82885
2.79851	6.21795
1.6863	1.62007
0.997176	1.32769
2.31831	2.72893
1.7536	2.34168
1.86601	2.23342
1.77713	1.15462
2.15953	1.78959
4.43935	1.48435
2.07219	2.09453
1.24166	2.13861
2.0586	2.79679
1.28056	1.67917
1.83291	1.63945
1.7283	10.8713
2.53992	3.02748
2.2467	2.3022
2.67266	2.59444
2.68099	3.64443
1.06113	1.90854
1.49172	1.54794
2.86276	1.44814
2.58145	1.31662
1.23967	5.05729
2.37345	1.12606
1.55868	2.10346
1.34045	1.98911
1.14677	2.21027
1.70593	4.38366
2.21842	2.04042
1.5489	3.28537
1.94053	1.04955
1.0457	2.44125
1.63679	1.22723
1.966	1.12234
1.44346	1.322
1.29207	1.01106
1.54436	3.41336
0.613241	1.9902
1.59794	2.14959
0.669114	1.3298
1.13765	1.20616
0.845217	0.979683
0.533542	1.38001
1.77975	2.37894
1.5226	1.57506
1.39427	0.92024
0.586516	0.685923
0.645723	0.908969
0.83193	0.878595
1.22099	1.27322
1.39789	0.770318
1.4932	2.05422
1.06465	1.01979
0.46961	1.31877
0.605743	0.743984
0.656277	0.851783
0.972393	1.5381
1.04833	2.24996
0.935844	1.01396
1.31657	0.798894
1.27502	1.17284
0.67859	1.08797
0.650295	1.66058
0.604727	1.55303
0.483834	0.631778
0.639746	0.934118
0.690541	0.345876
1.02597	1.1432
1.39537	0.843099
1.09636	1.3467
0.60891	0.818063
0.474078	0.988477
0.445665	0.94182
1.23766	0.686439
0.478463	1.92566
0.761927	1.57096
0.704902	0.557193
0.633612	1.7358
1.12513	1.42107
1.70961	1.15871
1.54789	0.945391
1.39445	1.24661
0.976638	0.763385
1.66061	0.451415
1.55445	1.22651
1.78712	0.616644
2.27355	0.915397
1.39371	0.939125
1.2762	0.740512
1.50058	1.18977
1.64972	0.914975
2.01118	1.03505
0.765629	0.75567
0.990286	1.43884
2.16203	4.38509
2.37694	0.788531
1.2017	0.706267
1.71642	0.767556
1.6532	0.799463
1.17109	2.58591
1.38616	1.28584
1.08301	1.1139
1.20079	1.26571
1.93265	0.801384
1.20016	2.27998
1.07211	1.10793
2.06277	2.2674
0.632385	2.14278
1.72172	2.41118
1.07174	1.1341
0.992802	1.91162
0.753695	1.35411
1.03875	2.06774
2.24384	2.8378
3.45525	8.22837
0.769672	3.18936
2.32645	2.06915
1.85261	1.95826
1.22184	1.23643
1.04941	1.12413
0.895765	3.16229
1.12854	1.29385
1.54788	1.15192
1.31289	2.9257
1.18709	1.18771
0.767638	1.11857
1.15056	1.43064
0.767027	0.651263
0.894879	0.688798
0.821322	0.95132
0.91045	0.396164
1.161	0.466546
1.92431	1.03958
0.92363	0.960489
2.94497	0.46976
1.7386	1.1364
1.28007	1.6749
3.12534	1.2377
1.04232	0.710473
1.50465	0.536845
1.13365	0.573388
0.997825	0.499801
1.07734	2.85998
1.31875	1.42829
0.784045	0.718921
0.591586	0.615746
1.38653	0.607748
1.22277	0.595047
1.16925	0.339161
1.60074	0.979032
2.1623	1.99053
2.43115	1.41282
2.45539	0.917304
2.40669	0.488223
1.24878	1.23731
1.30379	0.997807
1.47698	0.863427
2.03271	1.48984
3.91328	1.24726
3.04265	1.09203
1.73221	0.733611
3.69635	0.96003
2.06087	1.39108
2.00394	1.45996
1.58658	1.85655
2.44299	0.853765
1.92638	0.689996
1.55509	0.722449
2.25904	0.891774
2.20695	0.603295
2.38335	1.13765
1.5598	3.98768
1.88086	0.713808
1.27728	0.591057
1.98985	1.00265
2.3257	0.623112
1.45543	0.340108
0.858646	0.749031
2.02564	1.62506
0.673288	0.491026
1.4984	0.483575
1.74019	0.460401
3.76225	0.79093
2.04963	0.66289
1.74984	0.428907
1.38708	0.42847
1.42321	1.16679
1.84648	0.574066
1.35294	1.37141
2.3077	0.477862
1.54575	0.691412
1.3845	0.623247
0.921112	0.911066
0.774092	0.495442
1.1805	1.67147
0.950915	0.700577
1.64163	0.299821
1.42688	1.02703
1.24605	0.996646
2.53638	0.627793
3.25904	0.722656
1.7036	1.50876
2.33585	0.826239
2.18104	0.471757
3.04211	0.76207
1.75317	0.514523
2.16983	1.02273
1.17602	1.15113
1.27399	0.634629
1.52309	0.968149
2.19927	0.666802
1.11778	0.601115
1.9382	1.85907
2.73905	0.703445
3.087	0.774963
3.74805	0.886678
2.06578	0.544317
1.31859	0.495992
1.82729	1.6125
1.01755	0.977939
0.756678	0.944403
1.10484	0.690754
0.816385	1.08577
0.887448	0.432055
1.68166	0.367138
1.56592	0.942324
0.719394	1.31444
0.975981	1.48378
0.472837	1.59519
1.03138	1.78657
1.087	2.33741
0.572858	0.90041
2.2159	1.25232
0.710059	0.845569
0.798657	0.792504
0.896982	0.809733
0.772549	0.896334
0.963879	1.063
1.4353	0.7664
0.646849	2.59535
0.837643	0.784375
0.829675	1.15207
1.26185	1.1615
0.629843	1.19244
1.21766	1.52845
0.870791	0.81562
0.683969	1.05247
0.724025	2.31579
1.25645	0.44969
0.770504	0.753355
0.675809	2.32249
0.820783	1.53319
1.64521	0.441882
1.09075	0.715222
1.05182	1.18603
1.46447	0.820893
1.05489	1.46209
0.764385	1.00506
2.5502	0.668344
1.45495	0.909823
2.64017	1.24896
3.37767	1.17434
2.03824	1.04644
1.32413	0.704799
1.13344	2.79062
1.24221	0.566022
4.52924	0.932678
1.98968	0.67889
2.68307	0.860631
1.15729	1.06017
1.91542	0.612404
1.20488	1.48271
1.53699	0.906684
3.74707	0.526472
1.1272	0.54894
1.21995	0.494025
0.555496	0.650303
1.19247	0.563113
1.55946	1.13408
1.19099	0.557062
0.792489	0.826646
1.4282	0.674972
1.18198	0.851936
3.12591	0.665702
1.57637	0.842651
1.20102	0.664895
1.56082	0.560364
1.27607	1.50376
3.14126	0.909927
0.832441	1.19812
0.821527	0.459233
2.26988	0.630218
3.2259	0.383864
1.03402	0.34078
1.41634	1.9606
1.65975	0.730521
1.72165	0.553885
2.21467	0.633043
2.17506	0.528795
1.21163	0.544601
0.705425	1.29191
0.83936	1.28082
1.17951	0.760921
1.00846	0.394257
1.77335	0.472004
1.08126	2.70887
1.48182	0.555532
1.82214	0.507287
1.30806	0.584482
1.29317	0.645894
1.52445	0.49722
1.84535	0.899208
1.06555	1.01294
1.69962	0.913681
1.47249	0.777511
2.13337	0.828242
0.89112	1.51938
1.14036	0.615228
1.1265	0.814299
2.3916	0.756073
0.651334	0.766862
0.604714	0.801585
1.07207	1.00191
1.04676	0.499995
2.71164	1.10524
1.3444	0.858377
2.75689	1.00265
1.38498	0.828463
1.25747	1.47125
1.53293	0.602685
0.812855	0.716869
1.38217	0.679623
1.14236	0.452412
1.15915	0.507194
0.702069	1.50357
0.936838	1.04982
2.16236	0.796342
0.861536	0.586139
1.47188	1.011
0.90997	0.722899
1.50922	0.520482
1.18965	0.665378
2.09834	0.912489
1.41552	1.33398
1.60088	4.21534
1.79211	1.71065
0.799382	0.660347
1.89403	0.933974
2.55762	0.634595
2.00228	0.444738
1.5008	0.44166
1.15092	0.497888
0.841506	1.08518
2.04295	1.05942
2.31768	1.43769
1.2273	0.743702
1.2959	0.731497
2.22778	0.374089
1.68578	1.0022
1.68211	0.733728
1.24823	0.758198
1.8924	0.918843
2.01812	1.44554
1.57516	0.37138
2.51253	1.53621
2.78256	0.231272
1.13355	1.54302
1.79154	0.65169
1.49666	0.43396
1.61497	0.493854
1.14137	0.755708
1.6958	1.23457
1.68986	1.91391
1.38237	1.09499
1.05688	1.38016
1.15839	0.891791
2.03596	0.822567
0.973348	13.8753
1.48399	0.504436
1.48399	3.9244
1.23888	1.57647
1.11112	1.64829
0.769228	1.86801
4.68283	1.64194
1.17511	1.39446
1.02787	1.43459
1.64607	1.77187
3.92339	1.21375
4.22226	2.73093
0.928471	1.54573
1.33361	2.27436
1.92747	1.59191
0.60644	2.39953
2.34514	2.1863
1.08266	1.55166
1.34674	1.74078
1.07493	0.887049
1.42202	1.79287
1.51314	2.12122
2.15434	1.62953
1.84272	1.30496
1.31114	5.41779
1.06679	1.5762
0.75036	1.72586
1.40269	2.12987
0.772857	1.33956
1.32812	0.815144
1.20308	1.26839
1.91722	0.615615
	1.98757
	2.12213
	1.01349
	0.721076
	2.62589
	1.79492
	2.12304
	1.93215
	1.69099
	2.47356
	0.449306
	2.74217
	0.805292
	1.18008
	0.616795
	1.27415
	2.00431
	4.94215
	1.17163
	0.605777
	1.57356
	0.97901
	0.581672
	1.23097
	1.02478
	1.37299
	5.50988
	1.15492
