# Supplementary material for: CKAP5 stabilizes CENP-E at kinetochores by regulating microtubule-chromosome attachments
Source: EMBO Rep. 2024 Feb 29;25(4):1909–35. doi: 10.1038/s44319-024-00106-9 (PMC11014917; doi:10.1038/s44319-024-00106-9)
Supplement: Supplementary file 6 — Source Data Fig. 3 [file 44319_2024_106_MOESM6_ESM.zip › Figure 3/3K/CENP-E intensity rescue_partial destabilization of MT.xlsx]

## Sheet: Sheet1
control si	CKAP5 si	CKAP5 esi+Noco
0.25463	0.101979	0.073946
0.142209	0.037929	0.387572
0.224859	0.065685	0.24479
0.125957	0.011134	0.140123
0.232957	0.082008	0.092926
0.33519	0.041063	0.026224
0.178742	0.078837	0.109895
0.481962	0.087964	0.050813
0.29861	0.043553	0.042518
0.70626	0.160237	0.120814
0.208788	0.016444	0.320981
0.172623	0.000327	0.222701
0.222861	-0.01062	0.10813
0.166898	0.058734	0.064971
0.2936	0.105648	0.187299
0.36229	0.089675	0.091073
0.090529	0.015814	0.272561
0.213997	0.078992	0.137294
0.187105	0.028904	0.123492
0.28628	0.053488	0.130918
0.222008	0.033965	0.06168
0.367671	0.106199	0.507901
0.144476	0.049211	0.175908
0.172125	0.061087	0.060057
0.1837	0.001	0.186829
0.365348	0.064267	0.228647
0.240792	0.0524	0.202744
0.273143	0.010275	0.018983
0.333973	-0.00647	0.038186
0.265892	0.072087	0.171426
0.288696	0.058617	0.071394
0.160567	0.061012	0.066004
0.288094	0.017242	0.092084
0.297899	0.062162	0.259186
0.131597	-0.00917	0.037172
0.304401	0.032903	0.120734
0.239952	0.051749	0.328713
0.196714	0.049466	0.185592
0.265897	0.019647	0.396781
0.210659	0.011546	0.345186
0.201419	0.02269	0.153972
0.255045	0.065484	0.40215
0.291478	0.043587	0.194283
0.57427	-0.00092	0.174323
0.313678	0.065127	0.014332
0.184307	0.14319	0.021583
0.167025	0.029522	0.089056
0.283944	0.023844	0.130023
0.195882	0.016306	0.273391
0.263004	0.041017	0.145468
0.128388	0.030671	0.027559
0.318391	0.032033	0.124633
0.291376	0.030618	0.040813
0.209456	0.051461	0.14218
0.180319	0.071055	0.145468
0.176502	0.013806	0.185234
0.338996	-0.0004	0.251313
0.151924	0.00845	0.170429
0.288276	0.015882	0.373118
0.383322	0.010489	0.117818
0.169198	0.017151	0.016843
0.273827	0.051434	0.348265
0.260346	0.006356	0.065581
0.307387	0.018456	0.077657
0.185482	0.048594	0.196513
0.264174	0.00371	0.028055
0.192671	0.029643	0.147851
0.188958	0.020414	0.082396
0.184252	0.0181	0.10431
0.223179	-7.6e-05	0.114898
0.177205	0.028465	0.036151
0.252433	0.039121	0.126273
0.2814	0.082176	0.020992
0.173057	0.042708	0.052118
0.335864	0.027956	0.005212
0.343373	0.039782	0.044499
0.168448	0.056689	0.128778
0.388724	0.035361	0.16231
0.303653	0.041943	0.004255
0.309533	0.015866	0.088088
0.307254	0.068028	0.030198
0.276655	0.023406	0.048137
0.246986	0.00442	0.037727
0.204352	-0.00143	0.113536
0.103597	0.028972	0.056967
0.615686	0.013761	0.145348
0.233151	0.011204	0.156317
0.168402	0.019331	0.051475
0.160292	0.010822	0.024572
0.202767	0.036875	0.032425
0.3422	0.032959	0.005341
0.151413	0.084139	0.079323
0.203203	0.05275	0.041502
0.29503	0.026752	0.034716
0.163656	0.006344	-0.00585
0.409519	0.036933	0.023093
0.290416	0.015458	0.179767
0.386891	0.020176	0.045757
0.212168	0.000169	0.039503
0.474594	0.03035	0.038573
0.272361	0.006697	0.231072
0.22334	0.011592	0.116177
0.296389	0.095129	0.048086
0.226113	0.027977	0.117277
0.268021	0.025591	0.08092
0.138066	0.044957	0.032581
0.091159	0.025806	0.002076
0.471112	0.044653	0.107388
0.293472	0.03043	0.032772
0.373115	0.039685	0.046216
0.386251	0.046527	0.053799
0.352515	0.007889	0.256252
0.201889	0.079668	0.002146
0.361517	-0.00159	0.20056
0.220302	0.041219	0.068376
0.263551	0.002111	0.120951
0.235862	0.049095	0.125789
0.230604	0.01455	0.169889
0.176117	0.011279	0.121686
0.306809	0.199633	0.224717
0.366639	0.002861	0.081321
0.271638	0.015666	0.290342
0.225703	0.003946	0.294377
0.265503	0.00731	0.380449
0.32894	0.029237	0.142519
0.189016	0.043698	0.168281
0.180242	0.01477	0.338515
0.412577	0.061262	0.136549
0.26101	0.001166	0.477968
0.230591	0.049164	0.566638
0.202792	0.035146	0.51628
0.277456	0.014133	0.753558
0.461368	0.041675	0.398625
0.240309	0.032662	0.483669
0.373824	-0.00226	0.481572
0.41214	0.041875	0.09798
0.160077	0.100255	0.43515
0.16059	0.030813	0.117077
1.12744	0.011406	0.353726
0.368303	0.008788	0.369292
0.255157	0.121007	0.231313
0.23688	0.025363	0.373623
0.180431	0.035533	0.061062
0.244416	0.021411	0.058426
0.309802	0.006803	0.068498
0.357464	0.008277	0.124154
0.657001	0.041741	0.28955
0.562684	0.01067	0.340911
0.620741	0.017341	0.072025
0.207661	0.137512	0.25048
0.220841	0.038035	0.184812
0.179427	0.069498	0.219621
0.19296	0.000533	0.146265
0.283323	0.014908	0.250568
0.235372	0.003643	0.083175
0.288428	0.041719	0.082324
0.321069	0.029133	0.057823
0.213757	0.006469	0.138629
0.166693	0.073038	0.112556
0.232302	0.02525	0.097823
0.466335	0.059367	0.040467
0.421986	0.047337	0.156481
0.202501	0.023536	0.108209
0.361027	0.051742	0.025515
0.23807	0.041218	0.289055
0.278582	0.110702	0.085612
0.282568	0.01447	0.206343
0.351554	0.014251	0.313599
0.666728	0.0303	0.034564
0.441025	0.061298	0.027332
0.274438	0.020279	0.062669
0.416772	0.013419	0.104182
0.149063	0.061562	0.070209
0.179936	0.011719	0.190927
0.25776	0.013612	0.036696
0.269863	0.011186	0.19081
0.325404	0.004394	0.049405
0.215101	0.012751	0.096072
0.408795	0.066821	0.056916
0.257546	0.049286	0.359507
0.455371	0.006498	0.281915
0.276229	0.008515	0.171092
0.436959	0.037873	0.386499
0.277499	0.022001	0.653494
0.559047	0.006804	0.319084
0.086199	0.014114	0.198271
0.096842	0.01892	0.177872
0.170637	-0.00161	0.199941
0.116137	0.059816	0.118176
0.154146	0.106465	0.042155
0.375156	0.017889	0.038863
0.264068	0.026807	0.068164
0.260328	0.135745	0.129398
0.4949	0.376477	0.061158
0.349679	0.065512	0.062443
0.291402	0.085587	0.358286
0.162749	0.005664	0.119929
0.163968	0.072853	0.096845
0.334526	0.03087	0.045656
0.297544	0.034423	0.056966
0.190988	0.036125	0.149183
0.147332	0.038273	0.02459
0.276001	0.019958	0.026763
0.116762	0.020341	0.062483
0.258934	0.040702	0.167316
0.237127	0.03578	0.223071
0.27704	0.085091	0.107179
0.257597	0.052047	0.11843
0.218944	0.024723	0.011488
0.217699	0.155841	0.052345
0.316594	0.02603	0.123873
0.133849	0.05912	0.204029
0.34359	0.021058	0.018226
0.400545	0.024649	0.068728
0.25412	0.055577	0.067125
0.205333	0.008434	0.057825
0.324869	0.019691	0.107507
0.246856	0.159619	0.236767
0.328707	0.027222	0.093321
0.402978	0.019388	0.264774
0.164412	0.031204	0.050856
0.275432	0.048617	0.026938
0.252266	0.144688	0.065933
0.662601	0.019451	0.108102
0.216911	0.02682	0.04986
0.295319	0.044464	0.124299
0.294897	0.053096	0.092781
0.734751	0.030944	0.081918
0.173043	0.146735	0.287087
0.204145	0.033244	0.142689
0.254316	0.062084	0.273091
0.159305	0.006803	0.068189
0.173475	0.028227	0.108771
0.34619	0.044683	0.032122
0.329872	0.071598	0.102441
0.209658	0.006544	0.424977
0.253595	0.062402	0.534454
0.299728	0.01104	0.190126
0.425578	0.02985	0.228358
0.219195	0.07658	0.499453
0.108247	0.033201	0.926877
0.804819	0.034868	0.550236
0.370258	0.095098	0.370361
0.164228	0.054423	0.553849
0.534106	0.02577	0.371754
0.299089	0.018552	0.36151
0.327802	0.119021	0.332622
0.182938	0.061025	0.233056
0.368688	0.108351	0.203961
0.26291	0.028894	0.099886
0.371436	0.048112	0.256066
0.365625	0.052569	0.701923
0.105266	0.025375	0.119871
0.073711	0.086863	0.243671
0.289806	0.36193	0.182986
0.254825	0.027128	0.201412
0.307359	0.068242	0.192532
0.360289	0.16151	0.332156
0.396921	0.008724	0.522154
0.274207	-0.01426	0.16957
0.223378	-0.00246	0.159817
0.36412	0.004965	0.130575
0.270538	0.007995	0.190742
0.310201	0.020809	0.426962
0.193406	-0.01806	0.195815
0.175332	-0.01111	0.222118
0.258479	-0.00775	0.30876
0.186003	-0.01387	0.13661
0.318792	0.014772	0.294274
0.232346	0.015288	0.31969
0.175947	0.014065	0.145136
0.185821	0.005116	0.258383
0.225993	-0.00248	0.173507
0.479595	-0.00354	0.079282
0.233407	0.031212	0.320568
0.168933	0.007453	0.19336
0.190053	-0.01168	0.140897
0.3095	0.003488	0.094653
0.316383	-0.00609	0.49242
0.21959	0.01684	0.047963
0.524111	-0.00756	-0.00187
0.157065	0.009215	0.096331
0.245161	0.008669	0.203956
0.15294	0.075391	0.447843
0.158497	0.012755	0.072245
0.321941	-0.00187	0.679033
0.162935	-0.01293	0.505477
0.130464	-0.00103	0.602314
0.28303	0.046273	1.10015
0.312181	-0.00727	0.32593
0.197599	0.008533	0.313999
0.217583	-0.00482	0.504675
0.259073	0.007005	0.290827
0.110917	0.042574	0.1894
0.485264	0.008976	0.034716
0.359335	-0.00845	0.316369
0.305416	-0.0077	0.219769
0.228072	0.018757	0.376652
0.364497	-0.01372	0.05198
0.243319	0.005171	0.081575
0.194763	-0.00675	0.247484
0.236043	-0.01674	0.29969
0.30639	-0.00329	0.074027
0.247909	0.000315	0.007314
0.320285	-0.00053	0.162505
0.356952	8.86e-05	0.240967
0.175319	0.010206	0.029616
0.396141	0.001539	0.407961
0.340614	0.007341	0.298658
0.371298	0.026089	0.636623
0.357835	0.010408	0.713792
0.274645	-0.01086	0.212516
0.153884	0.005376	0.098085
0.138149	0.002705	0.063416
0.363974	-0.01185	0.10732
0.205048	-0.01094	0.076314
0.187101	-0.01068	0.166394
0.178218	-0.0021	0.265593
0.163852	-0.0032	0.286098
0.21259	-0.00988	0.134165
0.15555	-0.01951	0.394309
0.253222	-0.006	0.15414
0.251916	-0.01091	0.33588
0.138582	0.003235	0.310743
0.285616	0.030251	0.412636
0.136572	0.013658	0.151667
0.180144	0.079424	0.214715
0.335786	0.087525	0.136898
0.240386	0.032175	0.043773
0.365663	0.011874	0.163732
0.210592	0.003376	0.156196
0.257944	0.027513	0.430128
0.227823	0.006129	0.028074
0.19914	0.018366	0.041838
0.251933	0.007053	0.550774
0.230461	0.01969	0.083847
0.230108	0.02746	0.06905
0.128106	0.102621	0.14821
0.200359	0.021557	0.081326
0.263072	0.039946	0.270253
0.184532	0.035374	0.147533
0.233315	0.034556	0.247162
0.204234	0.03095	0.014918
0.097539	0.06707	0.207459
0.266541	0.011493	0.156732
0.203483	0.045991	0.035878
0.311547	0.062647	0.111694
0.408684	0.054376	0.071913
0.345105	0.029358	0.261825
0.16462	0.027048	0.156046
0.126448	0.001588	0.250381
0.218739	0.014457	0.097807
0.269881	0.144268	0.330735
0.351106	0.105489	0.130201
0.169555	0.045221	0.265609
0.197781	0.012634	0.218213
0.206739	0.067736	0.161028
0.222623	0.093082	0.112835
0.26015	0.029198	0.08846
0.205191	0.017811	0.213363
0.09433	0.033188	0.074272
0.134486	0.149177	0.178444
0.210148	0.03034	0.104958
0.25151	-0.00224	0.047158
0.251034	0.091264	0.086019
0.102339	0.053401	0.066527
0.077765	0.048071	0.1777
0.160732	0.03067	0.138883
0.240878	-0.00054	0.247824
0.228031	0.005967	0.161494
0.250961	0.070513	0.119656
0.24056	0.075493	0.135529
0.260199	0.027208	0.137755
0.357769	0.100437	0.576226
0.320923	0.021011	0.214847
0.307393	0.010562	0.066961
0.312863	0.042724	0.059072
0.208509	0.071099	0.057392
0.13194	0.011237	0.059063
0.130055	0.008851	-0.00068
0.085255	0.046888	0.052199
0.38407	-0.00427	0.214847
0.304156	-0.00774	0.082974
0.184446	-0.00867	0.127128
0.288914	0.005342	0.181853
0.124941	0.005716	0.261699
0.09776	0.002373	0.204664
0.135592	-0.00239	0.128406
0.300461	0.033817	0.193147
0.457162	0.012278	0.143169
0.264059	0.007291	0.205576
0.315798	0.027949	0.233106
0.094221	0.019703	0.238227
0.233899	-0.00507	0.051411
0.188799	0.009303	0.077872
0.196206	0.007922	0.089953
0.187815	-0.00222	0.187486
0.234135	0.077763	0.230102
0.191353	0.079052	0.206914
0.124161	0.006591	0.158297
0.131444	0.003843	0.075985
0.111739	0.002047	0.199583
0.184466	0.31381	0.254993
0.246616	0.00158	0.203372
0.176428	-0.00213	0.117596
0.157671	0.027284	0.46982
0.191106	0.054575	0.066984
0.123144	0.012163	0.122087
0.206016	-0.00652	0.230203
0.214479	0.009421	0.144959
0.211271	-0.00627	0.217608
0.271632	0.01236	0.193388
0.171155	0.01891	0.146996
0.137323	0.071639	0.207907
0.201714	0.026399	0.201575
0.108536	-0.00153	0.150862
0.130029	0.009648	0.487005
0.247472	0.030935	0.338862
0.193914	0.043975	0.107675
0.116832	0.007994	0.256066
0.115957	0.014657	0.105273
0.203797	0.023391	0.174457
0.173181	0.009959	0.256162
0.196831	0.017609	0.213693
0.073624	0.041285	0.283091
0.125865	-0.01087	0.137558
0.103578	0.030294	0.39276
0.162537	0.006955	0.35449
0.112208	0.012565	0.255677
0.178286	0.039874	0.127335
0.163648	0.007503	0.417221
0.177522	0.001566	0.313668
0.309631	0.013932	0.239442
0.227576	0.04166	0.367255
0.132924	0.031431	0.616884
0.157699	0.049635	0.3679
0.122738	0.005672	0.168793
0.307671	0.004662	0.042121
0.217555	0.009972	0.202786
0.118483	0.017375	0.310205
0.132644	0.005989	0.503699
0.170766	-0.00148	0.154426
0.246854	-0.00952	0.197445
0.155507	-0.01147	0.359921
0.252282	0.00267	0.15516
0.168182	-0.00688	0.050937
0.287502	-0.00782	0.159505
0.119469	-0.0391	0.149881
0.079798	0.003252	0.044026
0.183683	0.012993	0.019796
0.20296	0.051429	0.193177
0.150583	0.119927	0.145603
0.151173	-0.01907	0.048509
0.228721	-0.00024	0.193002
0.14405	0.028312	0.158719
0.112109	-0.00101	0.194712
0.118016	0.024316	0.130015
0.210933	0.006383	0.004418
0.168901	0.02865	0.284065
0.128238	0.008278	0.280758
0.161862	0.049394	0.172266
0.364893	0.063429	0.038332
0.451276	0.011366	0.333358
0.296345	0.032141	0.18683
0.231246	-0.00485	0.06476
0.366183	0.079202	0.123051
0.407708	-0.00898	0.105749
0.288295	0.028611	0.09957
0.200743	0.013979	0.191749
0.275057	0.047675	0.157133
0.423422	0.10124	0.146176
0.349824	0.029161	0.092323
0.577641	0.016616	0.255625
0.341044	0.000295	0.023896
0.404749	0.016199	0.015116
0.183375	0.054448	0.178374
0.177204	-0.00699	0.264579
0.286069	0.023623	0.276556
0.311049	0.043838	0.283408
0.26224	0.002112	0.149825
0.792227	0.007038	0.29701
0.42033	0.000866	0.283294
0.387817	0.005398	0.294972
0.392133	0.030871	0.393214
0.417796	0.007113	0.383034
0.329298	0.005469	0.142248
0.426204	-0.00884	0.105973
0.527445	0.027495	0.138723
0.722836	-0.0006	0.241576
0.313223	0.057968	0.180079
0.369451	0.052677	0.207967
0.610528	0.013631	0.384982
0.546904	0.011943	0.357531
0.309427	0.032813	0.412216
0.34759	0.047285	0.177582
0.465745	0.02604	0.415842
0.366012	0.020336	0.191817
0.554489	0.005612	0.300445
0.470919	0.029401	0.205661
0.559501	0.024975	0.171269
0.523707	0.015799	0.239577
0.596428	0.004169	0.582472
0.464615	0.006991	0.164568
0.547007	0.073501	0.234075
0.384659	0.046043	0.148935
0.270983	0.016184	0.393671
0.595617	0.022326	0.23863
0.319689	0.017768	0.25086
0.335683	0.014438	0.177653
0.340035	0.056858	0.067367
0.783194	0.02419	0.336526
0.408875	0.005437	0.251396
0.74355	0.047966	0.178847
0.265991	0.055328	0.353398
0.284349	0.045936	0.222282
0.413003	0.053226	0.222169
0.609857	0.04928	0.171374
0.439384	0.03564	0.008628
0.30323	0.006092	0.414552
0.282059	0.038228	0.478823
0.2769	0.027264	0.206229
0.492984	-0.00199	0.257158
0.357455	0.043456	0.03702
0.368806	0.024409	0.062844
0.450397	0.016304	0.021254
0.384355	0.033596	0.064678
0.50582	0.067212	0.094315
0.230914	0.035719	0.232025
0.283649	0.025146	0.371836
0.408011	0.045961	0.153435
0.333827	0.010539	0.178723
0.410795	0.09058	0.195778
0.813342	0.05634	0.400769
0.327476	0.029807	0.147022
0.351818	0.126509	0.411621
0.226757	0.103377	0.070919
0.22088	0.041357	0.100083
0.158856	0.01889	0.034149
0.4285	0.032483	0.521338
0.166531	0.037636	0.048477
0.233484	0.028941	0.011921
0.45059	0.028371	0.026656
0.371352	0.011951	0.076794
0.514096	0.008778	0.110902
0.416294	0.010633	0.025033
0.436315	0.012618	0.055527
0.402798	0.148321	0.03809
0.288209	0.029225	0.001072
0.387665	0.019677	0.020604
0.278079	0.018416	0.039636
0.348791	0.014481	0.087667
0.307183	0.042817	0.051446
0.410651	0.072214	0.123562
0.312787	0.021347	0.005226
0.473482	0.024565	0.099746
0.32054	0.017957	0.141278
0.471198	-0.00719	0.095165
0.283101	-0.00378	0.192727
0.30826	0.007413	0.114435
0.557635	-0.00331	0.041285
0.38623	0.02522	0.095265
0.182564	0.018922	0.003718
0.328029	-0.00454	0.132272
0.329067	0.006822	0.27373
0.242257	0.04033	0.170096
0.599071	0.012771	0.10411
0.445685	0.061473	0.163836
0.517013	0.00422	0.127774
0.346359	0.030421	0.068563
0.467963	0.023539	0.443049
0.383453	0.119453	0.01673
0.414757	0.022853	0.088797
0.590905	0.058337	0.186914
0.546408	0.042594	0.097246
0.36027	0.017259	0.308192
0.462227	0.045246	0.000269
0.552477	0.01367	0.127093
0.475574	0.032863	0.167354
0.304284	0.000849	0.059136
0.323766	-0.00243	0.076166
0.357794	0.033003	0.020097
0.295078	0.043869	0.161007
0.309647	0.06558	0.064567
0.44766	0.030843	0.084552
0.25559	0.045337	0.156883
0.41305	0.019318	0.278789
0.365174	0.042516	0.054579
0.324588	0.024822	0.170621
0.167132	0.016381	0.326956
0.544458	0.060579	0.033763
0.283229	0.011815	0.126376
0.163099	0.016326	-0.00199
0.237497	0.024193	0.036546
0.257693	0.017001	0.248841
0.129219	0.019393	0.149861
0.375833	0.007338	0.031675
0.255989	0.021107	0.182681
0.453651	0.010783	0.155686
0.551455	0.071061	0.114706
0.236544	0.017683	0.165468
0.276909	0.054199	0.140729
0.256745	0.012723	0.181978
0.241617	0.00376	0.182885
0.223821	0.013029	0.152818
0.475516	0.010573	0.106612
0.393865	0.002115	0.143399
0.271956	0.068696	0.036832
0.213162	0.038671	0.102913
0.231211	0.001309	0.127826
0.247868	0.017422	0.367608
0.575553	0.034784	0.08632
0.265823	0.006268	0.070208
0.309111	0.026147	0.169712
0.194328	0.022363	0.222789
0.607106	-0.01061	0.146034
0.291796	-0.00854	0.195615
0.337729	0.068777	0.408324
0.242249	0.079497	0.285171
0.357483	0.040353	0.451883
0.336798	0.035095	0.087863
0.201848	0.139434	0.046331
0.349791	0.127322	0.038572
0.28503	0.045895	0.138214
0.385547	0.052233	0.081828
0.153037	0.075148	0.202106
0.328769	0.031708	0.054209
0.213584	0.053993	0.15731
0.261349	0.028877	0.079369
0.270325	0.033959	0.102155
0.149017	0.016797	0.201038
0.497645	0.031184	0.122214
0.314356	0.012944	0.065272
0.29219	0.023811	0.197239
0.261485	0.033741	0.041225
0.594739	0.073182	0.308937
0.394044	0.066679	0.29155
0.766956	0.090859	0.231308
0.346152	0.084154	0.479293
0.190614	0.056343	0.091659
0.202371	0.064862	0.234968
0.439165	0.0435	0.413568
0.461746	0.001423	0.212822
0.219494	0.076909	0.157892
0.448019	0.103794	-0.00127
0.275685	0.138813	0.277603
0.456673	0.035345	0.070451
0.352565	0.007936	0.408807
0.29121	0.07583	0.153159
0.356557	0.035984	0.10147
0.359285	0.047149	0.107517
0.287479	0.035891	0.099569
0.2399	0.006311	0.29487
0.300274	0.035463	0.326577
0.300117	0.011007	0.161381
0.521621	0.041917	0.52178
0.145477	0.006298	0.03777
0.322509	0.027539	0.046826
0.319738	0.052262	0.102576
0.186058		0.026492
0.350547		0.1137
0.288181		0.088531
0.360602		0.080248
0.245845		0.268742
0.227531
0.325248
0.41079
0.295963
0.37116
0.319305
0.278215
0.287958
0.619686
0.562515
0.333012
0.220984
0.33707
0.283389
0.304288
0.387011
0.660285
0.247414
0.592667
0.208173
0.325846
0.388529
0.253681
0.305926
0.478818
0.426432
0.341111
0.438871
0.176626
0.246308
0.728581
0.450232
0.286583
0.207688
0.338225
0.465458
0.381276
0.159868
0.315623
0.179552
0.396925
0.486769
0.286649
0.271585
0.29753
0.503446
0.29463
0.22729
0.247475
0.503896
0.254694
0.367647
0.295549
0.174544
0.387479
0.279441
0.504283
0.228649
0.317506
0.477469
0.376706
