# Supplementary material for: CKAP5 stabilizes CENP-E at kinetochores by regulating microtubule-chromosome attachments
Source: EMBO Rep. 2024 Feb 29;25(4):1909–35. doi: 10.1038/s44319-024-00106-9 (PMC11014917; doi:10.1038/s44319-024-00106-9)
Supplement: Supplementary file 6 — Source Data Fig. 3 [file 44319_2024_106_MOESM6_ESM.zip › Figure 3/3M/CENP-E intensity_CKAP5-853-2032-GFP-WT vs KK_AA mutant.xlsx]

## Sheet: Sheet1
WT	KK/AA
0.065583	0.861897
0.715318	0.496504
0.855263	0.510888
0.001376	0.617681
0.839502	0.993987
0.180469	0.949762
0.833015	0.533197
0.475203	0.022143
0.715424	0.623528
0.259753	0.54367
0.16092	0.156168
0	0.571241
0.788883	0.77461
0.356103	1.09874
0.619739	0.738638
0.083028	0.670881
0.635561	0.845295
0.625958	0.739572
0.450805	0.423914
0.245948	0.519795
0	0.770293
0.384384	0.647676
0.90662	1.28517
0.767281	0.55891
0.579385	0.929364
0.385676	0.998323
0.256182	0.732042
0.87899	1.19185
0.807034	0.883479
1.34485	0.84506
1.01395	0.756304
1.22128	0.346347
0.568779	1.04377
2.21547	1.51219
0.787781	0.714222
0.313061	0.691269
0.808846	0.455007
0.785853	0.995198
1.22807	0.964964
1.26057	1.74193
1.161	1.17295
0.497286	0.712867
0.558368	1.73574
0.330958	0.901215
0.330958	1.27205
0.742942	0.534432
0.470169	0.099645
0.738587	0.426232
0.470393	0.015082
0.669691	0.754442
1.58082	0.261976
0.603369	0.579632
0.436525	0.08233
1.22485	0.234037
0.578861	0.375428
0.492207	0.414283
0.092123	0.375236
0.396394	0.062409
0.653298	0.484816
0.339232	0.448947
0.36191	0.119274
0.641836	0.552726
0.805039	0.234068
0.286449	0.447787
0.282733	0.188906
0.284661	0.712744
0.912602	0.683191
0.30129	0.428292
0.180778	0.59222
0.849034	0.141823
0.149949	0.220414
0.441282	0.611057
0.711444	0.364449
1.26578	0.158133
0.37272	0.230787
0.748026	0.711553
0.990389	0.748374
1.12351	0.397771
2.11495	0.282629
1.78672	0.644491
1.4572	0.197767
0.797425	0.364932
2.62315	0.551504
1.99623	0.177194
0.976975	0.394098
2.29901	0.275323
2.66529	1.09701
0.63478	0.965414
1.35421	0.697771
1.78813	0.606663
0.745261	0.47389
2.03941	0.443739
2.34579	0.354526
1.12841	0.131624
1.71158	0.363095
1.33702	0.315664
2.12468	0.591741
0.701488	0.387496
0.594889	0.220925
2.89746	0.196592
1.12975	0.349922
0.157685	0.243048
1.87841	0.690133
0.765775	0.160944
2.05786	0.075253
1.2622	0.055513
1.93065	0.594397
1.75974	0.790907
1.31862	0.343203
2.97371	0.175549
2.35463	0.145412
1.61726	0.193771
1.20738	0.349846
2.08455	0.586821
1.64238	0.330854
1.34053	0.133162
2.22738	0.288964
1.71474	0.829995
1.23909	0.32134
0.401851	0.551013
1.41807	0.731588
1.49367	0.350348
2.66567	0.435556
1.5371	0.384081
1.20289	0.353826
0.461729	0.665186
0.368101	0.749876
1.41573	0.862733
0.543585	0.882178
0.534271	0.802892
0.815652	0.857552
0.255648	0.611767
0.797218	0.599097
0.718784	0.630858
0.957786	0.90554
0.887609	0.78293
0.773854	0.885638
0.154277	0.654824
0.916077	0.691604
0.501856	0.591681
1.13529	0.72298
0.401849	0.922324
0.534922	0.775489
0.386101	0.583045
0.717122	0.868423
1.19163	0.716034
0.246473	0.425031
0.338447	0.623226
0.756473	1.06089
0.309315	1.22151
0.167719	0.419899
0.463395	0.401689
0.384934	1.0711
0.147896	0.862663
0.882908	0.526709
0.631642	0.998259
0.583598	0.70947
0.273336	0.623494
0.628979	1.02775
0.436271	0.582869
0.669803	0.942667
0.365432	1.33525
0.353868	0.532159
0.555231	0.606907
0.208804	0.568967
0.531693	0.822673
0.332643	0.752198
0.630349	0.790366
0.659165	1.02289
0.291286	0.528209
1.15907	0.877819
1.23306	0.876869
0.789979	0.728305
0.539226	1.23362
0.040971	0.728352
0.59222	0.863172
0.429516	0.656198
0.918449	0.731007
0.441866	0.815085
0.396781	0.645537
1.0022	1.01828
0.615385	0.720846
0.75988	0.367936
0.403276	0.743648
0.621759	0.814928
1.06629	0.898555
0.394654	1.28285
0.394568	0.846224
0.480714	0.494045
0.785173	0.13391
1.35275	0.227
1.40024	0.402614
1.23246	0.031852
1.11735	0.180297
1.67267	0.296609
1.51855	0.132004
1.66373	0.101259
0.655808	0.52234
1.09793	0.376232
0.972525	0.721546
0.315783	0.291328
1.41561	0.051033
1.10658	0.106012
0.769774	0.307524
1.13788	0.284097
1.41754	0.046694
1.23576	0.109733
1.18573	0.325356
1.5681	0.547059
0.839289	0.389799
1.55047	0.463629
1.12615	0.261639
1.25384	0.54696
1.63948	0.099431
1.23121	0.055581
1.16477	0.307425
1.09005	0.243305
1.22612	0.138926
1.61976	0.281611
2.2648	0.156993
1.53954	0.308361
0.958977	0.168293
0.887548	0.303199
1.44955	0.266604
1.03749	0.27835
1.09191	0.266899
1.268	0.259049
0.689169	0.270342
1.47749	0.36692
0.949645	0.319315
0.392799	0.318681
1.67574	0.636298
1.12652	0.316423
1.48121	0.308972
1.71201	0.396183
1.71061	0.394184
2.03049	0.30551
2.86396	0.413399
0.642153	0.653481
2.18976	0.33688
2.95953	0.425411
4.63961	0.212183
3.73945	0.468213
2.75117	0.413865
2.7967	0.275388
2.69842	0.399134
1.85061	0.399245
2.65383	0.184346
2.80182	0.430439
2.8149	0.547849
1.31747	0.43708
2.08741	0.177931
3.19702	0.358013
2.45518	0.371218
1.72605	0.714277
3.45901	0.149827
1.43639	0.280869
2.19124	0.504281
2.33138	0.609601
3.34457	0.470076
2.45295	0.273034
1.2315	0.097527
3.22553	0.211454
2.80236	0.056389
0.748168	0.141142
1.04835	0.196447
3.71893	0.098048
2.7106	0.036597
3.78172	0.342032
1.68812	0.208008
2.22205	0.24013
2.2879	0.349899
0.435175	0.121516
0.752656	0.145426
1.61438	0.114788
3.52871	0.306594
1.88935	0.068845
2.93214	0.468906
1.72818	0.158038
2.29381	0.451135
1.0655	0.753525
2.20898	0.121676
1.02082	0.281454
1.46156	0.281469
1.37536	0.488912
1.78052	0.20372
1.59651	0.009657
0.912847	0.201657
2.28384	0.229388
2.43981	0.06913
1.1816	0.305679
1.58465	0.6146
1.1544	0.155664
0.821457	0.263941
1.82576	0.261072
1.76207	0.325556
1.62472	0.435796
1.8615	0.182838
0.743819	0.163185
2.21835	0.345707
1.78431	0.424838
1.50594	0.205803
2.52593	0.549423
0.93753	0.131043
1.17119	0.582574
1.09746	0.277855
1.12895	0.31821
1.08031	0.399189
0.912769	0.430733
1.7957	0.348654
2.52593	0.18261
1.12895	0.495563
0.852435	0.405143
1.13465	0.172001
1.09746	0.36538
1.08031	0.47747
1.75863	0.201925
1.24727	0.293903
1.75145	0.195178
1.69639	0.259873
2.17268	0.54617
1.42379	0.052662
0.406937	0.149943
0.632309	0.070202
2.47457	0.240566
1.33372	0.038689
2.53686	0.114425
1.41804	1.06957
1.22095	0.896994
2.3208	0.767135
0.505316	0.770949
0.768753	0.591039
0.909322	0.291804
2.02294	0.294618
1.47399	0.41788
1.84644	0.899982
1.33289	0.786876
1.72535	0.580294
1.39122	0.53925
1.769	0.453192
2.11543	0.440912
2.2647	1.12518
1.17921	0.256851
1.77685	0.555451
1.26339	0.394634
1.63222	0.867982
1.0336	0.655887
1.32536	0.699532
1.77219	0.655432
1.03503	1.08561
1.36652	1.00542
1.14872	0.626977
1.43355	0.541442
1.93431	0.503449
2.13932	1.14094
2.18029	1.06859
1.60695	1.32476
1.15479	0.981363
2.08248	0.779526
1.82535	0.711912
1.32389	0.352405
1.4157	0.628714
1.11868	0.338403
2.43542	0.588375
2.04612	1.00204
0.716137	1.32112
2.63249	0.580753
3.26902	0.788869
2.13205	0.523478
0.468637	0.778868
3.02106	0.873829
0.449986	0.535195
0.244965	0.805463
1.90435	0.578375
2.29086	0.459381
0.177193	0.516579
1.42479	1.01228
1.81889	1.42508
1.26279	0.383415
1.56406	0.656645
1.78081	1.01857
3.11265	0.663732
2.33681	1.14055
2.22919	0.557899
1.94646	0.438352
3.82483	0.892604
1.46992	0.676411
0.880236	0.706212
2.00545	0.671932
1.81834	0.415763
1.76962	0.678574
1.97547	0.490124
2.26006	0.815153
0.971965	0.552144
2.54568	0.276679
2.53682	0.564993
1.45959	0.91544
1.54299	1.08905
0.890437	0.734358
0.386096	0.871837
2.1893	0.635252
2.18125	0.94637
2.72214	0.560182
1.28321	1.20624
1.68987	0.90321
2.07707	0.534724
2.80129	0.738108
1.09678	0.11066
2.87631	0.404855
1.63292	0.676365
1.63514	0.550086
4.03102	0.575825
3.9766	0.338149
1.95508	0.188235
2.82502	0.328066
2.083	0.330379
1.74217	0.153717
3.74394	0.437836
2.17916	0.322203
3.65273	0.541363
3.86661	0.398565
2.31432	0.365717
1.96928	0.309138
3.51053	0.558436
1.42962	0.684012
2.90797	0.473865
0.465764	0.403971
2.20611	0.384107
4.46807	0.559375
1.97198	0.557636
3.29268	0.474229
0.961241	0.183152
3.00551	1.08353
2.90868	0.44946
3.60387	0.127352
5.81745	0.886217
3.06941	0.176918
3.95436	0.259194
3.32905	0.54159
1.78009	0.561165
2.85472	0.414904
1.85611	0.309611
1.53577	0.770102
2.75605	0.438603
2.78388	0.476973
2.18715	0.56995
4.53791	0.410504
3.4886	0.473362
3.72094	0.662526
5.10172	0.969636
2.1855	0.704163
3.36413	0.023087
2.72524	0.592655
2.7863	0.411297
1.92141	0.573291
3.6299	0.367841
1.30986	0.243487
3.13399	0.569835
1.52305	0.147649
3.26362	0.53171
3.33567	0.244053
3.35062	0.461824
2.58601	0.415711
1.93863	0.531981
1.96934	0.455346
4.83805	0.391978
3.52159	0.373482
4.90598	0.352354
2.50654	0.679477
3.7591	0.422814
1.4229	0.440548
1.06798	0.281671
1.17173	0.489544
1.53813	0.053966
2.1184	0.300749
3.43035	0.407503
1.88066	0.03044
3.2633	0.390149
1.96663	0.470642
1.63603	0.477666
1.64353	0.114128
2.61899	0.460582
3.12729	0.962258
3.35343	0.623175
3.26624	0.714813
2.23315	0.176513
3.90246	0.668217
1.06476	0.290358
3.89654	1.38688
3.17721	0.564992
2.6514	0.619569
3.10881	0.372972
5.52212	0.885814
1.95342	1.0343
2.15837	0.673597
2.96091	0.650226
2.71738	0.920344
2.04659	0.601612
1.6103	1.26604
1.4305	0.389501
2.56862	0.726569
2.89278	0.731954
1.73913	0.544201
1.37303	0.534465
1.62922	0.140525
4.17175	0.084788
2.88734	0.175446
2.26221	0.069404
4.77881	0.042567
1.99257	0.471748
2.53141	0.324389
3.49345	0.112739
1.49248	0.153068
1.58624	0.069669
3.36751	0.521049
2.57721	0.341587
3.59646	0.167062
3.7952	0.353505
0.851972	0.468525
0.717136	0.529639
1.78659	0.198706
2.00187	0.29
3.48584	0.026399
2.06109	0.06066
2.83152	0.179747
3.53809	0.191458
4.12613	0.127782
1.73495	0.414898
0.4798	0.226608
0.654168	0.031786
1.42998	0.170453
1.39597	0.328585
1.32734	0.414623
1.17868	0.314185
0.113733	0.476904
1.39916	0.097597
1.87227	0.29618
0.685833	0.190977
1.95077	0.40917
2.34095	0.363766
1.36277	0.773941
1.06598	0.340735
0.525107	0.470991
1.4231	0.328272
2.9774	0.376274
1.90188	0.229169
1.84537	0.38548
1.8207	0.539761
1.69428	0.104727
2.25165	0.097607
1.2632	0.280516
1.47827	0.608189
2.20871	0.304252
0.079183	0.480153
2.2513	0.051819
1.151	0.382972
1.91429	0.819384
1.65719	0.476316
1.57044	0.235997
2.90002	0.112909
1.91784	0.273828
1.47852	0.663798
0.913948	0.057858
2.37949	0.464597
2.44471	0.139466
1.4405	0.306543
3.08555	0.445352
1.67381	0.071777
1.87324	0.397199
1.17393	0.466706
2.15487	0.360958
2.54717	0.625241
0.627605	0.440297
1.9528	0.324359
3.82849	0.338861
0.950863	0.123189
2.14351	0.59363
1.73047	0.86723
1.99695	1.29932
1.0429	1.14722
2.12138	1.50332
1.79507	0.847241
2.62791	0.910193
1.1765	1.43577
1.2773	0.595089
1.72339	0.626554
2.7466	0.789292
1.33508	1.36689
1.47519	1.25753
2.48759	1.1379
1.81688	0.67141
1.44266	0.907782
1.73355	0.777492
1.49743	1.12688
2.69469	1.53133
2.51892	0.963995
1.3012	0.588788
2.06598	0.518747
0.987372	0.443322
1.33219	0.909486
1.46495	1.21225
2.28971	1.18182
2.0779	0.906134
1.51734	0.583631
2.43931	0.595679
2.27197	1.74144
2.23007	0.988185
1.88041	1.10834
0.961455	0.999758
0.863227	0.974448
2.71542	0.804033
2.11038	0.544034
2.00443	0.846408
1.39672	1.42676
1.42864	1.16007
1.85929	0.779375
1.14851	0.940211
2.00858	1.68208
1.42479	1.34103
0.978089	0.983821
1.39309	0.901071
1.04685	1.03771
1.42104	0.628823
1.69463	0.617927
0.8924	0.842982
1.35333	0.952955
0.96748	0.864867
1.54359	1.08025
1.84192	1.51448
1.71226	0.835061
2.53369	0.831465
2.07068	0.72927
3.70562	1.63441
1.46611	0.970724
1.36453	0.988137
1.62339	1.2856
0.528878	0.632498
1.60823	0.958935
2.50686	1.06017
0.662656	0.841901
2.06762	1.06226
0	1.38789
2.30928	1.38532
1.43011	1.62359
1.98759	1.37673
1.19652	1.51729
1.18785	1.87376
1.91705	1.0548
1.83185	1.70005
1.65749	1.15421
2.37658	1.6024
1.13645	1.84136
2.33332	0.769872
1.7162	1.61919
1.49687	1.53777
1.88372	1.58943
2.8016	0.609821
2.31289	1.16537
1.26306	0.545814
1.72273	0.466861
1.57759	0.495468
2.18009	1.52049
2.55922	0.940624
2.12773	2.16228
2.13358	1.16624
1.67991	1.58172
1.27884	1.14543
1.53607	1.42097
1.12785	1.08174
0.900788	0.739791
2.3328	1.7211
1.87932	1.06256
2.38813	1.01717
1.5752	0.936206
2.16775	1.93341
2.49593	1.18288
1.82654	1.19623
0.990635	0.59349
1.9771	0.789064
1.45341	0.52206
1.75476	0.738936
3.95353	1.29343
1.60958	1.71182
1.49412	0.450791
2.65271	1.1536
2.70026	1.30017
1.98947	0.89965
1.48791	0.93007
1.53273	0.611692
1.87184	0.887912
4.2847	0.78174
3.63457	1.23909
3.11538	0.788369
2.42428	0.873787
2.17379	0.363822
3.4049	0.33918
3.26457	1.82723
1.79923	0.754229
4.4528	0.876823
2.09926	0.710783
3.16988	0.689744
1.79552	1.2251
2.1225	0.862297
2.01567	1.42335
2.41845	1.4289
2.59795	1.25238
1.55687	0.115959
1.23169	2.06675
2.47031	0.789428
1.97108	0.046126
1.28176	0.060414
1.73261	1.39466
1.82924	0.546757
0.96401	0.758419
0.494482	1.53015
0.203392	0.23688
0.392367	1.02504
0.73236	0.762155
1.25903	0.865013
2.32678	1.22408
3.35129	0.803365
1.35917	0.012048
1.78135	0.207524
1.70724	2.55186
1.38628	1.98992
2.70442	1.61683
2.20018	1.2044
2.47523	0.718586
2.67692	0.173941
1.26915	0.564217
1.76423	0.129185
1.20291	0.646971
1.70992	1.56055
2.3216	0.881293
1.4214	1.14674
2.42151	2.03669
2.95013	0.622412
2.06138	0.8578
3.01613	1.15842
2.63636	1.35071
1.63385	1.26014
1.59016	1.23743
2.73651	0.700786
1.57244	0.570179
1.30958	0.298188
1.41143	1.38922
1.82686	0.117253
1.36654	0.735279
3.13774	1.46693
2.30744	0.809324
1.55223	0.662459
2.57566	0.529707
2.04301	0.67968
3.84342	0.373268
1.6877	1.12899
1.2006	1.17298
1.87194	1.20305
1.50205	1.38744
1.91297	1.25407
1.69676	1.90822
1.29283	1.24561
2.80679	0.600868
3.08461	1.99688
1.80221	0.773509
2.10033	2.01887
1.74778	1.00591
1.80447	1.67875
2.06051	0.912422
2.98394	1.97671
1.77528	0.520559
2.73253	2.16755
1.97163	2.21793
1.56701	1.05791
2.52088	1.91372
2.12889	0.969971
0.668925	0.92888
0.963721	1.23606
1.5751	1.59638
2.44741	1.29992
1.07365	1.45429
1.52951	1.74887
1.02293	2.61104
0.351232	2.8814
1.43551	1.01746
1.90936	3.25423
1.715	2.40085
1.44554	2.00816
1.15698	3.68182
0.913082	0.861221
1.58436	1.66108
0.959577	1.70044
1.13895	1.94574
2.19155	2.76715
0.733433	2.07201
1.2081	1.12023
1.98518	2.03582
1.15293	1.86901
1.09896	2.06991
1.10269	1.50499
1.86116	1.41675
2.13058	2.58917
1.13583	2.16712
0.743895	2.15051
2.15198	1.11876
0.626646	1.55716
0.964451	2.0329
1.24981	2.24646
1.58661	1.46246
0.588945	2.519
0.87986	2.50564
1.97873	1.19438
1.47929	0.654902
1.43637	0.630002
0.819486	2.04485
0.614806	1.87334
0.843095	1.96813
1.51801	0.909756
0.720474	2.24728
1.43136	0.55239
0.982441	1.10071
0.619558	1.68312
1.4404	0.71742
1.96446	1.85745
0.881638	1.69583
1.00879	1.27144
2.20597	1.52254
1.54463	3.3789
0.514672	1.30813
2.32235	1.81425
1.05785	2.8738
0.980297	1.96284
2.01794	2.06893
1.09618	1.28417
1.30639	1.04316
1.07873	1.13866
1.25323	3.8466
0.807461	2.31287
1.25238	3.93553
0.910778	3.68966
0.976896	1.95833
0.980233	1.7504
1.32423	1.90027
0.952535	1.41665
0.782022	1.677
1.00814	1.72273
0.712693	1.73831
1.17174	2.7643
1.0321	2.10019
0.932328	2.09904
1.52138	1.73146
1.12713	2.35379
0.913566	0.536586
0.344657	1.94596
0.747464	1.94301
0.846538	2.73042
1.44531	1.99454
1.68944	0.370228
0.344741	0.380211
2.11772	1.47062
0.735528	2.24271
1.01642	1.89625
0.908908	3.46608
2.56296	2.60357
1.01327	0.818348
0.777647	0.981686
0.995637	2.71474
0.717975	1.96314
0.808273	1.1442
0.304338	1.80416
0.998516	3.12587
0.798445	1.81296
0.577371	2.2004
0.525171	1.91852
1.26744	1.63859
1.03628	1.27716
1.20802	1.18856
0.546739	1.71582
0.924518	1.49196
0.504804	0.907523
1.38844	1.6242
1.05683	1.17437
1.62508	0.725815
1.11426	0.885798
0.200991	0.525615
1.71019	0.443074
0.396327	2.10665
0.070546	0.999225
1.07428	0.399914
0.282813	1.04647
0.439867	0.350429
0.376298	2.16512
0.676161	1.11729
1.67504	0.307689
0.467873	1.21058
0.557903	0.95698
0.449755	0.977602
1.05347	1.2428
0.123242	0.594116
0.437694	1.41441
1.07512	1.41409
0	0.850203
0.294445	0.83782
1.28842	0.91454
0.549695	1.90038
0.087036	0.516095
0.229851	0.817302
0.744131	0.369097
1.01551	0.676766
0.436872	0.338005
0.197685	0.876435
0.510988	0.516095
0.752761	0.94109
0.21817	0.283126
0.25708	0.876435
0.232764	0.501351
1.04489	0.369097
0.112594	0.697016
0.827891	1.10684
0.636428	1.19936
1.16056	1.53109
0.367992	1.61852
0.817377	1.74119
0.228463	0.080868
0.20929	0.332069
0.369663	0.957765
0.024203	0.169496
0.361797	4.01997
0.262727	1.80251
0.483598	1.05272
0.512824	1.68249
0.431755	1.46574
0.211355	1.2341
0.036558	0.138745
0.255367	1.15297
0.171872	0.770081
0.339504	2.02511
0.180967	0.369868
0.131503	1.28718
0.567022	1.50068
0.092916	2.04894
0.110966	1.03974
0.5583	0.50881
0.342321	0.714347
0.552163	0.286696
0.63486	1.26624
0.249194	0.467296
0.657159	1.12086
0.401603	0.520868
0.057502	1.25307
0.303825	1.04219
0.535168	0.628245
0	0.734829
0	1.27844
0.014595	1.26016
0.888795	0.995653
0.255585	2.13776
0.122497	0.934032
0.609378	0.874598
0.512606	0.835242
0.375386	0.746504
0.416945	0.821761
	0.971775
	2.07944
	2.86705
	0.163262
	0.218089
	4.01976
	1.51817
	0.753643
	0.777857
	0.904348
	3.27085
	1.04688
	1.44733
	1.91481
	1.5958
	1.62133
	1.67569
	0.733716
	1.34151
	2.84749
	1.31559
	1.41651
	2.77981
	0.644198
	1.20051
	1.21915
	3.42206
	0.983364
	1.48189
	0.804276
	1.59228
	2.18004
	1.11901
	0.500211
	1.88831
	1.15578
	0.803507
	0.939119
