# Supplementary material for: CKAP5 stabilizes CENP-E at kinetochores by regulating microtubule-chromosome attachments
Source: EMBO Rep. 2024 Feb 29;25(4):1909–35. doi: 10.1038/s44319-024-00106-9 (PMC11014917; doi:10.1038/s44319-024-00106-9)
Supplement: Supplementary file 7 — Source Data Fig. 4 [file 44319_2024_106_MOESM7_ESM.zip]

Archive with 84 entries (56 files):
- Figure 4/
- Figure 4/4A/
- Figure 4/4A/CKAP5 esiRNA/
- Figure 4/4A/CKAP5 esiRNA/14.tif
- Figure 4/4A/CKAP5 esiRNA/14.tif1.tif
- Figure 4/4A/CKAP5 esiRNA/14.tif2.tif
- Figure 4/4A/CKAP5 esiRNA/14.tif4.tif
- Figure 4/4A/CKAP5 esiRNA/Annotation_14.tif
- Figure 4/4A/Control esiRNA/
- Figure 4/4A/Control esiRNA/Annotation_Image 4.tif
- Figure 4/4A/Control esiRNA/Image 4.tif
- Figure 4/4A/Control esiRNA/Image 4.tif1.tif
- Figure 4/4A/Control esiRNA/Image 4.tif2.tif
- Figure 4/4A/Control esiRNA/Image 4.tif4.tif
- Figure 4/4B/
- Figure 4/4B/PP1 intensity_metaphase.xlsx
- Figure 4/4C/
- Figure 4/4C/CKAP5 esiRNA/
- Figure 4/4C/CKAP5 esiRNA/Image 18.tif
- Figure 4/4C/CKAP5 esiRNA/Image 18.tif1.tif
- Figure 4/4C/CKAP5 esiRNA/Image 18.tif2.tif
- Figure 4/4C/CKAP5 esiRNA/Image 18.tif3.tif
- Figure 4/4C/Control esiRNA/
- Figure 4/4C/Control esiRNA/Annotation.tif
- Figure 4/4C/Control esiRNA/Image 12.tif
- Figure 4/4C/Control esiRNA/Image 12.tif1.tif
- Figure 4/4C/Control esiRNA/Image 12.tif2.tif
- Figure 4/4C/Control esiRNA/Image 12.tif3.tif
- Figure 4/4D/
- Figure 4/4D/PP1 intensity_prometaphase.xlsx
- Figure 4/4E/
- Figure 4/4E/CKAP5 esiRNA+ DMSO/
- Figure 4/4E/CKAP5 esiRNA+ DMSO/Image 38_Maximum intensity projection.tif
- Figure 4/4E/CKAP5 esiRNA+ DMSO/Image 38_Maximum intensity projection.tif1.tif
- Figure 4/4E/CKAP5 esiRNA+ DMSO/Image 38_Maximum intensity projection.tif2.tif
- Figure 4/4E/CKAP5 esiRNA+ DMSO/Image 38_Maximum intensity projection.tif3.tif
- Figure 4/4E/CKAP5 esiRNA+ OA/
- Figure 4/4E/CKAP5 esiRNA+ OA/Image 25_Maximum intensity projection.tif
- Figure 4/4E/CKAP5 esiRNA+ OA/Image 25_Maximum intensity projection.tif1.tif
- Figure 4/4E/CKAP5 esiRNA+ OA/Image 25_Maximum intensity projection.tif2.tif
- Figure 4/4E/CKAP5 esiRNA+ OA/Image 25_Maximum intensity projection.tif3.tif
- Figure 4/4F/
- Figure 4/4F/CENP-E intensity_DMSO vs OA.xlsx
- Figure 4/4G/
- Figure 4/4G/BubR1/
- Figure 4/4G/BubR1/Annotation.tif
- Figure 4/4G/BubR1/BIO-RAD 2023-01-04_15h59m59s_Exposure_30.0sec.tif
- Figure 4/4G/CKAP5/
- Figure 4/4G/CKAP5/Annotation.tif
- Figure 4/4G/CKAP5/BIO-RAD 2023-01-04_15h50m52s_Exposure_107.8sec.tif
- Figure 4/4G/MycGFP-CENP-E/
- Figure 4/4G/MycGFP-CENP-E/GFP TRAP/
- Figure 4/4G/MycGFP-CENP-E/GFP TRAP/Annotation.tif
- Figure 4/4G/MycGFP-CENP-E/GFP TRAP/TRAP.tif
- Figure 4/4G/MycGFP-CENP-E/Input/
- Figure 4/4G/MycGFP-CENP-E/Input/Annotation.tif
- Figure 4/4G/MycGFP-CENP-E/Input/INPUT.tif
- Figure 4/4G/Tubulin/
- Figure 4/4G/Tubulin/Annotation.tif
- Figure 4/4G/Tubulin/BIO-RAD 2023-01-04_15h56m35s_Exposure_10.0sec.tif
- Figure 4/4H/
- Figure 4/4H/BubR1 interaction rescue_okadaic acid.xlsx
- Figure 4/4I/
- Figure 4/4I/+Doxycycline/
- Figure 4/4I/+Doxycycline/CENPA.tif
- Figure 4/4I/+Doxycycline/GFP_GREY.tif
- Figure 4/4I/+Doxycycline/TOG.tif
- Figure 4/4I/- Doxycycline/
- Figure 4/4I/- Doxycycline/Annotation.tif
- Figure 4/4I/- Doxycycline/CENPA.tif
- Figure 4/4I/- Doxycycline/GFP_GREY.tif
- Figure 4/4I/- Doxycycline/TOG.tif
- Figure 4/4J/
- Figure 4/4J/+Doxycycline/
- Figure 4/4J/+Doxycycline/CENPA.tif
- Figure 4/4J/+Doxycycline/GFP_GREY.tif
- Figure 4/4J/+Doxycycline/TOG.tif
- Figure 4/4J/-Doxycycline/
- Figure 4/4J/-Doxycycline/Annotation.tif
- Figure 4/4J/-Doxycycline/CENPA.tif
- Figure 4/4J/-Doxycycline/GFP_GREY.tif
- Figure 4/4J/-Doxycycline/TOG.tif
- Figure 4/4K/
- Figure 4/4K/T422E stabilization.xlsx
