# Supplementary material for: CKAP5 stabilizes CENP-E at kinetochores by regulating microtubule-chromosome attachments
Source: EMBO Rep. 2024 Feb 29;25(4):1909–35. doi: 10.1038/s44319-024-00106-9 (PMC11014917; doi:10.1038/s44319-024-00106-9)
Supplement: Supplementary file 7 — Source Data Fig. 4 [file 44319_2024_106_MOESM7_ESM.zip › Figure 4/4B/PP1 intensity_metaphase.xlsx]

## Sheet: Sheet1
Control esi	CKAP5 esi
0.481208	0.502563
0.374849	0.971959
0.139094	0.527953
0.454054	0.526506
0.921704	1.30314
0.235977	0.566375
0.321944	0.525083
0.196866	0.773121
0.440574	0.567711
0.629053	0.492047
0.411801	0.676328
0.455828	0.385246
0.185278	1.54393
0.42253	0.511948
0.428138	0.500299
0.316524	1.49713
0.351281	0.622852
0.228727	0.967405
0.470892	0.605163
0.279539	0.500339
0.195112	1.00947
0.438622	1.06435
0.381736	0.415134
0.812944	0.512513
0.260332	0.628391
0.272799	0.822269
0.242602	0.539423
0.283152	0.450492
0.11745	0.756568
0.493908	0.690835
0.152408	0.606813
0.228428	0.304501
0.396555	0.616894
0.487579	0.435062
0.256202	0.83585
0.255957	0.408683
0.245393	0.478293
0.307352	0.962057
0.194587	0.491278
0.353748	0.571896
0.642937	0.717477
0.406559	0.893617
0.162904	0.548275
0.278438	0.380477
0.26746	0.360673
0.393173	0.630673
0.350249	0.808659
0.368514	0.551878
0.433522	0.637546
0.669587	0.382557
0.272023	0.68447
0.183874	1.37754
0.22272	0.543071
0.282726	0.608321
0.338492	0.568122
0.286881	0.708389
0.467893	1.548
0.588629	0.485152
0.536669	0.510419
0.289169	1.23798
0.268719	0.560851
0.350472	0.922953
0.342659	0.486915
0.232984	0.390303
0.179729	0.345154
0.170447	0.445855
0.677296	0.824342
0.170666	0.835601
0.333663	1.19626
0.448813	0.496357
0.318587	0.61515
0.220034	0.365907
0.81342	0.564656
0.302659	0.314877
0.396483	0.636719
0.396212	0.343278
0.425501	0.438582
0.510874	0.557678
0.244184	0.631489
0.431336	0.208075
0.357481	0.585121
0.167293	0.772981
0.453465	0.59426
0.56186	0.40636
0.258847	0.294899
0.502408	0.554067
0.443423	0.349885
0.300208	0.873683
0.11457	0.252208
0.265471	0.388013
0.74839	0.375841
0.236401	0.694174
0.329696	0.855644
0.378556	0.487785
0.239974	2.37682
0.486575	1.05138
0.56824	0.796504
0.492101	0.276119
0.211036	0.581255
0.285283	0.550596
0.36446	0.81577
0.293054	0.933554
0.349873	0.429568
0.17213	0.431419
0.328824	0.296371
0.345628	0.535771
0.275212	1.25856
0.300131	0.493372
0.189188	0.993236
0.246681	0.955876
0.377001	0.640463
0.286539	0.722062
0.214853	0.835964
0.255858	0.535256
0.260366	0.855913
0.470113	0.77723
0.172118	0.546695
0.213235	0.402558
0.329498	1.5589
0.116475	0.956099
0.45274	0.53796
0.321575	0.941266
0.446283	0.6492
0.372059	0.304213
0.096611	0.386011
0.453814	0.320296
0.278738	0.62911
0.253731	0.652598
0.186079	0.417181
0.336985	0.330887
0.273791	0.724952
0.306254	0.43278
0.199513	0.276551
0.177911	0.27802
0.440146	0.358637
0.332208	0.25502
0.26314	0.39992
0.132383	0.311908
0.354441	0.311683
0.115123	0.97438
0.297708	0.597449
0.621065	0.487759
0.210824	0.42612
0.316534	0.416128
0.498206	0.338061
0.351213	0.28107
0.239423	0.246933
0.134143	0.416739
0.240848	0.283522
0.267304	0.479117
0.253208	0.490753
0.275931	0.383694
0.218316	0.380685
0.300109	0.498228
0.334131	0.422626
0.140436	0.443127
0.464535	0.327156
0.355681	0.291023
0.377686	0.39683
0.354449	0.508957
0.24116	0.203967
0.289723	0.52676
0.420293	0.290838
0.351287	0.673162
0.441527	0.447751
0.282817	0.489721
0.31064	0.475685
0.489445	0.393349
0.307118	0.29461
0.390072	0.423612
0.36563	0.308764
0.66925	0.398744
0.371641	0.328676
0.426085	0.497748
0.36509	0.514541
0.383543	0.584649
0.306088	0.526427
0.236131	0.321434
0.090856	0.368677
0.149365	0.35175
0.465701	0.53662
0.449402	0.65887
0.633347	0.553902
0.599742	0.671125
0.227459	0.407115
0.42682	0.429862
0.423429	0.164349
0.781226	0.576853
0.392401	0.479481
0.233079	0.526404
0.307904	0.688236
0.227441	0.200585
0.245739	0.594985
0.241429	0.274147
0.186346	0.30343
0.132375	0.265662
0.261045	0.34123
0.278352	0.668257
0.490744	1.1209
0.557015	0.735401
0.152203	0.481804
0.179659	0.683029
0.367578	0.717539
0.396896	0.581339
0.439673	0.433465
0.212306	0.26746
0.402872	0.585944
0.264358	0.401324
0.311079	0.410513
0.342549	0.434034
0.301343	0.252873
0.215547	0.610972
0.291025	0.480712
0.195797	0.590286
0.220945	0.494579
0.165437	0.441707
0.289141	0.304614
0.306063	0.665139
0.142659	0.511996
0.23535	0.468567
0.286142	0.075724
0.286422	0.378407
0.194283	0.912218
0.163701	0.625969
0.477893	1.08324
0.647843	0.69677
0.335638	0.667661
0.363831	0.377644
0.356328	0.309742
0.344898	0.447337
0.223316	0.212717
0.478987	0.488375
0.090223	0.316297
0.103927	0.389683
0.346225	0.781326
0.303174	0.653746
0.435707	0.419633
0.544786	0.879071
0.411259	0.509773
0.459765	0.567104
0.602494	0.307492
0.312147	0.390937
0.882204	0.258472
0.219675	0.331166
0.54035	0.316691
0.335357	0.410337
0.426863	0.570071
0.528097	0.609361
0.385832	0.496515
0.403722	0.446965
0.259599	0.343124
0.485285	0.635384
0.421901	0.519516
0.581085	0.544335
0.305383	0.272929
0.364891	0.37044
0.172771	0.313964
0.256487	0.307428
0.339929	0.391544
0.358685	0.629354
0.229619	0.247652
0.611994	0.294982
0.333662	0.294571
0.326433	0.718662
0.178569	0.779312
0.297678	0.381762
0.37042	0.673038
0.454594	0.555968
0.556598	0.699196
0.50289	0.303637
0.343661	0.436128
0.429206	0.50127
0.337521	0.514095
0.233381	0.458244
0.231024	0.326074
0.33195	0.535782
0.3507	0.994217
0.47523	0.535603
0.204684	0.631285
0.294807	0.559617
0.284689	0.554152
0.394143	0.744157
0.520011	0.852287
0.408065	0.362751
0.248485	0.415313
0.694019	0.392306
0.978471	0.434775
0.765793	0.616841
0.287265	0.461179
0.306289	0.460474
0.607019	0.35899
0.314555	0.796927
0.210202	0.453793
0.336997	0.493646
0.454917	0.73839
0.318067	0.504361
0.264921	0.48714
0.454522	0.570077
0.549301	0.860079
0.48062	0.636588
0.779714	0.788104
0.237007	0.346637
0.302582	0.538877
0.326367	1.0174
0.313225	0.449838
0.284686	0.610969
0.326898	0.511118
0.340442	0.422121
0.376076	0.50303
0.197129	0.442876
0.46309	0.608258
0.563708	0.827402
0.414986	0.613288
0.230776	0.461272
0.338054	0.540414
0.272412	0.821979
0.281281	0.499499
0.363982	0.521023
0.21935	0.537544
0.37312	0.612296
0.394632	0.486778
0.528951	0.522607
0.469403	0.356065
0.203203	0.822709
0.566217	0.836471
0.323474	0.499507
0.683356	0.820784
0.404521	0.855761
0.452275	0.968403
0.518064	1.57646
0.512939	0.878814
0.306518	0.499512
0.117104	0.540424
0.305312	0.648981
0.360805	0.438363
0.350895	0.775865
0.550446	0.295658
0.356841	0.872108
0.304461	0.803824
0.271578	0.834773
0.250753	1.11352
0.177911	0.361487
0.313736	0.50134
0.345521	0.358156
0.422233	0.517354
0.436858	0.569367
0.884815	0.548777
0.385787	0.440959
0.202123	0.515602
0.488438	1.59763
0.197811	0.66755
0.307253	0.8303
0.318488	0.61543
0.394415	0.779536
0.387679	1.07061
0.250504	0.746988
0.175551	0.906023
0.37962	0.687285
0.352942	0.452355
0.295292	0.399029
0.554023	0.506725
0.196632	0.517808
0.461217	0.818763
0.265989	0.456234
0.37313	0.771993
0.389777	0.699066
0.22288	0.959868
0.208079	0.57829
0.250781	0.59833
0.408976	0.706317
0.272111	0.447746
0.281493	0.510216
0.310326	0.579663
0.137489	0.418271
0.159304	0.422613
0.335064	0.564228
0.311458	0.530525
0.209388	0.915825
0.676342	0.695673
0.195668	0.46673
0.40188	0.632376
0.297848	0.726001
0.305263	0.293601
0.567025	0.410369
0.230148	0.646709
0.221996	0.355523
0.226302	0.301632
0.24271	0.382382
0.289243	0.925693
0.083565	0.489481
0.372491	0.409437
0.348614	0.561188
0.232664	0.247065
0.390983	0.580924
0.319741	0.376478
0.347224	0.613414
0.700503	0.434267
0.483766	0.330152
0.523684	0.45666
0.51891	0.655805
0.090475	0.357336
0.528483	0.253767
1.32742	0.42407
0.525479	0.766719
0.759593	0.617458
0.613269	0.547959
0.259491	0.388435
0.636019	0.580697
0.393022	0.505379
1.08215	0.379469
0.480527	0.436363
0.228193	0.49928
0.432487	0.521446
0.484531	0.338842
0.528204	0.364769
0.542738	0.263026
0.482213	0.405
0.663245	0.457249
0.843773	0.364743
0.60842	0.710963
0.572443	0.733703
0.580948	0.448968
0.329979	0.406645
0.487104	0.409018
0.341456	0.898357
0.361867	0.440761
0.173146	0.631743
0.575604	0.533814
0.30406	0.500229
0.52369	0.542954
0.72523	0.803752
0.497234	0.536416
0.001612	0.621988
0.267758	0.716052
0.396562	0.745589
0.359738	0.786783
0.467175	0.697232
0.635398	0.494027
0.443707	0.569064
0.596764	0.587601
0.405054	0.654046
0.731665	0.516194
0.877898	0.678531
0.607064	0.590122
0.312674	0.441204
0.439952	0.692868
0.282015	0.535827
0.649518	0.692646
0.27337	0.497593
0.616896	0.357336
0.402595	0.21406
0.885835	0.37857
0.495422	0.430168
0.767609	0.343227
0.289191	0.585956
0.630145	0.939796
0.593057	0.618403
0.313397	0.357725
0.49421	0.794786
0.52584	0.487807
0.834434	0.535519
0.572	0.341374
0.536	0.58037
0.46	0.403887
0.76	1.02365
0.952	0.662805
0.314	1.06641
0.282	0.773941
0.242	0.779173
0.631	0.495474
0.296	0.689751
0.667	0.574273
0.426	0.59927
0.377	0.463831
0.187	0.408376
0.852	0.43041
0.219	0.913165
0.634	0.424912
0.395	0.542719
0.476	0.607596
0.217	0.90013
0.304	0.465811
0.266	0.392057
0.324	0.567542
0.444	0.443556
0.224	0.672279
0.503	0.704315
0.139	0.891659
0.229	0.665739
0.497	0.483098
0.362	0.833148
0.299	1.04403
0.526	0.484623
0.756	0.693541
0.229	0.767534
0.509	0.463447
0.121	0.785482
0.368	0.535838
0.225	1.11839
0.253	0.603715
0.281	0.597999
0.226	0.859055
0.173	0.441576
0.586	0.623481
0.466	0.711832
0.294	0.681028
0.359	0.7979
0.797	0.266977
0.53	0.696352
0.557	0.428137
0.532	0.425086
0.403	0.485857
0.172	0.524694
0.416	0.703881
0.218	0.68712
0.61	0.412239
0.124	0.321726
0.252	0.534872
0.473	0.774164
0.494	0.52457
0.671	0.565692
0.216	0.747839
0.787	0.726748
0.294	0.731719
0.2	0.680012
0.31	1.26333
0.344	0.602815
0.21	0.526696
0.452	0.279855
0.33	0.795274
0.823	1.18024
0.189	0.695361
0.35	0.592931
0.361	0.608976
0.643	0.294
0.519	0.503
0.249	0.89
0.347	0.337
0.21	0.418
1.311	0.237
1.465	0.566
0.517	0.323
0.072	0.61
0.284	0.553
1.881	0.413
1.039	0.961
0.068	0.535
0.378	0.538
0.384	0.287
0.268	0.662
0.669	0.772
0.319	0.801
1.076	0.269
1.303	0.581
0.472	0.44
0.605	0.725
0.175	0.863
1.406	0.506
0.298	0.473
1.666	0.304
0.253	0.932
0.311	0.231
0.743	0.845
0.558	0.423
0.039	0.448
1.17	0.412
0.125	1.199
0.029	0.278
0.239	0.361
0.841	0.533
0.684	0.746
0.089	0.363
0.086	0.733
0.489	0.584
0.858	0.518
0.592	0.567
0.085	0.697
0.542	0.643
0.988	0.776
0.48	0.411
0.662	0.782
0.507	0.819
0.017	0.585
0.129	0.193
0.273	0.527
1.706	0.923
0.102	0.59
0.203	0.246
0.079	0.342
0.301	0.583
0.111	0.658
0.54	0.728
0.909	0.346
0.278	0.349
0.911	0.317
1.628	0.548
0.207	0.33
0.584	0.501
0.345	0.245
0.762	0.893
0.285	0.412
0.246	0.233
0.502	0.35
0.227	0.671
0.181	0.375
0.547	0.934
0.06	0.553
0.535	0.821
0.669	0.65
0.404	0.872
0.181	0.809
0.094	0.37
0.593	0.684
0.183	0.912
0.44	0.836
0.322	0.661
0.592	0.665
0.156	0.609
0.226	0.76
0.68	0.831
0.48	1.477
0.72	0.889
0.08	0.432
0.221	0.527
0.214	0.515
0.521	0.224
0.661	0.562
0.148	0.423
0.235	0.698
0.198	0.425
0.716	0.39
0.153	0.389
0.384	0.521
0.302	0.852
0.336	0.679
0.234	0.89
0.608	0.734
0.292	1.237
0.357	0.39
0.409	0.505
0.396	0.735
0.115	0.511
0.17	0.359
0.188	0.712
0.455	0.843
0.194	0.968
0.522	0.632
0.435	0.628
0.034	0.822
0.141	0.284
1.135	0.902
0.311	0.696
0.608	0.331
0.281	0.425
0.279	0.459
0.303	0.824
0.001	0.449
0.461	0.72
0.358	0.463
0.287	0.444
0.428	0.63
0.798	0.522
0.172	1.221
0.816	1.004
0.613	0.478
0.621	0.616
0.804	0.411
0.634	0.459194
0.299	0.562369
0.178	0.219906
0.61	0.34359
0.414	0.606053
0.504	0.528439
0.236	0.50132
0.587	0.561277
0.626	0.619553
0.393	0.289935
0.634	0.492244
0.519	0.402192
0.012	0.512106
0.317	0.238768
0.272	0.852629
0.464	0.252486
0.607	0.41862
0.847	0.595191
0.405	0.535967
0.499	0.473219
0.285	0.352255
0.299	0.323616
0.361	0.360686
0.559	0.207449
0.179	0.419623
0.355	0.46453
0.184	0.413403
0.247	0.456401
0.553	0.288032
0.453	0.6147
0.065	0.470301
0.375	0.551909
0.885	0.366998
0.267	0.299149
0.519	0.261555
0.319	0.209744
0.209	0.259976
0.669	0.274627
0.159	0.197581
0.401	0.454818
0.043	0.227808
0.302	0.267629
0.252	0.359484
0.131	0.289498
0.601	0.428616
0.738	0.420821
0.1	0.407357
0.25	0.578882
0.454	0.53113
0.041	0.432721
0.613	0.278169
0.213	0.273249
0.452	0.17378
0.62	0.281117
0.351	0.417762
0.683	0.314826
0.124	0.487874
0.853	0.326792
0.491	0.660809
0.55	0.434256
0.39	0.280432
0.37	0.258887
0.646	0.313004
0.459	0.368779
1.426	0.336476
0.563	0.274308
0.452	0.291093
0.756	0.327221
0.319	0.460319
0.275	0.421457
0.406	0.293563
0.65	0.422509
0.284	0.324888
0.476	0.335922
0.236	0.615092
0.412	0.491304
0.992	0.28117
0.107	0.322346
0.608	0.309568
0.273	0.375652
0.314	0.265719
0.596	0.336935
0.832	0.365219
0.461	0.301237
0.307	0.259055
0.476	0.358254
0.256	0.458951
0.294	0.259097
0.239	0.448619
0.735	0.304959
0.767	0.186213
0.122	0.379835
0.324	0.351023
0.627	0.26505
0.036	0.289691
0.193	0.239223
0.493	0.268026
0.323	0.249882
0.386	0.221413
0.646	0.739755
0.197	0.413612
0.6	0.378579
0.794	0.596891
0.318	0.347567
0.362	0.337059
1.551	0.241305
0.404	0.403435
0.446	0.340877
0.553	0.598237
0.451	0.348461
0.554	0.383166
0.369	0.220503
0.133	0.483826
0.438	0.473691
0.273	1.05524
0.454	0.557821
0.254	0.484244
0.265	0.229626
0.304	0.401321
0.397	0.225393
0.408	0.281075
0.154	0.290104
0.593	0.470906
0.788	0.314046
0.677	0.26002
0.499	0.418587
0.386	0.206037
0.21	0.199992
0.465	0.668524
0.456	0.433779
0.337	0.232502
0.268	0.513339
0.439	0.340081
0.545	0.573085
0.204	0.496108
0.677	0.277798
0.562	0.607593
0.279	0.729326
0.692	0.22369
0.446	0.241707
0.477	0.246641
0.469	0.17547
0.383	0.381918
0.345	0.431493
0.583	0.569857
0.423	0.305127
0.503	0.412664
0.362	0.303036
0.446	0.331296
0.612	0.260848
0.457	0.397485
0.386	0.432842
0.788	0.566619
0.182	0.703622
0.449	0.395643
0.454	0.388747
0.49	0.501755
0.363	0.217436
0.355	0.29364
0.328	0.377271
0.305	0.527904
0.506	0.179926
0.747	0.556492
0.29	0.820739
0.291	0.337962
0.31	0.319378
0.577	0.452063
0.529	0.361061
0.707	0.263959
0.57	0.393477
0.409	0.647427
0.323	0.263098
0.953	1.00806
0.765	0.255254
0.567	0.379875
0.29	0.322825
0.824	0.347393
1.17	0.367062
0.107	0.351585
1.067	0.324638
0.456	0.365534
0.256	0.346905
0.186	0.36182
0.501	0.286915
0.352	0.306171
0.343	0.175971
0.358	0.691836
0.362	0.338654
0.402	0.436402
0.342	0.432799
0.403	0.415649
0.35	0.297829
0.564	0.502298
0.55	0.610841
0.211	0.400475
0.229	0.336312
0.462	0.26058
0.643	0.387602
0.665	0.286992
0.324	0.383664
0.545	0.208993
0.407	0.312799
0.157435	0.490939
0.262388	0.408518
0.518144	0.593054
0.447793	0.637809
0.105988	0.54985
0.52056	0.310983
0.215775	0.349134
0.32123	0.219396
0.34323	0.24543
0.263182	0.305033
0.378371	0.30672
0.311501	0.468291
0.29287	0.363996
0.233877	0.476256
0.252588	0.338565
0.172867	0.398179
0.171879	0.277499
0.316552	0.44006
0.667138	0.455222
0.244578	0.370435
0.29566	0.520492
0.152127	0.223815
0.236553	0.207678
0.186136	0.322462
0.190311	0.260167
0.262774	0.415315
0.194614	0.590627
0.150415	0.304386
0.166757	0.379438
0.26133	0.42857
0.198223	0.315444
0.616848	0.29088
0.372652	0.213666
0.161505	0.133458
0.221096	0.285312
0.227668	0.555524
0.151728	0.362173
0.149008	0.473227
0.17268	0.142996
0.233743	0.391147
0.186484	0.150296
0.192058	0.231666
0.215695	0.306407
0.621021	0.379594
0.160031	0.290132
0.327034	0.296889
0.273171	0.552875
0.141561	0.284771
0.285935	0.334375
0.201453	0.231389
0.256046	0.22159
0.319872	0.339297
0.249302	0.593655
0.364725	0.470357
0.188788	0.216141
0.220366	0.360162
0.152731	0.391142
0.215968	0.353876
0.111987	0.318504
0.153451	0.331887
0.134273	0.252872
0.1582	0.431077
0.407979	0.414354
0.286893	0.464126
0.22106	0.265847
0.25037	0.28783
0.29445	0.288949
0.124232	0.591435
0.250633	0.229013
0.236817	0.155936
0.236134	0.265236
0.151521	0.375064
0.291552	0.404129
0.119348	0.257332
0.197061	0.36064
0.124116	0.275841
0.263058	0.424238
0.106046	0.287846
0.470663	0.293028
0.348466	0.35001
0.201618	0.418644
0.07469	0.263421
0.120982	0.192454
0.262448	0.253316
0.188633	0.428615
0.252311	0.21017
0.36053	0.229909
0.537892	0.277229
0.308631	0.424985
0.225275	0.282586
0.16481	0.537205
0.145928	0.412631
0.583333	0.409399
0.358668	0.381987
0.147665	0.555128
0.188415	0.440749
0.26994	0.389192
0.238316	0.322387
0.182004	0.448215
0.194753	0.252461
0.09378	0.320262
0.395815	0.20379
0.226788	0.299963
0.321835	0.314841
0.31001	0.280722
0.265426	0.178701
0.138093	0.343725
0.146342	0.375252
0.231078	0.390933
0.181541	0.172859
0.366572	0.292392
0.306453	0.286088
0.20363	0.3115
0.231474	0.3916
0.21049	0.21239
0.15424	0.182156
0.182149	0.340983
0.13456	0.324841
0.109175	0.205826
0.342126	0.137057
0.14178	0.27759
0.185761	0.245789
0.08719	0.166346
0.127736	0.328342
0.193444	0.262614
0.2272	0.209313
0.163594	0.550613
0.201804	0.172219
0.106224	0.273239
0.098414	0.298265
0.084114	0.342721
0.174972	0.509626
0.523823	0.269531
0.277906	0.225714
0.083811	0.384826
0.106044	0.203912
0.449516	0.350314
0.183703	0.267095
0.103206	0.236546
0.252856	0.260139
0.036367	0.416578
0.121383	0.434191
0.213711	0.262244
0.127189	0.366464
0.20851	0.167959
0.137067	0.203854
0.147508	0.246664
0.295918	0.306681
0.171126	0.355987
0.033264	0.222737
0.292198	0.455008
0.26101	0.12597
0.048247	0.279737
0.11367	0.225949
0.100917	0.208784
0.121878	0.224466
0.146439	0.353847
0.200193	0.200004
0.237957	0.405277
0.142654	0.358563
0.153828	0.181268
0.141229	0.349527
0.205642	0.298425
0.167549	0.459647
0.156681	0.1626
0.335736	0.109887
0.054567	0.170189
0.262101	0.565455
0.113046	0.244591
0.076078	0.332945
0.433138	0.22625
0.227036	0.151719
0.174532	0.414237
0.470213	0.16899
0.181506	0.170679
0.076417	0.257683
0.131478	0.208772
0.217911	0.212312
0.214553	0.110605
0.190598	0.181695
0.203201	0.496022
0.190262	0.409008
0.076938	0.297457
0.110902	0.324886
0.169737	0.514414
0.137377	0.246429
0.248463	0.388396
0.209122	0.28554
0.275489	0.299974
0.171198	0.296693
0.168283	0.447636
0.172625	0.287533
0.118295	0.250311
0.300773	0.218442
0.173916	0.41173
0.218846	0.268098
0.21461	0.603521
0.181498	0.571711
0.085037
0.303113
0.295191
0.103762
0.244798
0.180172
0.068606
0.252719
0.208947
0.199418
0.292869
0.132065
0.130167
0.212987
0.186749
0.172523
0.302822
0.062951
0.125076
0.122966
0.176706
0.296215
0.132897
0.304369
0.183243
0.153589
0.184996
0.100098
0.22337
0.153011
0.21253
0.225826
0.184309
0.24975
0.152999
0.270072
0.115423
0.304576
0.166244
0.111654
0.217888
0.14947
0.1898
0.140606
0.192218
0.137361
0.117058
0.192641
0.256764
0.145755
0.151168
0.262283
0.115622
0.261227
0.116527
0.073362
0.272188
0.300455
0.227138
0.233095
0.213312
0.221326
0.216151
0.220651
0.159433
0.160132
0.241505
0.304928
0.105874
0.231454
0.322959
0.218341
0.223871
0.189781
0.171528
0.152502
0.165629
0.128302
0.286431
0.289325
0.294615
0.118581
0.3482
0.240627
0.130292
0.222557
0.303083
0.233211
0.350418
0.203781
0.128737
0.311458
0.230074
0.338111
0.254325
0.275239
0.275014
0.381799
0.141115
0.21978
0.101975
0.264188
0.13467
0.259504
0.184782
0.206585
0.150587
0.15449
0.132286
0.336163
0.36966
0.15452
0.213305
0.237268
0.199515
0.074793
0.274237
0.217446
0.182337
0.296204
0.180304
0.146446
0.323595
0.138097
0.09171
0.25954
0.287606
0.323793
0.239199
0.327949
0.353349
0.11003
0.122272
0.148623
0.241571
0.199276
0.221481
0.20556
0.244606
0.179315
0.508634
0.207985
0.346482
0.193929
0.252137
0.141819
0.452123
0.282967
0.130315
0.273987
0.197485
0.206763
0.177378
0.134982
0.290415
0.357041
0.121474
0.292953
0.336638
0.145017
0.307057
0.13312
0.126978
0.135316
0.195845
0.140914
0.237282
0.332593
0.445666
0.195607
0.485235
0.19789
0.229128
0.340608
0.191233
0.412469
0.264335
0.373766
0.281951
0.138316
0.174101
0.175617
0.18401
0.135634
0.235039
0.114591
0.111344
0.194779
0.401182
0.160721
0.234984
0.1159
0.284639
0.17987
0.212071
0.128268
0.306254
0.243324
0.36532
0.218894
0.199506
0.233323
0.393124
0.38709
0.140812
0.125954
0.199027
0.186829
0.158945
0.155259
0.411855
0.182953
0.211872
0.112887
0.1678
0.266227
0.10048
0.156247
0.081895
0.220094
0.177373
0.255741
0.28286
0.320499
0.244573
0.115081
0.137353
0.182299
0.166219
0.264072
0.228314
0.187523
0.39378
0.17698
0.166422
0.201164
0.305511
