# Supplementary material for: CKAP5 stabilizes CENP-E at kinetochores by regulating microtubule-chromosome attachments
Source: EMBO Rep. 2024 Feb 29;25(4):1909–35. doi: 10.1038/s44319-024-00106-9 (PMC11014917; doi:10.1038/s44319-024-00106-9)
Supplement: Supplementary file 7 — Source Data Fig. 4 [file 44319_2024_106_MOESM7_ESM.zip › Figure 4/4D/PP1 intensity_prometaphase.xlsx]

## Sheet: Sheet1
Control esi	CKAP5 esi
0.305552	0.292603
0.03119	0.479493
0.429247	1.00919
0.17748	0.436307
0.129307	0.652065
0.108221	0.619523
0.581256	0.81134
0.515576	0.439775
0.891023	0.480998
0.164293	0.747435
0.315767	0.198157
0.218104	0.665157
0.279171	0.973509
0.290343	0.676554
0.180484	0.781552
0.25865	0.551054
0.312389	0.709816
0.081946	0.303517
0.160305	0.472653
0.418084	0.408203
0.449843	0.157216
0.371775	0.356694
0.231678	0.218257
0.177976	0.306231
0.42555	0.368084
0.132992	0.41825
0.249473	0.417338
0.20994	0.346247
0.128935	0.261429
0.279647	0.399108
0.475777	0.549685
0.165392	0.363823
0.163082	0.401963
0.237104	0.112592
0.504433	0.807657
0.364519	0.899413
0.146396	0.63664
0.362688	0.254689
0.267289	0.689846
0.116487	0.603628
0.187607	0.395223
0.140392	0.392894
0.424895	0.498991
0.49944	0.420124
0.383379	0.355667
0.309793	0.331159
0.30443	0.652119
0.181622	0.384437
0.318315	0.810763
0.458637	0.800203
0.396674	0.407013
0.422063	0.591474
0.343976	0.419153
0.20182	0.646045
0.380722	0.426098
0.201399	1.17708
0.7152	0.274805
0.714097	0.733795
0.398841	1.29086
0.31034	0.750391
0.389023	0.305781
0.158856	0.359616
0.561472	0.405018
0.391206	0.641167
0.14455	0.21242
0.377509	0.403381
0.194552	0.631282
0.166425	0.446023
0.452888	0.437895
0.547276	0.502587
0.151782	0.673048
0.624143	0.52773
0.319465	0.533463
0.325279	0.686585
0.174942	0.581498
0.270041	0.455847
0.573741	0.43628
0.38223	0.269002
0.49144	0.338807
0.448058	0.251166
0.154093	0.244446
0.128128	0.531564
0.209742	0.834669
0.184007	0.806189
0.432277	0.707044
0.091469	0.481655
0.103329	0.19993
0.446117	0.25724
0.394625	0.417788
0.195605	0.480948
0.0598	0.154558
0.16309	0.468229
0.213144	0.375667
0.284566	0.470231
0.180901	0.662339
0.19909	0.638612
0.08941	0.290487
0.595218	0.321194
0.163738	0.362914
0.388657	0.177901
0.333188	0.44217
0.151173	0.549584
0.220664	0.338677
0.391452	0.587494
0.216224	0.302171
0.256641	0.625789
0.284994	0.232601
0.171589	0.421859
0.639987	0.403507
0.261319	0.529117
0.203337	0.23891
0.185355	0.545287
0.124569	0.601844
0.073155	0.243333
0.36052	0.210994
0.127997	0.538133
0.327669	0.21848
0.519512	0.421098
0.327207	0.494337
0.574338	0.500135
0.588596	0.364296
0.151085	0.55931
0.32358	0.479621
0.358084	0.259726
0.388924	0.644916
0.374184	0.534315
0.537147	0.407075
0.500366	0.260325
0.215224	0.5397
0.326256	0.477129
0.190041	0.513335
0.277588	0.216895
0.209174	0.319339
0.379342	0.365725
0.270506	0.284855
0.38243	0.494462
0.379521	0.174834
0.628681	0.355963
0.424842	0.554991
0.387079	0.946034
0.41428	0.518203
0.228821	0.517859
0.664906	0.345771
0.340298	0.511393
0.581662	0.448411
0.621321	0.449773
0.210911	0.633368
0.503938	0.508582
0.347043	0.584158
0.184096	0.123412
0.779688	0.328437
0.302384	0.91115
1.19697	0.915529
0.720971	0.603721
0.34999	0.338072
0.478524	0.257549
0.351266	0.879066
0.359715	0.627845
0.541237	0.586512
0.468793	0.784024
0.253526	0.203612
0.571572	0.422494
0.67616	0.408984
0.22645	0.813683
0.178678	0.995233
0.546398	0.629974
0.24813	0.656317
0.24607	0.220887
0.373254	0.488403
0.422795	0.441193
0.402141	0.682533
0.440941	0.303614
0.351593	1.6601
0.362001	0.252707
0.319793	0.728395
0.506809	0.431652
0.485256	0.289341
0.402399	0.333626
0.209698	0.565909
0.263058	0.966626
0.206739	0.137883
0.250617	0.511466
0.235452	0.689899
0.360052	0.520762
0.213973	0.289594
0.850759	0.344792
0.358225	0.701645
0.237567	0.345895
0.345639	0.643938
0.172029	0.24364
0.259227	0.231759
0.296459	0.327024
0.16748	0.511365
0.290055	0.351478
0.620066	0.576763
0.329388	0.561413
0.234213	0.612434
0.69577	0.534621
0.327066	0.348784
0.506652	0.409188
0.335571	0.887307
0.346822	1.05919
0.319639	0.177814
0.235702	0.225372
0.448193	0.518571
0.38504	0.409853
0.678909	0.294085
0.420801	1.09632
0.341712	0.53215
0.378785	0.338916
0.328489	0.337217
0.192389	1.08054
0.204794	0.246013
0.381865	0.25474
0.41108	0.094426
0.382603	0.271617
0.40034	0.562809
0.236959	0.464371
0.248696	0.325641
0.422416	0.196574
0.217775	0.592948
0.562289	0.363402
0.209836	0.483498
0.101272	0.284537
0.228021	0.307841
0.392948	0.40938
0.404003	0.249947
0.223855	0.604185
0.166859	0.590977
0.29627	0.330424
0.247096	0.820787
0.094932	0.413913
0.251362	0.538009
0.384419	0.175055
0.806118	0.300404
0.157457	0.585303
0.267369	0.253738
0.323314	0.466219
0.341688	0.953388
0.311631	0.572153
0.312058	0.49636
0.175558	0.392062
0.06404	0.201786
0.425547	0.512495
0.469758	0.386627
0.194712	0.318409
0.287301	0.33916
0.129898	0.381016
0.199479	0.684045
0.174987	0.477231
0.534096	0.494606
0.222573	0.541447
0.357125	1.07209
0.189781	0.526045
0.28616	0.27468
0.318786	0.195331
0.229002	0.277723
0.271595	0.637519
0.457868	0.486466
0.229129	0.653123
0.147025	0.185682
0.330207	1.10813
0.194578	0.767677
0.448507	0.488672
0.385146	0.864629
0.186734	0.378578
0.266887	0.682851
0.250932	0.899547
0.229235	0.140946
0.244538	0.587079
0.093618	0.542829
0.27816	0.686545
0.718444	0.362791
0.412765	0.600436
0.166518	0.3494
0.328006	0.381855
0.423997	0.639226
0.185427	0.633644
0.220201	0.735467
0.627018	0.342858
0.272464	0.547828
0.331276	0.364164
0.185789	0.399842
0.325172	0.376273
0.238856	0.214623
0.277933	0.713481
0.309932	0.315467
0.549135	0.394191
0.480543	0.297976
0.349437	0.266692
0.370206	0.686045
0.217701	0.837922
0.317443	0.537657
0.199539	0.739109
0.311609	0.332315
0.289111	0.414792
0.269767	0.696785
0.136096	0.218082
0.120356	0.276881
0.063515	0.283578
0.145578	0.360713
0.597608	0.283044
0.284211	0.678851
0.86923	0.460989
0.256806	0.397638
0.160744	0.520771
0.203246	0.195355
0.493391	0.394945
0.261457	0.352551
0.200931	0.642191
0.273895	0.364281
0.341115	0.311123
0.489465	0.330825
0.451516	0.228223
0.304823	0.176052
0.239587	0.487413
0.276154	0.518705
0.375482	0.499666
0.4371	0.31493
0.6587	0.441948
0.348672	0.806285
0.258393	0.260868
0.275232	0.227116
0.198663	0.574644
0.209111	0.191302
0.153685	0.374379
0.419687	0.179806
0.38253	0.584313
0.15138	0.669476
0.211026	0.389893
0.159012	0.555686
0.416264	0.376452
0.202328	0.298595
0.19183	0.204456
0.179301	0.300419
0.426529	0.499752
0.159236	0.407676
0.249404	0.584618
0.322826	0.361545
0.672697	0.265533
0.3944	0.328547
0.405912	0.709011
0.278134	0.478965
0.155321	0.735076
0.357672	0.547594
0.853276	0.648268
0.511774	0.324793
0.280566	0.247809
0.219841	0.46162
0.281734	0.413554
0.356773	0.217579
0.420308	0.237144
0.204276	0.411526
0.274193	0.230096
0.436729	0.484479
0.528161	0.437635
0.497381	0.36452
0.273952	0.313929
0.325023	0.421056
0.218993	0.834568
0.482399	0.162257
0.160943	0.402219
0.215778	0.219585
0.285078	0.161468
0.166829	0.266552
0.329119	0.615359
0.416694	0.594174
0.122719	0.483651
0.301698	0.581586
0.399241	0.217247
0.912461	0.443768
0.163235	0.528391
0.426387	0.277047
0.570907	0.710047
1.0908	0.322286
0.483144	0.576492
0.611887	0.179495
0.470501	0.314517
0.476987	0.509044
0.519719	0.753488
0.621398	0.288133
0.639145	0.529292
1.1347	0.28397
0.467104	0.290709
0.424073	0.894699
0.3105	0.648576
0.855129	0.407848
0.655861	0.210588
0.424473	0.24975
0.247013	0.440991
0.279402	0.449033
0.147647	0.748831
0.175486	0.345591
0.35157	0.355948
0.310328	0.429275
0.571007	0.802167
0.63093	0.523336
0.555285	0.772946
0.309657	0.493653
0.391312	1.04781
0.960319	0.354323
0.403218	0.895549
0.815698	0.712801
0.387298	0.533082
0.15427	0.452386
0.507694	0.418015
0.348223	0.586659
0.307283	0.409896
0.12189	0.65573
0.209737	0.555863
0.334296	0.513876
0.476674	0.448448
0.54516	0.355701
0.340149	0.594746
0.766421	1.06249
0.623542	0.708953
0.333002	0.472624
0.579001	0.833656
0.459244	0.96535
0.832326	0.662147
0.308764	0.517147
0.639435	0.22533
0.439961	0.638005
0.396594	0.674925
0.457747	0.583393
0.571637	0.494763
0.395503	0.475884
0.737293	0.296095
0.374136	0.568137
0.167633	0.59877
0.325865	0.709641
0.386362	1.07077
0.286593	0.487091
0.048071	0.496514
0.211203	1.18357
0.430178	0.631236
0.660224	0.407386
0.408484	0.541826
0.600012	0.67865
0.594652	0.74626
0.375642	0.620569
0.28007	0.671242
0.274881	0.561972
0.635913	0.820662
0.536149	0.780465
0.134803	0.182729
0.150121	0.204655
0.158855	0.646985
0.198161	0.464498
0.110046	0.583507
0.270721	0.65388
0.322909	0.610561
0.424581	0.578171
0.357285	0.829241
0.096793	0.868216
0.290105	0.264955
0.385742	0.561865
0.231371	0.542655
0.175732	0.169163
0.387226	0.303331
0.238223	0.261184
0.38305	0.570338
0.233607	0.285689
0.159075	0.472412
0.216217	0.331235
0.246695	0.162445
0.190949	0.20407
0.35594	0.329114
0.220184	0.306149
0.149556	0.465195
0.173097	0.432594
0.358082	0.309263
0.134724	0.183083
0.210623	0.079641
0.282708	0.478282
0.160958	0.309283
0.079366	0.43483
0.228975	0.394021
0.825336	0.409537
0.254563	0.315281
0.128991	0.163822
0.262335	0.320393
0.349716	0.52983
0.374322	0.324886
0.289338	0.275814
0.343325	0.171449
0.250451	0.935204
0.530653	0.324521
0.736049	0.330507
0.235727	0.341139
0.374596	0.149641
0.399011	0.255592
0.147257	0.535081
0.301616	0.322527
0.453387	0.340372
0.299963	0.674681
0.322889	0.391859
0.403901	0.505365
0.411963	0.277763
0.164135	0.712957
0.190192	0.454041
0.308227	0.36023
0.217514	0.310418
0.764499	0.542642
0.140037	0.282642
0.186106	0.429203
0.28417	0.52042
0.273087	0.346364
0.282663	0.426172
0.262219	0.310979
0.307241	0.450238
0.392894	0.699698
0.401987	0.341985
0.229077	0.314
0.252292	0.34657
0.288619	0.634222
0.644454	0.322729
0.445938	0.408319
0.318818	0.373942
0.244282	0.34221
0.129901	0.534779
0.250152	0.548744
0.302674	0.326381
0.271816	0.367512
0.572184	0.373365
0.457448	0.097179
0.728184	0.228808
0.333385	0.09403
0.218949	0.722888
0.339759	0.417768
0.367452	0.949493
0.44543	0.695147
0.315677	0.202309
0.377447	0.543589
0.262862	0.464857
0.186376	0.521627
0.554579	0.541165
0.259844	0.615205
0.2597	0.39606
0.305553	0.365767
0.263824	0.1954
0.463949	0.682676
0.336916	0.393983
0.249188	0.446184
0.418832	0.634275
0.279917	0.287833
0.379679	0.201972
0.355207	0.430609
0.189323	0.43758
0.696638	0.373139
0.272428	0.40083
0.1449	0.54017
0.247221	0.670183
0.165673	0.365826
0.616303	0.483121
0.293225	0.455946
0.487471	0.747114
0.575906	0.517536
0.505288	0.303199
0.356522	0.203108
0.231341	0.320773
0.406886	0.433647
0.539878	0.372323
0.53888	0.202774
0.46149	0.537962
0.413179	0.401505
0.162845	0.297828
0.218503	0.455284
0.306612	0.31488
0.513485	0.395536
0.419871	0.331254
0.293277	0.288835
0.418584	0.345811
0.280804	0.400744
0.434873	0.322055
0.540227	0.23505
0.49847	0.42925
0.237089	0.476356
0.329907	0.620494
0.249302	0.305749
0.773805	0.233286
0.434567	0.2718
0.158834	0.545657
0.315705	0.195887
0.382663	0.292127
0.360889	0.818905
0.895682	0.75311
0.436863	0.390132
0.557925	0.580109
0.132492	0.440428
0.295445	0.484155
0.295306	0.70227
0.173092	0.383428
0.33584	0.227447
0.276645	0.568934
0.568737	0.284161
0.153402	0.397637
0.118735	0.584511
0.353518	0.284378
0.39468	0.27088
0.402966	0.547252
0.468326	0.664571
0.60115	0.390372
0.515377	0.417679
0.383094	0.296793
0.461989	0.510629
0.32897	0.291092
0.254053	0.461913
0.61617	0.188942
0.082986	0.403804
0.303413	0.398773
0.287616	0.433796
0.607976	0.387059
0.203306	0.512961
0.810551	0.249095
0.661443	0.738276
0.74007	0.207248
0.420794	0.281566
0.224306	0.644523
0.347086	0.391011
0.27079	0.540826
0.298722	0.320946
0.513319	0.155573
0.124585	0.187003
0.358987	0.11161
0.290306	0.251749
0.196425	0.381916
0.400526	0.256
0.228445	0.154525
0.251268	0.204913
0.151726	0.150045
0.325128	0.488512
0.270153	0.110975
0.337634	0.419963
0.325079	0.223436
0.17505	0.231996
0.169419	0.139723
0.224746	0.306896
0.211648	0.272212
0.201938	0.371829
0.259293	0.353482
0.307871	0.274499
0.391222	0.148015
0.517456	0.374983
0.602317	0.228235
0.191911	0.468547
0.199576	0.198234
0.480818	0.389106
0.272959	0.385886
0.367046	0.144647
0.261352	0.15969
0.424107	0.563515
0.288015	0.223326
0.687254	0.185014
0.325263	0.532459
0.405611	0.218311
0.359461	0.252506
0.292272	0.265085
0.390934	0.345361
0.205135	0.344205
0.829886	0.529642
0.554423	0.238696
0.7029	0.260921
0.106123	0.293476
0.325699	0.287614
0.179269	0.344095
0.379298	0.159752
0.603576	0.465405
0.36669	0.394286
0.288729	0.223716
0.372856	0.338525
0.201541	0.290314
0.481185	0.496497
0.447173	0.378271
0.287815	0.371501
0.375399	0.250358
0.539411	0.315399
0.360347	0.288684
0.750205	0.185612
0.491375	0.193081
0.711303	0.332867
0.813608	0.655989
0.18109	0.321125
0.194506	0.288186
0.510937	0.280407
0.396708	0.360154
0.486701	0.331573
0.359231	0.503276
0.512931	0.28155
0.604582	0.346114
0.512456	0.356574
0.44054	0.249883
0.325929	0.178112
0.592738	0.259463
0.0918	0.508876
0.353261	0.441395
0.133762	0.272112
0.246619	0.229842
0.26381	0.38878
0.331607	0.539426
0.139956	0.208968
0.099582	0.13647
0.129194	0.633074
0.074458	0.329722
0.114124	0.202301
0.354836	0.477315
0.18762	0.148343
0.167559	0.459395
0.17931	0.447732
0.231847	0.397332
0.413674	0.305187
0.118686	0.221741
0.419955	0.346934
0.04786	0.485675
0.0644	0.133771
0.298926	0.551616
0.711209	0.327443
0.375463	0.398133
0.126385	0.645074
0.566874	0.652445
0.261037	0.680123
0.28419	0.128711
0.633648	0.265662
0.197361	0.166969
0.38475	0.403142
0.55143	0.324139
0.48614	0.234424
0.151957	0.407534
0.149551	0.274277
0.665084	0.257225
0.340305	0.171776
0.416364	0.167259
0.261388	0.199036
0.339714	0.419368
0.292538	0.429754
0.18333	0.755961
0.329629	0.266333
0.127275	0.579864
0.449221	0.477422
0.449085	0.413446
0.052706	0.24103
0.218722	0.353244
0.146331	0.549404
0.50389	0.502212
0.412933	0.233947
0.452947	0.418971
0.304158	0.144557
0.071499	0.157204
0.60725	0.355219
0.793418	0.217947
0.504255	0.328077
0.103297	0.148187
0.123684	0.195392
0.160363	0.336326
0.166042	0.497673
0.338705	0.431653
0.499387	0.407581
0.4653	0.343438
0.339037	0.304756
0.269105	0.42751
0.200601	0.293031
0.287844	0.188079
1.00245	0.250506
0.189906	0.300702
0.282999	0.283408
0.300817	1.13496
0.264339	0.248575
0.171235	0.483607
0.094816	0.483819
0.475329	0.720232
0.160268	0.530474
0.326933	0.357896
0.074514	0.716948
0.268838	0.234597
0.160788	0.772004
0.237441	0.40482
0.291206	0.393313
0.408793	0.149779
0.34158	0.344047
0.210936	0.304028
0.427542	0.560927
0.167193	0.25254
0.201463	0.136058
0.168944	0.731936
0.075952	0.244649
0.272603	0.362451
0.263453	0.353984
0.639445	0.22814
0.17132	0.338643
0.224687	0.537952
0.17146	0.551623
0.199424	0.849672
0.31814	0.347105
0.288517	0.182666
0.148839	0.615014
0.351977	0.490985
0.092199	0.434186
0.108161	0.378732
0.26688	0.403061
0.689513	0.354256
0.28448	0.218351
0.149308	0.253928
0.088925	0.565994
0.427831	0.259825
0.300744	0.095042
0.580913	0.104158
0.137244	0.264382
0.236746	0.413908
0.198243	0.256684
0.249804	0.291136
0.165039	0.60222
0.237234	0.158257
0.398427	0.503702
0.073112	0.173248
0.269706	0.352037
0.419256	0.35285
0.250294	0.229112
0.209923	0.439665
0.159358	0.234157
0.104648	0.488356
0.322488	0.262126
0.480884	0.138593
0.168475	0.446349
0.285182	0.317242
0.165136	0.484256
0.342405	0.426753
0.28881	0.310979
0.192766	0.499997
0.326936	0.471186
0.229888	0.321316
0.27332	0.476297
0.135052	0.449026
0.100487	0.420545
0.38047	0.299694
0.037221	0.633357
0.074576	0.511193
0.210893	0.777392
0.24157	0.29703
0.180045	0.798846
0.369545	0.921005
0.349691	0.726492
0.188086	0.595441
0.271617	0.351182
0.033023	0.898108
0.153558	0.292466
0.139763	0.076134
0.061147	0.689696
0.494219	0.776706
0.153208	0.382346
0.177688	0.84786
0.24817	0.306652
0.344379	0.440924
0.403098	0.13781
0.650769	0.614773
0.254144	0.454744
0.065642	0.579755
0.335622	0.42645
0.177995	0.450538
0.326876	0.284321
0.230635	0.798307
0.187417	0.333712
0.241518	0.387007
0.586961	0.570497
0.407546	0.176098
0.302414	0.407897
0.458928	0.285649
0.153716	0.156588
0.165516	0.461135
0.081659	0.510652
0.251388	0.899056
0.110025	1.03538
0.08768	0.52703
0.203615	0.532824
0.206163	0.181017
0.24043	0.491944
0.153438	0.595026
0.193195	0.522311
0.077016	0.306087
0.287977	0.373697
0.39864	0.411579
0.822281	0.211086
0.470908	0.374077
0.575771	0.2011
0.09045	0.938322
0.035557	0.278951
0.070119	0.758435
0.160297	0.06748
0.07816	0.265907
0.443367	1.06778
0.344409	0.375072
0.312209	0.197847
0.246949	0.59598
0.074001	0.204797
0.255131	0.951231
0.158204	0.233671
0.173051	0.789317
0.124324	0.53665
0.254317	0.331952
0.077691	0.207603
0.229343	0.27925
0.159219	0.653944
0.075491	0.315538
0.074468	0.447617
0.216223	0.713621
0.061127	0.862729
0.070919	0.363245
0.284902	0.553469
0.194505	0.448502
0.114347	0.547258
0.138048	0.203479
0.069811	0.367187
0.329757	0.174892
0.454882	0.065193
0.448002	0.482798
0.292996	0.602122
0.171695	0.542102
0.069355	0.497183
0.346854	1.07159
0.413078	0.879463
0.181041	0.390137
0.099463	0.32789
0.199617	1.03164
0.604964	0.73099
0.109107	0.710937
0.386929	0.616638
0.288742	0.819419
0.160361	0.279034
0.14602	0.970547
0.093651	0.974216
0.099071	0.390049
0.237213	0.243525
0.49176	0.154676
0.781109	0.844268
0.238983	0.442716
0.263951	0.436098
0.222156	0.413508
0.353582	0.241817
0.239695	0.902268
0.230043	0.575464
0.32651	0.555092
0.549444	0.419249
0.324747	0.383197
0.219414	0.763388
0.151969	0.617758
0.256921	0.487315
0.182011	0.284065
0.283939	0.4209
0.101768	0.590901
0.114104	0.482663
0.177418	0.177952
0.419029	0.499341
0.145596	0.289038
0.233975	0.330109
0.076501	1.08199
0.249122	0.272924
0.159566	0.184581
0.68295	0.172884
0.220633	0.614251
0.174828	0.754902
0.390587	0.362435
0.291809	0.269852
0.443981	0.197995
0.286005	0.175271
0.18082	0.559976
0.079505	1.01848
0.301409	0.838689
0.169622	0.337882
0.232918	0.399667
0.223068	0.660455
0.16716	0.198683
0.230995	0.204559
0.199482	0.63588
0.46635	0.819235
1.08838	0.386311
0.571116	0.609681
0.484973	0.406395
0.183389	0.220952
0.120411	0.618939
0.167685	0.031015
0.046527	0.69767
0.188085	0.187229
0.47555	0.465331
0.304051	0.449388
0.355651	0.353997
0.395492	0.159233
0.240567	0.523973
0.226874	0.767785
0.1387	0.38886
0.227983	0.177106
0.125909	0.292884
0.36835	0.390989
0.399992	0.422439
0.440462	0.386516
0.152887	0.713181
0.235651	0.515765
0.235041	0.47072
0.014485	0.190929
0.167258	0.242613
0.192653	0.561522
0.100679	0.360852
0.095152	0.124925
0.096216	0.87131
0.36875	0.539644
0.314458	0.804443
0.186011	0.271656
0.218254	0.144883
0.303698	0.071282
0.098326	0.675086
0.131207	0.147269
0.048615	0.295722
0.250485	0.537467
0.163474	0.276857
0.345434	0.754778
0.156898	0.534637
0.337605	0.453191
0.04632	0.471614
0.204538	0.147727
0.168429	0.357152
0.305458	0.31716
0.097566	0.187473
0.300005	0.258028
0.266584	0.35135
0.176207	0.022087
0.132537	0.106441
0.144073	0.108595
0.131413	0.406137
0.135268	0.214671
0.583708	0.93536
0.385952	0.341232
0.196991	0.406457
0.10466	0.154243
0.394882	0.170033
0.589485	0.166179
0.111633	0.408677
0.086293	0.329469
0.107221	0.629569
0.04831	0.493113
0.338117	0.665217
0.126216	0.344608
0.202616	0.118145
0.186476	0.173538
0.156954	0.268806
0.218385	0.69676
0.438845	0.701973
0.068322	0.717575
0.249426	0.082665
0.345874	0.403224
0.216493	0.148477
0.418703	0.115058
0.22162	0.447447
0.200828	0.143185
0.139991	0.283127
0.231522	0.236897
0.181059	0.190191
0.427798	0.030658
0.29889	0.064897
0.167204	0.098991
0.112362	0.0894
0.234649	0.235083
0.27703	0.023012
0.289114	0.080357
0.37255	0.07012
0.320365	0.214975
0.305067	0.113023
0.31834	0.262848
0.350565	0.308805
0.17336	0.155843
0.321647	0.507756
0.193933	0.130172
0.369844	0.243815
0.201108	0.726645
0.170668	0.120026
0.20972	0.059444
0.277059	0.268836
0.197467	0.26951
0.094216	0.136137
0.324425	0.496864
0.283701	0.231481
0.130646	0.215742
0.234834	0.54502
0.182103	0.177712
0.171384	0.593466
0.184573	0.389188
0.103736	0.40318
0.355266	0.60208
0.172102	0.368687
0.140307	0.233192
0.37838	0.494501
0.252655	0.107775
0.324301	0.137872
0.419666	0.266728
0.622901	0.098456
0.306191	0.432182
0.19072	0.289347
0.14974	0.854973
0.077759	0.350729
0.193965	0.200794
0.418342	0.208655
0.097559	0.232469
0.172356	0.708267
0.142823	0.92294
0.639886	0.609262
0.186303	0.842472
0.15147	0.282402
0.358658	0.707601
0.179672	0.401533
0.351114	0.310096
0.163975	0.308536
0.194712	0.428232
0.126174	0.675971
0.151714	0.659594
0.168937	0.330552
0.211015	0.338971
0.266741	0.124562
0.191494	0.418764
0.118112	0.495276
0.111912	0.225624
0.11792	0.537597
0.287297	0.457743
0.349412	0.400542
0.28315	0.795335
0.314115	0.557507
0.284102	0.401111
0.190676	0.662596
0.048752	0.577735
0.06335	0.089268
0.126424	0.853529
0.232864	0.166762
0.745231	0.256946
0.216948	0.395495
0.119701	0.511987
0.718667	0.965554
0.090358	0.215793
0.041305	0.500636
0.172443	0.136901
0.762364	0.732697
0.340516	0.299008
0.255908	0.644101
0.248226	0.359888
0.441082	0.1431
0.095132	0.940323
0.180596	0.659854
0.117472	0.105197
0.392684	0.57201
0.136393	1.03178
0.225945	0.821925
0.11844	0.406034
0.057737	0.726048
0.313552	0.678229
0.134838	0.228908
0.224222	0.666478
0.170497	0.078346
0.228616	0.156661
0.190663	0.581466
0.213092	0.38
0.127403	0.043114
0.228429	0.15423
0.20096	0.212995
0.176907	0.274566
0.138999	0.871477
0.392201	0.977288
0.321597	0.424478
0.254779	0.14643
0.125785	0.278548
0.140254	0.418137
0.135232	0.455607
0.28573	0.948607
0.725279	0.264906
0.576281	0.336423
0.147748	0.402076
0.320855	0.299045
0.348464	0.313331
0.207115	0.405836
0.106389	0.214262
0.295025	0.713671
0.387278	0.060724
0.113382	0.18829
0.287756	0.577561
0.676771	0.421476
0.324477	0.966324
0.699235	0.360488
0.095273	0.22146
0.086281	0.203764
0.520896	0.452405
0.175665	0.22643
0.098788	0.064017
0.346803	0.04203
0.406566	0.12012
0.164406	0.206839
0.455794	0.045828
0.23165	0.445722
0.11572	0.234042
0.249523	0.670902
0.257267	0.303632
0.188914	0.275017
0.239621	0.33911
0.154927	0.582201
0.304927	0.085822
0.138597	0.661058
0.149115	0.350672
0.127412	0.303897
0.076898	0.105952
0.463311	0.431536
0.375414	0.518711
0.265612	0.164855
0.45071	0.471661
0.241245	0.537532
0.376241	0.471291
0.350269	0.074149
0.246501	0.445722
0.211279	0.27039
0.199455	0.391579
0.150879	0.014858
0.0991	0.185206
0.148266	0.226673
0.160867	1.16542
0.237203	0.126298
0.1478	0.686329
0.345514	0.181688
0.259404	0.295967
0.20204	0.633945
0.261915	0.703767
0.348053	0.906209
0.431608	1.10174
0.193729	0.85796
0.334818	0.78649
0.435957	0.866591
0.19335	0.868036
0.142502	0.551331
0.455686	0.870039
0.609821	0.625686
0.264565	0.787287
0.123838	0.924589
0.288129	0.746022
0.284778	0.790156
0.277068	0.771628
0.404294	0.781252
0.23905	0.933191
0.148296	1.24145
0.219326	0.706979
0.469899	0.885403
0.2795	1.24122
0.367362	0.801694
0.291583	0.714618
0.25095	0.947283
0.667771	0.926099
0.41839	0.600067
0.189395	1.05916
0.209311	0.479547
0.254176	1.52065
0.345976	1.03088
0.095448	1.42832
0.395395	1.683
0.195961	1.08732
0.323907	1.29608
0.449641	0.915978
0.250059	0.721566
0.255102	0.644215
0.110504	0.907914
0.13643	0.731928
0.043369	0.653572
0.098623	0.797198
0.400067	0.598289
0.04431	0.816248
0.234671	0.86443
0.083187	1.1065
0.097323	2.13552
0.127421	2.67476
0.728523	0.866503
0.247733	0.546422
0.096663	0.535707
0.369274	0.581971
0.06811	0.600769
0.04037	0.682498
0.325933	0.65671
0.171354	1.08891
0.12241	0.622001
0.128269	1.10915
0.158873	0.885081
0.179458	0.485411
0.250952	0.789899
0.054637	1.016
0.150128	1.45809
0.084765	1.22104
0.305652	0.063729
0.076835	0.12464
0.215871	0.553226
0.435729	0.269869
0.334714	0.024619
0.443443	1.08418
0.08876	0.720684
0.273812	0.109737
0.210532	0.132896
0.119025	0.476977
0.151117	0.083861
0.224012	0.161667
0.205933	0.216392
0.696	0.601799
0.410168	0.445311
0.137011	0.225811
0.284996	0.735959
0.342438	0.67003
0.242078	0.127587
0.547666	0.287589
0.218578	0.129446
0.585809	0.359163
0.232353	0.390626
0.431519	0.156443
0.377343	0.313944
0.306039	0.496962
0.021299	0.006286
0.11757	0.695538
0.04617	0.177637
0.295932	0.167048
0.113906	0.241574
0.093975	0.699788
0.61706	0.470427
0.301996	1.14589
0.306993	0.292103
0.45418	0.102523
0.311236	0.511622
0.432634	0.404127
0.136101	0.05136
0.276375	0.691086
0.083831	0.703834
0.11281	0.160914
0.211523	0.609677
0.075861	0.747366
0.234044	0.285064
0.121153	0.427624
0.450202	0.077864
0.179395	0.583761
0.413613	0.448879
0.165559	0.611546
0.108472	0.683637
0.057528	0.553651
0.19213	0.559945
0.217374	0.218187
0.114571	0.331622
0.320262	0.47959
0.293	0.148311
0.176088	0.545666
0.455947	1.05596
0.301394	0.413329
0.250222	0.143634
0.338939	0.603191
0.18481	0.577197
0.325343	1.10257
0.087673	0.583833
0.131868	0.500532
0.030694	0.140835
0.056794	0.229486
0.228447	0.198965
0.182162	0.505191
0.104375	0.550613
0.892509	0.223551
0.09795	0.519746
0.278022	0.845742
0.137841	0.636247
0.116858	0.186576
0.565848	0.382385
0.236784	0.351225
0.463222	0.86716
0.243554	0.522021
0.344699	1.01836
0.669728	0.391132
0.094566	0.704742
0.317556	0.657205
0.061179	0.367501
0.190628	1.00211
0.652955	0.438493
1.08562	0.637924
0.283048	0.488248
0.087574	0.258149
0.037005	0.173671
0.827119	1.2174
0.070886	0.54195
0.041655	0.643149
0.207224	0.447921
0.081818	0.156522
0.03844	0.394382
0.056333	0.100891
0.437287	0.371473
0.067644	0.671953
0.4744	0.755233
0.18224	1.87286
0.167193	1.25215
0.363818	0.445849
0.714753	0.79148
0.116233	0.37269
0.040555	0.32695
0.361024	0.37962
0.005475	0.380471
0.40787	0.336627
0.504321	0.74468
0.79801	0.863742
0.372997	0.407319
0.237453	1.50908
0.105762	0.356545
0.222438	0.388353
0.197739	1.16862
0.731711	0.254841
0.183196	0.53119
0.184043	0.095859
0.162839	0.506269
0.159611	0.095898
0.191344	0.351148
0.19322	0.077092
0.422989	0.545412
0.149109	0.98497
0.358915	0.662721
0.262289	0.905206
0.454396	1.68615
0.031947	0.316348
0.327098	1.05747
0.247539	0.577626
0.242749	0.861676
0.125957	0.605869
0.199198	0.776416
0.08052	0.461033
0.284954	0.46215
0.068174	0.411321
0.087066	0.669442
0.23137	0.151177
0.829467	0.835905
