# Supplementary material for: CKAP5 stabilizes CENP-E at kinetochores by regulating microtubule-chromosome attachments
Source: EMBO Rep. 2024 Feb 29;25(4):1909–35. doi: 10.1038/s44319-024-00106-9 (PMC11014917; doi:10.1038/s44319-024-00106-9)
Supplement: Supplementary file 7 — Source Data Fig. 4 [file 44319_2024_106_MOESM7_ESM.zip › Figure 4/4F/CENP-E intensity_DMSO vs OA.xlsx]

## Sheet: Sheet1
CKAP5 esi+DMSO	CKAP5 esi+OA
0.204191	1.39875
0.077658	0.924661
0.282055	0.419535
0.137533	0.573343
0.300313	0.976233
0.252302	0.464649
0.163929	0.586377
0.132023	0.938931
0.152289	0.866707
0.176898	0.600352
0.171388	0.850187
0.091506	0.989189
0.177908	0.606398
0.04908	1.06252
0.14683	0.65504
0.188437	0.726095
0.065562	0.65736
0.082414	0.626165
0.513398	0.523564
0.421389	1.02905
0.280789	0.8254
0.254993	0.720133
0.400364	1.10026
0.272343	1.37349
0.166303	0.361076
0.25792	0.616492
0.311756	0.677741
0.12826	0.873173
0.13431	0.923964
0.353247	0.389476
0.267274	0.914988
0.273848	0.563699
0.21521	0.73851
0.339809	0.544463
0.257888	0.62069
0.287359	0.540193
0.160157	0.650691
0.05313	1.17509
0.168677	1.08216
0.119708	1.05247
0.05033	0.237386
0.038755	0.240693
0.049076	1.1293
0.126671	0.55908
0.235011	0.149894
0.203636	0.139668
0.256813	0.819948
0.170519	1.3245
0.253335	0.44511
0.168791	0.47607
0.127751	0.868025
0.147851	1.06845
0.087647	1.26134
0.038602	0.589995
0.031735	0.721177
0.250663	0.847663
0.032789	0.447826
0.111513	0.488959
0.117643	0.258826
0.179263	0.487201
0.124374	0.281677
0.152998	1.36938
0.067245	0.940468
0.084564	0.820914
0.068372	0.717504
0.158191	1.0431
0.157772	0.469307
0.153703	1.06168
0.080555	0.624715
0.079457	0.946403
0.142857	1.23026
0.059701	1.12472
0.048763	1.13444
0.16948	0.831769
0.041806	1.55016
0.062285	1.46538
0.131945	0.9117
0.063794	0.728431
0.034163	0.983585
0.017519	0.879544
0.05961	1.77083
0.042739	0.901488
0.020015	1.12977
0.06147	0.912898
0.095456	1.09857
0.028409	1.37364
0.136863	1.17161
0.245555	0.79204
0.017898	0.67029
0.103998	1.04555
0.424254	0.284421
0.15817	0.745573
0.21702	0.915033
0.16835	2.17055
0.167548	1.30709
0.238364	0.349828
0.250742	0.450757
0.262717	0.831822
0.317726	0.290871
0.083696	0.43782
0.152636	0.260752
0.181865	0.662356
0.198057	0.536301
0.333855	0.745487
0.222015	0.707863
0.212996	0.852427
-0.01352	1.62907
0.021439	0.703437
-0.00051	0.510279
-0.00621	0.71617
0.021923	0.438525
0.047141	0.421032
-0.0257	0.92468
-0.01542	0.488998
-0.01558	0.043295
0.008628	1.03536
0.114879	0.567726
0.037859	1.58961
0.042159	1.58916
0.103782	0.696368
0.094824	0.959949
0.154637	0.617088
0.091219	1.24006
0.310544	1.77632
0.061681	1.15295
0.529218	0.97103
0.141403	0.15401
0.231924	0.764973
0.14367	0.847955
0.502381	0.197818
0.24078	1.23551
0.48736	0.918073
0.375726	1.0109
0.11404	0.573934
1.13318	1.85983
0.570894	1.62435
0.957823	0.753767
0.396808	0.688182
0.561774	0.806989
0.249701	1.02988
0.167361	0.878217
0.066223	0.857686
0.113573	1.47675
0.49045	0.805552
0.22324	0.799806
0.605477	0.69622
0.101773	0.371284
0.091951	0.474846
0.075943	1.3668
0.316468	0.979111
0.211471	0.753241
0.133384	0.919057
0.182814	1.27551
0.525752	1.51717
0.279516	1.19705
0.244511	0.818117
0.555484	1.98501
0.892487	1.31483
0.523321	0.893525
0.486927	1.02782
1.0017	1.68326
0.386828	1.37185
0.158539	1.01256
0.13153	0.907175
0.437018	1.53233
0.168039	1.46234
0.103082	1.2477
0.351102	1.32427
0.593595	0.955291
0.278355	0.788056
0.56996	0.968908
0.235758	1.01144
0.143762	0.851228
0.572725	1.05066
0.582705	1.24039
0.284686	0.965323
0.376361	1.75
0.435942	1.22599
0.463497	2.90831
0.160462	0.733702
0.570921	1.37875
0.796831	0.916539
0.774494	1.61717
0.424856	0.631386
0.658664	1.31546
0.55325	1.36194
0.158427	1.86145
0.706377	1.27198
0.308675	1.06693
0.214783	2.20367
0.349857	1.72042
0.461659	1.77768
0.356729	2.01943
0.510279	1.88084
0.383597	1.46336
0.67365	1.73166
0.266171	1.23818
0.607307	1.25373
0.195217	2.07702
0.640974	1.4474
0.366482	1.70936
0.773708	1.78477
0.547757	1.66693
0.115535	2.43636
0.301115	1.84365
0.435054	1.83676
0.401802	1.99147
0.473684	1.27395
0.22494	2.88977
0.127123	0.888889
0.105634	1.28066
-0.06916	1.40829
-0.00979	1.21659
0.095921	0.843064
0.486862	0.998282
0.301988	1.48009
0.697674	0.563412
0.277526	0.972175
0.092511	0.811614
0.295775	0.810892
0.2	0.877723
0.362069	0.918094
0.449853	1.27143
0.595455	1.68375
0.554077	1.05836
1.21635	1.0844
0.429549	0.526469
0.314062	0.517992
0.323764	0.8434
0.010011	0.769351
0.293633	1.14212
0.1531	1.17561
0.207163	1.52646
0.345358	0.785211
0.247233	0.97379
0.214296	0.804515
0.236089	0.766651
0.401668	1.00966
0.164795	0.711008
0.421777	1.44655
0.386565	1.16243
0.266821	0.75935
0.183818	0.904362
0.31363	0.608553
0.310471	0.71247
0.371012	0.657971
0.149151	0.821846
0.095656	0.730256
0.205517	0.587155
0.175039	0.510565
0.189925	0.692369
0.150988	1.10626
0.220801	0.907549
0.461841	1.06196
0.156703	0.903018
0.17773	0.786244
0.09665	0.529615
0.609354	0.925178
0.390041	0.901236
0.193095	1.0136
0.067464	0.894737
0.076397	0.927364
0.161787	0.819428
0.216492	0.60942
0.220663	0.609684
0.167545	0.946127
0.120311	0.900484
0.11735	0.750195
0.222525	0.599886
0.040995	0.959787
0.079957	0.580726
0.028167	0.997801
0.208749	0.977654
-0.02918	0.764384
0.059582	0.854591
0.146596	0.748227
0.096505	1.00232
0.039384	1.15125
0.152733	0.681857
0.067786	0.814033
0.087089	0.998692
0.031323	0.900564
0.081301	0.937235
0.039122	0.950741
0.055176	0.912992
0.035039	0.740842
0.144379	1.02339
0.421733	0.744611
0.202624	1.00749
0.018744	1.21188
0.129068	0.859247
0.076374	1.10952
0.043612	1.00431
0.060878	0.886436
0.025368	1.28602
0.127974	0.926351
0.19448	1.22558
0.077393	1.08169
0.089291	0.927418
0.105004	1.2727
0.269889	0.878936
0.403193	1.14348
0.170699	0.781662
0.289542	0.969446
0.243325	0.693827
0.310586	0.649596
0.145065	0.762185
0.310867	0.574904
0.233566	1.59429
0.58596	0.749949
0.256911	0.614752
0.427479	1.23016
0.412695	0.601618
0.323122	2.38124
0.17453	0.644044
0.250167	0.806558
0.366776	1.03307
0.00523	0.691148
0.086585	0.809039
1.33299	1.32198
0.534753	1.04203
0.050251	0.761643
0.169517	0.630009
0.23672	0.8049
-0.01664	1.2409
0.351973	0.77306
0.134647	1.03028
-0.02675	0.685799
0.073559	0.490708
0.032296	1.23904
0.098306	1.69181
0.036223	1.51811
0.018039	1.838
0.101086	1.80072
0.166377	1.79713
0.113925	1.3823
0.011659	1.38604
0.01819	1.48984
0.028798	1.63672
0.028057	1.1154
0.044087	2.09673
0.06623	1.85726
0.15083	1.79464
0.135175	1.32503
0.083501	1.35264
0.004518	1.59211
0.002585	1.95302
0.058908	1.04638
-0.0602	1.91361
0.02749	1.55987
0.001399	2.21517
0.112297	1.5423
0.049385	1.62541
0.582168	1.51294
0.065315	2.6785
0.344393	1.99374
0.098549	2.15912
0.254196	1.87054
0.234788	1.25908
0.464717	1.52929
0.055973	1.56003
0.134249	1.98443
0.193791	1.24494
0.296009	1.06688
0.257342	1.30876
0.245003	0.767395
0.311314	2.33637
0.257918	1.42066
0.168477	1.59861
0.253672	1.69019
0.480369	1.44876
0.470524	1.87804
0.18623	1.56371
0.074553	1.59619
0.07762	2.92991
-0.00096	1.69977
0.144034	1.77333
0.089648
-0.02622
-0.10441
-0.03333
-0.01242
0.065757
0.103045
0.046624
0.133645
0.080366
0.088731
0.122044
0.029923
0.230122
0.014858
-0.01902
-0.00378
0.317846
0.031419
0.28089
-0.0123
0.023433
0.068323
0.149374
