# Supplementary material for: CKAP5 stabilizes CENP-E at kinetochores by regulating microtubule-chromosome attachments
Source: EMBO Rep. 2024 Feb 29;25(4):1909–35. doi: 10.1038/s44319-024-00106-9 (PMC11014917; doi:10.1038/s44319-024-00106-9)
Supplement: Supplementary file 7 — Source Data Fig. 4 [file 44319_2024_106_MOESM7_ESM.zip › Figure 4/4H/BubR1 interaction rescue_okadaic acid.xlsx]

## Sheet: Sheet1
Control	CKAP5 esiRNA	CKAP5 esiRNA + OA
1	0.5048	0.9135
1	0.799	1.3756
1	0.1522	0.344
1	0.65	0.68
