# Supplementary material for: CKAP5 stabilizes CENP-E at kinetochores by regulating microtubule-chromosome attachments
Source: EMBO Rep. 2024 Feb 29;25(4):1909–35. doi: 10.1038/s44319-024-00106-9 (PMC11014917; doi:10.1038/s44319-024-00106-9)
Supplement: Supplementary file 7 — Source Data Fig. 4 [file 44319_2024_106_MOESM7_ESM.zip › Figure 4/4K/T422E stabilization.xlsx]

## Sheet: Sheet1
WT+DOX	422E+DOX
0	0.485277					all negative values were taken as zero
0	1.56777
0	1.57486
0	2.49433
0.015443	1.3412
0.036156	2.09615
0	0.044173
0	1.31755
0.012866	0.313583
0.060588	2.71618
0.02689	0.253432
0.058211	1.13308
0	0.09144
0	1.23532
0.035607	0.44903
0.014467	0.915132
0.001837	0.233562
0	0.809131
0.052529	0.933126
0.003633	2.09418
0.013708	0.117431
0	0.280537
0	0.157625
0.001367	0.412623
0	0.603213
0.026032	0.4828
0.001814	0.456904
0	0.662939
0	1.64095
0.034306	0.367357
0.020682	0.311638
0.028766	0.297849
0.001236	0.409924
0.037089	0.442286
0.039299	0.13853
0.033061	0.38918
0.013174	0.454432
0	0.630288
0	0.538962
0.029641	0.381692
0	0.379074
0	0.684035
0.008813	0.420886
0	0.507645
0	0.740986
0.03521	0.243204
0.011199	0.62876
0.042503	0.932761
0.08845	0.335692
0	0.535498
0	0.291395
0.018958	0.281866
0.037392	0.426665
0.015516	0.300506
0	0.319121
0	0.380376
0	0.468231
0	0.593373
0.030381	0.477123
0	0.265485
0	0.478376
0.02481	0.700656
0	0.547217
0	0.450083
0.014993	0.655235
0	0.374393
0	0.399232
0	0.444604
0	0.157176
0	0.293693
0	0.218654
0	0.076248
0	0.483405
0	0.559635
0	0.225578
0	0.609676
0	0.124698
0	0.353886
0	0.144897
0	0.529246
0	0.265064
0	0.416026
0	0.259724
0	0.605505
0	0.416818
0	0.31959
0	0.746001
0	0.422584
0	0.10975
0	0.420766
0.008538	0.617738
0	0.260644
0	0.69176
0	0.151438
0	0.103245
0	0.153239
0	0.273509
0	0.501883
0	0.377557
0.00417	0.042786
0	0.696574
0	0.226034
0	0.305881
0	0.087289
0	0.149706
0	0.124011
0.009102	0.267766
0	0.067488
0	0.082933
0.027522	0.214369
0	0.313982
0	0.060368
0	0.649224
0	0.061632
0	0.130019
0.004209	0.008292
0.004562	0.091668
0	0.110882
0	0.022099
0	0.033875
0	0.112095
0.036751	0.074778
0	0
0	0.036534
0.000371	0.065279
0	0.029735
0	0.112713
0.020103	0.097809
0	0.721136
0.115389	0.199635
0	0.212332
0	0.062361
0	0
0	0.028624
0	0.015995
0.19466	0.040745
0.055983	0.893757
0	0.09647
0.050807	0.163529
0	0.103934
0.031291	0
0	0
0.04543	0.025916
0	0.080542
0.051365	0.0603
0.012541	0
0.012541	0.222801
0	0.008962
0	0.047935
0	0.044752
0	0.044927
0	0.064138
0.078191	0
0	0.084551
0	0
0.327727	0.041268
0	0.024389
0.033574	0.033775
0	0.205617
0	0.041537
0.032446	0.190122
0.014941	0.018756
0.42311	0
0.036331	0.07978
0.088019	0.06774
0.02186	0.012084
0.13527	0.104026
0	0.018703
0.082342	0.107751
0	0.332309
0.057171	0
0.084422	0.07906
0.293314	0.128696
0.044729	0.005842
0.018716	0.32571
0	0.000424
0	0
0	0.169671
0.026772	0
0.071848	0.074913
0.010846	0.144311
0.036108	0.308287
0	0
0	0.157886
0	0.041736
0	0.155366
0.11071	0
0	0.037971
0	0.041213
0.049509	0.034088
0	0.094682
0.080878	0.091753
0.310995	0.45445
0.053883	0.113669
0	0.025051
0.063985	0.03848
0	0.065455
0.002734	0.081648
0.042123	0.090587
0.238927	0.059668
0	0.040921
0	0.224576
0	0
0	0.012965
0	0
0	0.114372
0	0.044473
0	0.059225
0	0.050764
0	0.055144
0	0.022313
0.136096	0
0.114976	0.17253
0.035988	0.216761
0.06857	0.145746
0	0.017882
0.020561	0.037886
0	0
0	0.124143
0.03104	0.089605
0	0
0	0.06029
0.236144	0.041999
0	0
0	0.01216
0.001244	0.01491
0	0.047167
0.069989	0
0.004316	0.169699
0	0.129017
0.031599	0
0.044333	0.037736
0.019489	0.019944
0.309657	0.025212
0.023022	0.062498
0	0
0	0
0.021416	0
0.015126	0.025291
0	0.058929
0.058092	0.681988
0.01466	0.11683
0	0
0.02357	0.00589
0.066963	0.469858
0	0.394125
0.046394	0.192318
0.014193	0.142319
0.027995	0.086182
0.016039	1.84584
0.018755	0.153878
0	0
0.074165	0.096538
0	0
0	0.056778
0.018921	0.140967
0.026445	0.125643
0	0.192387
0.001269	0.018767
0	0.222491
0	0.375386
0	0.343438
0	0.094456
0	0.44797
0	0.024677
0.000507	0.451807
0	0.100289
0.004612	0.246208
0	0.14996
0.01352	0
0	0.121142
0	0.095379
0	0.882274
0	0
0	0.006582
0	0
0	0.10835
0.048834	0.187755
0.014786	0.167129
0	0.272904
0.016917	0.24707
0.040046	0.24707
0.047099	0.181602
0.015858	0.536089
0.061696	0.396644
0	0.106224
0.003771	0.522432
0.009983	0
0.05092	0.310371
0.001246	0
0.004583	0.226388
0.085383	0.030862
0	0.128388
0.003261	0.007
0.308655	0.070125
0.02951	0.029445
0.010005	0.069719
0	0.053053
0.000395	0
0	0
0.085032	0.098414
0.00653	0.149977
0.636505	0.181194
0.023926	0.095262
0	0
0.039656	0.209691
0.031644	0
0	0
0.024488	0.130827
0.016218	0.03624
0	0
0.020525	0.044365
0.107728	0.026611
0.01596	0.137104
0.041543	0.051381
0.043985	0.044411
0.03334	0
0	0.01685
0	0
0.031409	0.082966
0.017448	0.03471
0.002181	0.011612
0.076206	0.054884
0.007934	0.149033
0.015405	0
0.014648	0.197263
0	0.094899
0	0.191428
0	0.006411
0	0.098567
0.00595	0
0	0.160611
0.009273	0.165163
0.021283	0
0	0.007073
0.029837	0.289196
0.020608	0.138864
0.07985	0.086846
0.024297	0
0.041604	0.088537
0.019089	0.116034
0.028289	0.259397
0	0.019306
0	2.89624
0	0
0	0.136917
0	0.119306
0	0.075356
0	0.120656
0	0.093515
0	0.190122
0	0
0	0.06561
0	0.013652
0	0.952407
0	0.14009
0	0.087822
0	0
0.02052	0.250865
0	0.097251
0	0
0	0.268256
0.002444	0.056239
0	0.044386
0	0
0	0.113314
0	0.038923
0	0
0	0.001823
0	0.113319
0	0.201547
0	0.048331
0	0.010989
0	0.052219
0	0.14002
0	0.039105
0	0.07203
0	0.02501
0	0.048891
0	0.061793
0	0.128763
0	0.106688
0.003209	0.024562
0	0.04446
0	0.065823
0	0.129987
0	0.111077
0	0.000982
0	0
0	0.106157
0	0.094729
0	0
0	0.095165
0	0.096403
0	0
0	0.013716
0	0.099158
0	0
0	0.031633
0.007756	0.108961
0	0.028148
0	0.156458
0	0.031836
0	0.087593
0	0
0	0.062153
0	0
0	0.040103
0	0.033893
0	0.129998
0	0.002132
0	0.044674
0	0
0	0.092634
0	0.148277
0	0.131633
0	0
0	0.090772
0	0.065233
0.100598	0.116045
0.039685	0.012792
0.11432	0.064749
0.199504	0
0.034609	0
0	0.018585
0.405451	0.027217
0.13747	0.005742
0.027539	0
0.144183	0.016977
0.034942	0.036801
0.116842	0.059889
0.049998	0.055992
0.001061	0.031259
0.182997	0.06169
0.074287	0.031162
0.033578	0.034777
0	0
0.09992	0.07984
0	0
0.04757	0.000871
0.094455	0
0.067691	0
0.022559	0
0.213337	0.087366
0.064289	0.050425
0.117011	0
0.051147	0.052296
0	0.060648
0.128284	0.063708
0.081878	0
0.190574	0.009048
0.003944	0.091208
0.040002	0.064641
0.041654	0.029524
0.134015	0.037749
0.094936	0
0.032273	0.027788
0.094114	0.007575
0.180611	0.032197
0.051899	0.021313
0.055972	0.020785
0.146648	0.060914
0	0.045066
0.033802	0
0.029907	0.10056
0.125364	0.014946
0.122892	0.040062
0.061058	0.094667
0.31841	0.114071
0.057067	0.081679
0	0.024197
0.117922	0
0.031839	0.03906
0.159625	0.06153
0.069535	0.008726
0.076326	0
0.049588	0.281453
0.028238	0.667911
0.068787	0.515879
0	0.464235
0.105915	0.78616
0.063189	0.665402
0.135508	0
0.347215	0.818627
0.052164	0.321037
0.046117	0.650585
0	0.84981
0.002048	0.851526
0.161075	0.816212
0.002867	0.584192
0.120342	0
0.071275	0.627624
0.0418	0.702352
0.117482	0.343239
0.090411	0.916931
0.009869	0.150667
0.03018	0.092789
0.056102	0.159869
0.037969	0
0.055812	0.301505
0.021237	0
0.05987	0.312584
0.041901	0
0.021128	0
0	0.110088
0.025573	0.200862
0.057491	0
0.065703	0
0.257804	0.670809
0.057823	0.497089
0.169615	0.19867
0.052873	0.066529
0.066785	0.191581
0.04259	0.135437
0.064839	0.914728
0.065578	0
0.006509	0.329369
0	0.158483
0.679361	0.290166
0.035184	1.2667
0.070615	0
0.026725	0
0.094112	0.220734
0.078184	0.844952
0.053655	0
0.008591	0.455919
0.00319	0.016104
0.057477	0
0.030163	0
0.035411	0.084012
0.048036	0.42307
0.51524	0.399423
0.030264	0
0.029576	0.105017
0.010433	0.364912
0	0
0.024996	0.018379
0	0.884762
0.060223	0.509879
0	0
0.012404	0.254087
0	0.350107
0.014908	0.122098
0.002129	0.208737
0.092569	0.601248
0.006917	0.066485
0.268091	0.141726
0	0.57971
0	0.273245
0	0.893347
0	0.182328
0.081385	0.640193
0.04353	0.105488
0	0.441403
0.034712	0.434656
0	0.418609
0.090788	0.412421
0.043802	0.33635
0	0
0.0093	0.504931
0.078983	1.58198
0.024401	0.579216
0	0.521948
0.00989	0.02903
0.01738	0
0.005728	0.84948
0.077092	0.379034
0.026232	0.11635
0.052681	0
0.003518	0.396026
0	0
0.013196	0.143119
0.078819	0
0.010132	0.045782
0.017704	0.176015
0.039038	0.169865
0.026474	0
0	0
0.044917	0.204758
0.132632	0.132565
0	0.093222
0.010101	0
0.038945	0
0.07368	0.000521
0.023517	0.36148
0.054444	0
0	0
0.05056	0
0.031224	0.097731
0.01205	0
0.075667	0
0	0
0.002752	0.354686
0.015864	0.205329
0.063	0
0	0
0.0088	0.030384
0.157757	0
0.034871	0.083929
0.004842	0.130944
0.058573	0.025592
0	0
0.031906	0.006727
0.009072	0
0.030277	0
0.054534	0
0.032623	0
0	0.063043
0.028228	0
0.037679	0
0.009004	0.215873
0.059273	0.058005
0.020006	0.027755
0.010536	0
0	0.103833
0.113699	0.001325
0	0.012672
0	0
0	0
0	0.020847
0	0
0	0.043284
0	0
0	0.20777
0	0.005214
0	0.146052
0	0.116737
0	0
0	0.126015
0	0
0	0
0	0.030118
0	0
0	0.041478
0	0.041318
0	0
0	0
0	0.138913
0	0
0	0
0	0
0	0
0	0
0	0.001277
0	0
0	0
0	0
0	0
0	0.039682
0	0.214713
0	0
0	0.010039
0	0.069747
0	0.316511
0	0.285868
0	0.319169
0	0.201175
0	0.199742
0	0.389867
0	0.745418
0	0.091997
0	0.497215
0	0.629178
0	0.449898
0	0.430733
0	0.341277
0	0.323534
0.053624	0.463026
0	0.179245
0	0.267484
0	0
0	0.672819
0	0.353335
0	0.000134
0	0.510908
0	0.621219
0	0.085752
0	0.417021
0	0.32281
0	0.07981
0.028192	0.247306
0	0.380677
0	0.162735
0	0.598943
0	0.296309
0	0.111493
0	0.361307
0	0.006211
0	0.198532
0	0.222645
0	0.344326
0.018039	0.266118
0	0.371585
0.092957	0.406996
0	0.170029
0	0.200894
	0.384176
	0.109273
	0.329997
	0.353341
	0.382999
	0.229962
	0.347097
	0.223981
	0.67584
	2.30117
	0.339307
	0.577998
	0.104489
	0.521557
	0.367457
	0.057173
	0.23265
	0.242537
	0.568737
	0.350596
	0.256201
	0.233416
	0.287758
	0.270665
	0.218286
	0.242116
	0.129956
	0.07485
	0.282213
	0.422475
	0.133882
	0.424655
	0.795044
	0.576308
	0.212924
	0.099519
	0.154468
	0.297699
	0.124633
	0.278967
	0
	0.108151
	0.297599
	0
	0.22134
	0.085832
	0.247267
	0.467432
	0.178102
	0.117969
	0
	0.362064
	0.482809
	0.088432
	0
	0.025481
	0.017401
	0.335694
	0.816398
	0.003447
	0.340791
	0.187644
	0.465898
	0.414591
	0.850773
	0.636156
	0.798225
	0.699099
	0.806464
	0.397208
	0.665709
	0.436567
	2.352
	1.0267
	0.229919
	0.49862
	1.23911
	0.660957
	0.632873
	0.977388
	0.387363
	1.07744
	2.41712
	0.430995
	0.399173
	0.550357
	0.580916
	0.812641
	0.193601
	0
	0.006214
	0
	0.055574
	0.003587
	0.15978
	0.009734
	0
	0.001926
	0.029683
	0
	0.035377
	0.017618
	0
	0
	0
	0.057785
	0.066779
	0.078458
	0.0018
	0.064467
	0.024152
	0
	0.011304
	0.010093
	0.010318
	0
	0.023978
	0
	0.021616
	0.066511
	0
	0.038178
	0.016417
	0.074633
	0.006323
	0.02064
	0.039858
	0.011232
	0.052098
	0.007846
	0.018152
	0.019525
	0.008343
	0.021094
	0.033424
	0.024697
	0
	0.020796
	0.029659
	0.067725
	0.043279
	0.018896
	0.084964
	0
	0.064813
	0
	0.035011
	0.064735
	0.068493
	0.11419
	0.096386
	0.028811
	0
	0.038671
	0.025759
	0.056395
	0.053116
	0.018274
	0.014682
	0.005372
	0.040445
	0.068277
	0.066987
	0.021607
	0.0649
	0.022658
	0
	0.032034
	0
	0
	0.079058
	0.055164
	0.003764
	0.067309
	0.033583
	0.113822
	0.029485
	0
	0.014682
	0.005372
	0.040445
	0.068277
	0.066987
	0.021607
	0.0649
	0.022658
	0
	0.032034
	0
	0
	0.079058
	0.055164
	0.003764
	0.067309
	0.033583
	0.113822
	0.029485
	0.067815
	0.034388
	0
	0.071875
	0.005142
	0.069274
	0.055292
	0
	0.061136
	0
	0.006558
	0.1335
	0
	0.067815
	0.034388
	0.005887
	0.115214
	0
	0.012959
	0.061136
	0
	0.055292
	0.069274
	0.071875
	0.051849
	0
	0
	0
	0
	0.077335
