# Supplementary material for: CKAP5 stabilizes CENP-E at kinetochores by regulating microtubule-chromosome attachments
Source: EMBO Rep. 2024 Feb 29;25(4):1909–35. doi: 10.1038/s44319-024-00106-9 (PMC11014917; doi:10.1038/s44319-024-00106-9)
Supplement: Supplementary file 8 — Source Data Fig. 5 [file 44319_2024_106_MOESM8_ESM.zip]

Archive with 45 entries (27 files):
- Figure 5/
- Figure 5/5G/
- Figure 5/5G/ch_tog_depleted_ksp_0.5/
- Figure 5/5G/ch_tog_depleted_ksp_0.5/Capture_chi_at_120000.xlsx
- Figure 5/5G/ch_tog_depleted_ksp_0.5/Capture_percentage_distribution_at_120000.xlsx
- Figure 5/5G/control/
- Figure 5/5G/control/Capture_chi_at_120000.xlsx
- Figure 5/5G/control/Capture_percentage_distribution_at_120000.xlsx
- Figure 5/5G/readme.txt
- Figure 5/5H/
- Figure 5/5H/ch_tog_depleted_ksp_0.5/
- Figure 5/5H/ch_tog_depleted_ksp_0.5/total_distribution.xlsx
- Figure 5/5H/control/
- Figure 5/5H/control/total_distribution.xlsx
- Figure 5/5H/readme.txt
- Figure 5/5J/
- Figure 5/5J/ch_tog_depleted_ksp_0.5/
- Figure 5/5J/ch_tog_depleted_ksp_0.5/amphitelic_distribution.xlsx
- Figure 5/5J/ch_tog_depleted_ksp_0.5/merotelic_distribution.xlsx
- Figure 5/5J/ch_tog_depleted_ksp_0.5/syntelic_distribution.xlsx
- Figure 5/5J/control/
- Figure 5/5J/control/amphitelic_distribution.xlsx
- Figure 5/5J/control/merotelic_distribution.xlsx
- Figure 5/5J/control/syntelic_distribution.xlsx
- Figure 5/5J/readme.txt
- Figure 5/5L/
- Figure 5/5L/ch_tog_depleted_ksp_0.5/
- Figure 5/5L/ch_tog_depleted_ksp_0.5/amphitelic_MT_count.xlsx
- Figure 5/5L/control/
- Figure 5/5L/control/amphitelic_MT_count.xlsx
- Figure 5/5L/readme.txt
- Figure 5/5M/
- Figure 5/5M/ch_tog_depleted_ksp_0.5/
- Figure 5/5M/ch_tog_depleted_ksp_0.5/Capture_chi_at_120000.xlsx
- Figure 5/5M/ch_tog_depleted_ksp_0.5/Capture_percentage_distribution_at_120000.xlsx
- Figure 5/5M/ch_tog_depleted_ksp_0.75/
- Figure 5/5M/ch_tog_depleted_ksp_0.75/Capture_chi_at_120000.xlsx
- Figure 5/5M/ch_tog_depleted_ksp_0.75/Capture_percentage_distribution_at_120000.xlsx
- Figure 5/5M/ch_tog_depleted_ksp_1.0/
- Figure 5/5M/ch_tog_depleted_ksp_1.0/Capture_chi_at_120000.xlsx
- Figure 5/5M/ch_tog_depleted_ksp_1.0/Capture_percentage_distribution_at_120000.xlsx
- Figure 5/5M/control/
- Figure 5/5M/control/Capture_chi_at_120000.xlsx
- Figure 5/5M/control/Capture_percentage_distribution_at_120000.xlsx
- Figure 5/5M/readme.txt
