# Supplementary material for: CKAP5 stabilizes CENP-E at kinetochores by regulating microtubule-chromosome attachments
Source: EMBO Rep. 2024 Feb 29;25(4):1909–35. doi: 10.1038/s44319-024-00106-9 (PMC11014917; doi:10.1038/s44319-024-00106-9)
Supplement: Supplementary file 8 — Source Data Fig. 5 [file 44319_2024_106_MOESM8_ESM.zip › Figure 5/5G/ch_tog_depleted_ksp_0.5/Capture_percentage_distribution_at_120000.xlsx]

## Sheet: Capture_percentage_distribution
65.0169	33.3194	0.55625	1.1075
