# Supplementary material for: CKAP5 stabilizes CENP-E at kinetochores by regulating microtubule-chromosome attachments
Source: EMBO Rep. 2024 Feb 29;25(4):1909–35. doi: 10.1038/s44319-024-00106-9 (PMC11014917; doi:10.1038/s44319-024-00106-9)
Supplement: Supplementary file 8 — Source Data Fig. 5 [file 44319_2024_106_MOESM8_ESM.zip › Figure 5/5G/readme.txt]

data file "Capture_percentage_distribution_at_120000.xlsx" contains data for percentages plotted in Fig. 5G in the format :

Amphitelic percent, Syntelic percent, Merotelic percent, Monotelic/Unattached percent

data file "Capture_chi_at_120000.xlsx" contains data for SEM plotted in Fig. 5G in the format :

Amphitelic SEM, Syntelic SEM, Merotelic SEM, Monotelic/Unattached SEM

SEM ~ Standard error of mean
