# Supplementary material for: CKAP5 stabilizes CENP-E at kinetochores by regulating microtubule-chromosome attachments
Source: EMBO Rep. 2024 Feb 29;25(4):1909–35. doi: 10.1038/s44319-024-00106-9 (PMC11014917; doi:10.1038/s44319-024-00106-9)
Supplement: Supplementary file 8 — Source Data Fig. 5 [file 44319_2024_106_MOESM8_ESM.zip › Figure 5/5H/ch_tog_depleted_ksp_0.5/total_distribution.xlsx]

## Sheet: total_distribution
2.03397	-0.015113	-0.070752	0.089381	1.00174	-0.087233	0.08953	-1.03196	-0.054271	0.089232
2.02097	0.542652	0.944131	0.04815	1.53631	0.760566	0.043293	-0.451009	1.1277	0.053007
2.01428	0.553734	0.650268	2.65232	-0.451039	0.650847	2.72133	1.55851	0.649689	2.5833
2.00735	-2.86156	2.06971	0.63795	-1.88109	2.19763	0.81025	-3.84202	1.94179	0.465649
2.0268	2.63967	-1.65778	0.207048	3.63286	-1.46145	0.162264	1.64649	-1.85412	0.251832
2.02069	1.80273	-0.505174	-2.27526	2.80147	-0.445797	-2.13456	0.803997	-0.564552	-2.41595
2.02149	-1.91005	0.267134	-0.71262	-0.910006	0.323308	-0.848119	-2.91009	0.210961	-0.57712
2.0159	1.39291	-0.707199	-1.35451	0.39302	-0.757104	-1.47146	2.39281	-0.657294	-1.23755
2.01462	0.622132	0.180346	0.976291	-0.382654	0.197755	1.04537	1.62692	0.162938	0.907209
2.01934	2.83395	-0.027623	1.61829	3.80802	-0.054193	1.35386	1.85988	-0.001054	1.88272
2.04061	1.34443	-0.791643	0.746711	0.330791	-0.876861	0.826094	2.35807	-0.706424	0.667328
2.01143	-0.737402	0.417171	-3.00193	0.267061	0.399532	-2.95495	-1.74186	0.43481	-3.04892
2.03948	1.67095	-0.844646	-0.311595	2.68667	-0.759051	-0.282403	0.655226	-0.930241	-0.340788
2.01437	-1.27775	1.43884	-1.65068	-0.27786	1.51957	-1.7408	-2.27764	1.3581	-1.56055
2.03195	-2.64311	0.160284	-1.61377	-1.64247	0.124074	-1.78586	-3.64375	0.196494	-1.44168
2.02073	-2.34973	0.602014	0.597123	-1.34958	0.708003	0.693599	-3.34988	0.496026	0.500647
2.01904	1.53608	1.3345	-0.969996	2.54258	1.29282	-0.903954	0.529591	1.37618	-1.03604
2.01804	0.112324	2.13587	-0.485946	1.12022	2.18341	-0.487277	-0.895574	2.08834	-0.484615
2.01304	-0.163588	-0.494661	1.92751	0.842917	-0.493617	1.92176	-1.17009	-0.495704	1.93326
2.01544	1.13611	-1.76086	-0.834012	0.131843	-1.82019	-0.892568	2.14037	-1.70153	-0.775456
2.008	1.25445	-1.40604	1.81096	2.25814	-1.39069	1.79147	0.250762	-1.42139	1.83044
2.02391	-1.99275	-1.40576	1.12259	-1.01688	-1.53852	1.3552	-2.96861	-1.273	0.889972
2.03305	-2.3054	-1.47437	-0.085849	-1.31125	-1.68584	-0.102188	-3.29955	-1.26289	-0.069509
2.01493	2.24639	0.215245	-0.628144	3.23599	0.153646	-0.449605	1.25678	0.276844	-0.806683
2.01117	-2.84538	-0.439503	0.341094	-1.84784	-0.530045	0.430116	-3.84291	-0.34896	0.252072
2.0078	-1.00092	-2.60559	0.648965	-0.029075	-2.85325	0.693663	-1.97277	-2.35793	0.604267
2.01399	-3.39786	-0.620811	-0.886169	-2.43145	-0.80342	-1.10238	-4.36427	-0.438202	-0.669954
2.013	-2.09768	-1.53182	-1.89172	-1.09512	-1.59552	-1.95379	-3.10024	-1.46813	-1.82965
2.00782	-1.95669	0.508302	1.70265	-0.966279	0.591321	1.84416	-2.94711	0.425284	1.56113
2.0191	1.75349	1.0848	1.37211	2.74196	0.915835	1.2556	0.765025	1.25376	1.48864
2.01877	-2.69227	1.21988	-0.43517	-3.69093	1.08034	-0.389855	-1.6936	1.35942	-0.480486
2.01491	0.575051	1.9132	0.638435	-0.431049	1.94063	0.682933	1.58115	1.88577	0.593938
2.019	-3.36955	-0.798953	2.09527	-4.3105	-0.642234	1.76489	-2.42861	-0.955672	2.42566
2.01251	-0.916754	2.27879	-2.43135	-1.92282	2.26466	-2.41775	0.089311	2.29292	-2.44495
2.01178	-3.52307	2.61198	-0.158501	-2.55585	2.88765	-0.175859	-4.4903	2.3363	-0.141144
2.01801	-3.92779	2.17034	0.740226	-4.83866	1.75999	0.598732	-3.01692	2.5807	0.881719
2.01035	4.00542	-0.303352	-1.57581	3.02194	-0.333841	-1.37038	4.98891	-0.272864	-1.78123
2.01817	2.15865	-0.431456	-2.54673	1.16603	-0.50132	-2.71429	3.15127	-0.361593	-2.37916
2.02392	1.33641	0.885085	-0.349371	2.32742	0.687232	-0.296356	0.345401	1.08294	-0.402386
2.03175	-3.02375	-0.838961	-2.27482	-3.96841	-0.679085	-1.9371	-2.07909	-0.998836	-2.61255
2.02633	0.793532	-0.808526	0.614374	1.79344	-0.686812	0.505398	-0.206376	-0.93024	0.72335
2.01603	-2.95424	0.633647	2.77903	-3.83926	0.526804	2.30849	-2.06921	0.740489	3.24958
2.02393	-2.4696	-1.42848	-1.19084	-3.42597	-1.2304	-0.925894	-1.51324	-1.62656	-1.4558
2.02137	4.28055	2.71438	0.089682	3.31578	3.0153	0.102244	5.24531	2.41346	0.077119
2.02082	-2.62408	0.292629	-2.03481	-3.59666	0.263615	-1.76243	-1.65151	0.321643	-2.30719
2.00649	-0.640712	-2.52976	2.39461	0.340238	-2.67199	2.54956	-1.62166	-2.38753	2.23966
2.02662	-2.89107	2.25306	-1.17531	-3.81655	1.91589	-0.9374	-1.96559	2.59024	-1.41323
2.0188	2.4084	-0.389189	-0.526204	1.40387	-0.441804	-0.610144	3.41293	-0.336574	-0.442264
2.01	-0.094865	0.048262	0.104212	0.910113	0.054969	0.106043	-1.09984	0.041555	0.102381
2.00612	0.953121	2.4725	1.20084	-0.016514	2.62665	1.4062	1.92276	2.31835	0.995476
2.01997	-2.48079	-2.13789	-2.13314	-3.44101	-1.91438	-1.91383	-1.52058	-2.36139	-2.35245
2.01198	0.420966	-2.26977	-1.4939	1.42646	-2.29717	-1.50945	-0.584531	-2.24237	-1.47836
2.02856	2.52023	-1.73687	0.553741	3.50447	-1.51636	0.446926	1.53599	-1.95738	0.660555
2.02312	2.44388	-1.2519	-1.82111	3.44596	-1.17741	-1.70474	1.4418	-1.32639	-1.93748
2.02789	-1.84941	-0.522456	-1.49923	-2.84348	-0.421629	-1.32674	-0.85535	-0.623284	-1.67173
2.02076	2.53653	2.42094	-0.143224	1.60687	2.81613	-0.163906	3.46619	2.02574	-0.122543
2.02215	1.62393	-0.924266	1.53204	2.59543	-0.733236	1.32721	0.652419	-1.11529	1.73686
2.02026	2.05337	1.49264	-0.935282	3.01951	1.28302	-0.727904	1.08724	1.70226	-1.14266
2.01759	-1.9487	0.766139	0.468543	-2.93586	0.582736	0.370816	-0.961537	0.949543	0.56627
2.02292	-0.034023	-1.38465	2.45018	-1.01198	-1.25276	2.22823	0.943931	-1.51654	2.67214
2.04038	-0.427101	0.279075	-0.921775	-1.44218	0.241861	-0.826808	0.587976	0.316289	-1.01674
2.0223	2.23547	-0.439249	2.49848	3.21042	-0.39735	2.23363	1.26053	-0.481149	2.76333
2.03512	1.05696	0.757814	0.834817	2.05614	0.647196	0.677245	0.057774	0.868431	0.992388
2.03053	0.238649	-1.64481	-0.296442	1.23852	-1.47484	-0.250216	-0.761221	-1.81478	-0.342668
2.02147	-3.369	-2.33332	0.539362	-4.31011	-1.97692	0.445135	-2.42789	-2.68972	0.633589
2.0215	-2.22652	1.76328	1.13087	-3.1404	1.49	0.796576	-1.31264	2.03655	1.46517
2.03006	1.04391	-0.239684	-1.72019	2.03914	-0.223217	-1.52139	0.048671	-0.25615	-1.91899
2.02427	-2.57653	-2.52079	-0.630703	-3.51195	-2.14823	-0.527739	-1.64111	-2.89336	-0.733668
2.0152	-2.5317	0.850478	1.4578	-1.56919	1.06089	1.66888	-3.49421	0.640066	1.24672
2.02847	-1.73362	-0.047389	2.33362	-2.70096	-0.028738	2.02937	-0.766276	-0.066039	2.63787
2.01517	2.24819	-2.44071	-0.277237	3.25299	-2.36842	-0.257778	1.24339	-2.513	-0.296697
2.03089	-0.808897	0.122383	1.49544	-1.80814	0.114477	1.31498	0.190351	0.130288	1.67591
2.01676	0.29211	2.77996	-1.31776	1.30023	2.80083	-1.32703	-0.716011	2.75908	-1.30849
2.01671	-3.38476	1.53151	1.89976	-4.34593	1.31968	1.68055	-2.42359	1.74334	2.11898
2.01805	-2.72805	1.76057	-0.084202	-3.67435	1.41044	-0.077288	-1.78174	2.1107	-0.091116
2.02068	2.94396	-1.62147	1.71815	1.97108	-1.82237	1.90231	3.91685	-1.42056	1.53398
2.02367	-1.128	1.69029	-0.99486	-0.149128	1.88095	-1.16593	-2.10688	1.49963	-0.823785
2.02593	2.10329	0.336054	1.62748	3.0751	0.259009	1.35225	1.13148	0.413098	1.90271
2.00783	0.767483	0.517703	3.35821	1.77078	0.526749	3.3924	-0.23581	0.508657	3.32401
2.01644	-2.73598	-1.53533	0.078269	-3.70817	-1.26864	0.063183	-1.76379	-1.80202	0.093354
2.00651	-0.30796	-2.19316	1.25033	-1.30929	-2.23799	1.29345	0.693367	-2.14832	1.20722
2.02122	2.62227	1.64077	-1.81507	1.63599	1.79279	-1.97467	3.60855	1.48874	-1.65547
2.02205	-2.21384	-0.665898	0.838394	-3.20472	-0.533218	0.687618	-1.22297	-0.798578	0.98917
2.01857	-4.16469	-1.08102	3.15309	-5.0063	-0.901555	2.62569	-3.32308	-1.26048	3.68049
2.01128	-0.032706	0.384751	-3.17762	-1.03767	0.383727	-3.21442	0.972262	0.385775	-3.14082
2.00446	-6.21697	-2.04374	-1.31469	-6.86266	-1.76757	-0.599646	-5.57128	-2.31991	-2.02973
2.01918	2.82906	1.35607	0.272769	1.84144	1.55914	0.3242	3.81668	1.15299	0.221337
2.00632	3.14887	0.729356	-2.45018	2.1539	0.75643	-2.57518	4.14385	0.702282	-2.32517
2.01963	3.01022	1.32285	1.41921	2.02381	1.46814	1.5793	3.99662	1.17756	1.25912
2.0114	-3.7468	-1.90379	1.98148	-4.7369	-1.79521	1.8424	-2.7567	-2.01236	2.12057
2.00872	-2.80456	-1.30942	1.39704	-3.76549	-1.24828	1.11136	-1.84363	-1.37057	1.68272
2.00993	-3.55801	0.456817	-0.465187	-4.53993	0.293768	-0.326626	-2.57609	0.619867	-0.603748
2.0149	-3.31797	1.21961	-1.54672	-4.24897	0.949407	-1.27253	-2.38697	1.48982	-1.82091
2.00356	4.86453	-2.12247	0.353471	3.9854	-2.60193	0.381893	5.74367	-1.643	0.325049
2.02004	3.77257	0.530206	2.03834	2.80019	0.621969	2.29561	4.74496	0.438442	1.78107
2.02919	1.77105	0.806402	-1.62482	0.777529	0.959401	-1.76234	2.76457	0.653404	-1.4873
2.02404	2.90035	-1.35796	-0.823338	1.91766	-1.51161	-1.01016	3.88304	-1.20431	-0.636519
2.02601	-1.91878	-0.70055	-0.339045	-2.92279	-0.583319	-0.272658	-0.914773	-0.817782	-0.405432
2.01762	1.00599	-1.46713	1.98917	2.01477	-1.4719	1.99478	-0.002792	-1.46235	1.98357
2.0343	-1.12575	0.456478	1.27267	-0.136159	0.551498	1.48777	-2.11534	0.361457	1.05757
2.01833	-1.59873	-1.66419	0.242156	-0.591838	-1.72874	0.262547	-2.60563	-1.59963	0.221765
2.01337	-1.98161	-1.1454	1.27676	-1.02386	-1.45334	1.31313	-2.93935	-0.837466	1.2404
2.01557	-0.255259	-0.472521	1.67339	0.751731	-0.47507	1.71327	-1.26225	-0.469972	1.63352
2.02327	-2.1467	0.30681	-0.792009	-3.1422	0.251958	-0.620564	-1.15121	0.361662	-0.963453
2.00878	-3.17985	0.531114	-1.6143	-4.15178	0.449251	-1.3746	-2.20792	0.612977	-1.85399
2.02603	2.77272	-2.43217	-0.243221	3.71117	-2.05343	-0.197648	1.83428	-2.8109	-0.288794
2.01641	1.99341	-0.816602	0.03081	2.98007	-0.610218	0.011095	1.00675	-1.02299	0.050525
2.02456	-1.27005	1.09423	-0.017687	-2.26974	0.93525	-0.010048	-0.270361	1.25321	-0.025326
2.01833	2.18045	1.2553	0.537642	3.18456	1.17144	0.481599	1.17634	1.33916	0.593685
2.0291	1.69032	0.883171	-0.467808	0.681347	0.970147	-0.528857	2.69928	0.796195	-0.40676
2.02619	3.32016	-0.50559	1.98662	4.25583	-0.442429	1.60337	2.38448	-0.56875	2.36987
2.02685	-1.50491	-0.822197	-0.537197	-2.50664	-0.699708	-0.444607	-0.503186	-0.944687	-0.629788
2.02885	2.37763	-0.931821	-1.46753	3.36003	-0.734899	-1.30889	1.39523	-1.12874	-1.62617
2.01856	-2.81224	-0.66765	-1.45682	-3.79203	-0.523141	-1.26249	-1.83245	-0.812159	-1.65116
2.01503	-2.33	-0.186768	2.73132	-3.25419	-0.023048	2.36504	-1.40581	-0.350487	3.09759
2.02339	0.208897	-0.186777	-1.58834	1.21364	-0.148492	-1.47632	-0.795846	-0.225061	-1.70037
2.01477	2.96672	0.866017	-1.41909	3.96422	0.756691	-1.33047	1.96921	0.975342	-1.50771
2.01824	2.64867	-0.559953	1.10046	3.60634	-0.457687	0.799227	1.691	-0.662219	1.40169
2.01884	2.86055	2.06417	0.129376	3.84471	1.84074	0.108004	1.8764	2.28759	0.150748
2.02802	-1.29936	2.21346	0.203867	-2.26909	1.91823	0.177769	-0.329633	2.50869	0.229964
2.00893	1.56287	1.84702	-0.856485	2.5595	1.74548	-0.7833	0.566233	1.94857	-0.92967
2.01504	2.49842	-1.53995	0.703989	3.49214	-1.43702	0.573517	1.50471	-1.64288	0.83446
2.00918	-0.013209	0.014592	-0.019227	0.991221	-0.003264	-0.019354	-1.01764	0.032449	-0.0191
2.00982	-2.70292	2.57118	-0.48926	-3.67217	2.30599	-0.480586	-1.73367	2.83637	-0.497934
2.03116	-0.715148	-0.772474	0.622116	0.270613	-0.983551	0.745103	-1.70091	-0.561398	0.499129
2.03055	-2.25135	-1.80281	-0.77071	-3.23004	-1.5742	-0.626935	-1.27265	-2.03141	-0.914484
2.00311	-0.784807	2.17769	1.40914	-1.78632	2.18485	1.41533	0.216702	2.17053	1.40295
2.02435	-2.23914	1.14632	1.66557	-3.18853	0.902224	1.41343	-1.28975	1.39042	1.91771
2.00633	0.521793	0.46886	2.69028	-0.481294	0.461661	2.67999	1.52488	0.47606	2.70057
2.01251	3.31205	0.494879	1.26532	2.32578	0.544073	1.45873	4.29832	0.445684	1.0719
2.02178	2.86026	1.54997	1.39084	1.88027	1.73627	1.5546	3.84025	1.36366	1.22707
2.0248	-2.38818	1.45038	-0.922709	-3.35796	1.24676	-0.71533	-1.41839	1.65399	-1.13009
2.00944	-0.538015	-1.78778	-2.0935	0.464373	-1.83253	-2.14528	-1.5404	-1.74303	-2.04172
2.02671	1.99379	-1.49047	-0.717242	3.00153	-1.41132	-0.64603	0.986044	-1.56963	-0.788454
2.03322	0.951921	2.07081	-2.41072	1.87114	1.7995	-2.07172	0.032703	2.34213	-2.74971
2.02237	1.63272	0.36359	0.670698	2.63231	0.29388	0.53485	0.633126	0.4333	0.806547
2.02572	2.62244	0.039636	-2.23117	3.59549	0.038765	-1.94998	1.64939	0.040507	-2.51236
2.00813	-0.483808	-1.19084	-1.24838	0.519745	-1.1671	-1.22699	-1.48736	-1.21457	-1.26978
2.01782	-3.1126	-0.880858	1.6147	-2.17021	-1.08462	1.91182	-4.055	-0.677098	1.31759
2.01232	-3.56494	0.710994	-1.21343	-2.62096	0.852939	-1.5314	-4.50892	0.56905	-0.895464
2.01107	2.68933	-0.495262	1.95916	3.68409	-0.434544	1.82542	1.69458	-0.55598	2.0929
2.01338	-2.95869	-0.526345	-1.62716	-2.00054	-0.617349	-1.92226	-3.91684	-0.435342	-1.33205
2.00948	0.155231	-1.80261	-1.97087	1.15468	-1.73846	-1.89029	-0.844216	-1.86676	-2.05144
2.01843	-1.08202	0.79056	2.3441	-2.07517	0.719228	2.17954	-0.088872	0.861891	2.50866
2.02082	2.86464	1.38104	-0.441632	3.85193	1.18556	-0.352303	1.87736	1.57652	-0.530961
2.02901	0.794057	-0.126836	-1.22067	1.77833	-0.112212	-0.97528	-0.190212	-0.141459	-1.46606
2.01959	-1.11418	1.76842	0.333219	-0.118565	1.92751	0.389174	-2.10979	1.60932	0.277263
2.02264	2.62302	1.47872	0.738111	3.6079	1.28625	0.61262	1.63815	1.67118	0.863602
2.00884	-0.058253	-2.42552	1.58898	0.9434	-2.36213	1.54985	-1.05991	-2.4889	1.6281
2.0191	2.35977	-0.9502	-0.589256	3.34205	-0.744987	-0.478777	1.37749	-1.15541	-0.699735
2.02441	0.059738	0.091996	-0.054639	-0.952322	0.074744	-0.054189	1.0718	0.109249	-0.05509
2.02323	1.93832	0.836876	0.286928	2.92986	0.644225	0.231356	0.946776	1.02953	0.342499
2.01405	5.7635	-2.56452	1.92684	6.25732	-1.86248	1.40016	5.26968	-3.26655	2.45351
2.01224	-1.24176	-1.77977	0.772845	-0.236199	-1.76542	0.80314	-2.24732	-1.79412	0.74255
2.01634	2.79768	0.568153	1.56217	3.77942	0.486969	1.34769	1.81593	0.649337	1.77665
2.04249	0.794531	-0.80685	0.249375	1.81305	-0.737305	0.222377	-0.223987	-0.876395	0.276373
2.02232	2.14537	0.012978	-2.5333	3.10736	0.072116	-2.22751	1.18338	-0.04616	-2.8391
2.02142	2.28738	-1.61761	0.336377	1.29378	-1.79629	0.385093	3.28098	-1.43893	0.287662
2.02356	-2.11745	1.20397	1.24643	-1.12128	1.33018	1.37065	-3.11361	1.07777	1.12221
2.00604	0.889993	1.97816	-2.23234	-0.08994	2.12125	-2.39142	1.86993	1.83506	-2.07326
2.01927	2.49421	-0.589962	-1.60243	3.48774	-0.479067	-1.46113	1.50068	-0.700856	-1.74374
2.00943	-1.35303	2.4683	-0.590834	-2.31261	2.17897	-0.520465	-0.393454	2.75763	-0.661204
2.01688	4.21703	2.05834	-0.811348	5.20301	1.96955	-0.619218	3.23105	2.14714	-1.00348
2.03197	-1.46898	0.098859	1.64311	-0.484869	-0.003381	1.87398	-2.45309	0.2011	1.41223
2.02159	2.73039	0.62582	-1.36889	3.72355	0.515215	-1.21687	1.73723	0.736425	-1.52092
2.01854	1.40622	-1.17451	1.30625	0.419508	-1.32769	1.45308	2.39293	-1.02133	1.15942
2.01185	0.770252	1.80166	1.83844	1.75307	1.94932	1.99381	-0.212568	1.65399	1.68307
2.02074	-1.89872	-1.12361	-0.292957	-0.907842	-1.31613	-0.337032	-2.8896	-0.9311	-0.248882
2.01771	0.842674	-2.01673	-0.52005	-0.165429	-1.98777	-0.546082	1.85078	-2.04569	-0.494019
2.03117	-2.14899	-2.15427	-0.305744	-1.14544	-2.30547	-0.343581	-3.15254	-2.00305	-0.267908
2.02894	-0.807313	1.17661	-0.502863	0.178992	1.39881	-0.586407	-1.79362	0.954421	-0.41932
2.02586	-1.8467	-0.587879	0.893227	-2.83974	-0.454996	0.744129	-0.853653	-0.720762	1.04232
2.01923	-1.72012	0.602612	0.538348	-2.71311	0.481368	0.402008	-0.727125	0.723857	0.674687
2.02395	2.44478	2.48865	0.093354	3.39349	2.13647	0.096566	1.49607	2.84083	0.090143
2.00778	6.19863	-2.77758	-1.55593	6.81741	-2.12349	-1.11199	5.57985	-3.43166	-1.99987
2.02366	-2.10118	-0.078716	-0.890109	-1.10357	-0.101655	-1.0576	-3.09878	-0.055778	-0.722623
2.01428	3.32121	-2.43283	0.095076	4.21154	-1.96371	0.055311	2.43088	-2.90194	0.134841
2.01501	1.81353	-0.160034	1.07766	2.78697	-0.157149	0.817889	0.840099	-0.16292	1.33743
2.00249	1.89408	2.79903	-1.27082	0.931582	3.03134	-1.41952	2.85658	2.56672	-1.12211
2.02507	1.62025	0.98088	1.03181	0.626699	1.12038	1.16828	2.6138	0.841376	0.895328
2.0118	-4.76541	0.707568	-2.53944	-5.46047	0.474104	-1.8508	-4.07036	0.941032	-3.22808
2.02646	-1.88649	0.517889	0.672411	-2.88638	0.40857	0.550303	-0.886602	0.627208	0.794518
2.02038	-1.73636	-0.756774	0.438955	-2.73178	-0.612041	0.345828	-0.740937	-0.901507	0.532083
2.01996	2.579	-1.68288	0.614809	1.59678	-1.87672	0.747927	3.56123	-1.48905	0.481691
2.01618	2.75097	-1.5244	-0.724029	1.75531	-1.64887	-0.821143	3.74662	-1.39993	-0.626914
2.02712	1.03957	-0.004195	1.3085	0.035709	-0.06886	1.43252	2.04344	0.060471	1.18447
2.01254	0.508628	-0.442229	-0.79227	-0.49275	-0.502856	-0.870695	1.51001	-0.381601	-0.713846
2.01434	2.82597	-1.09145	1.93175	1.87134	-1.36698	2.09649	3.78061	-0.815927	1.76701
2.03857	-0.821256	0.627682	-0.708245	-1.83913	0.589008	-0.671201	0.196621	0.666355	-0.745289
2.01056	-0.076237	-0.00821	0.037625	0.928996	-0.018051	0.037233	-1.08147	0.00163	0.038017
2.0154	-2.42114	0.440165	-1.48527	-3.42043	0.390513	-1.36515	-1.42186	0.489817	-1.60539
2.01169	-1.26563	0.697553	-2.78909	-0.263106	0.684985	-2.70843	-2.26816	0.710121	-2.86975
2.01716	2.50719	-0.812096	-1.85385	1.52186	-1.01769	-1.91772	3.49253	-0.6065	-1.78998
2.01245	-1.3268	1.39996	1.53449	-2.33263	1.41866	1.5556	-0.320969	1.38126	1.51338
2.03155	0.055398	-0.113912	-2.09386	-0.945082	-0.123591	-2.26919	1.05588	-0.104232	-1.91853
2.01632	-2.52817	-0.746423	1.42782	-1.5404	-0.883538	1.57578	-3.51594	-0.609308	1.27985
2.02041	2.1555	-0.053472	2.21703	1.16328	-0.024452	2.40462	3.14771	-0.082493	2.02943
2.01744	-2.38812	0.415641	1.8036	-3.37496	0.332539	1.61189	-1.40128	0.498743	1.9953
2.03177	1.36493	0.196322	-2.89242	0.433181	0.215897	-3.29675	2.29668	0.176747	-2.48809
1.99924	2.9079	0.020465	0.132668	1.91446	0.118753	0.184386	3.90133	-0.077823	0.080949
2.00928	-0.131249	-1.8272	-1.39243	-1.12427	-1.95453	-1.47614	0.861769	-1.69988	-1.30872
2.01857	2.88001	0.69289	-0.934676	1.9096	0.836716	-1.17191	3.85042	0.549063	-0.697441
2.01382	2.99185	1.74758	0.50727	2.00328	1.91671	0.596709	3.98041	1.57845	0.41783
2.0245	2.8515	0.863909	1.88108	1.90513	1.02676	2.20126	3.79787	0.701058	1.5609
2.01427	-3.04641	1.92092	-0.979783	-3.96526	1.59699	-0.724628	-2.12756	2.24485	-1.23494
2.01464	-2.57727	-0.308834	-0.631763	-3.57147	-0.238081	-0.485968	-1.58307	-0.379588	-0.777558
2.00731	-0.894421	-1.17063	2.55712	0.108377	-1.1891	2.5943	-1.89722	-1.15216	2.51995
2.04187	0.41704	1.26798	0.026481	-0.598022	1.37682	0.037052	1.4321	1.15914	0.01591
2.01752	-2.72294	-0.625516	-2.23555	-3.64858	-0.496468	-1.8559	-1.7973	-0.754565	-2.61519
2.01823	-2.19218	-1.70895	1.04221	-3.15446	-1.49277	0.828674	-1.22989	-1.92512	1.25574
2.00839	1.49473	-2.57599	-0.234448	0.509615	-2.77083	-0.234527	2.47984	-2.38115	-0.234368
2.02815	-2.57651	1.36079	0.211264	-3.58158	1.22849	0.185114	-1.57144	1.49309	0.237415
2.01877	2.29323	1.80864	-0.530796	1.33634	2.11602	-0.624286	3.25012	1.50125	-0.437307
2.02759	1.94872	-0.93223	1.06287	0.966606	-1.0927	1.25648	2.93084	-0.771756	0.86926
2.00953	-3.52053	-1.18943	-0.966721	-4.39513	-0.800991	-0.660541	-2.64593	-1.57788	-1.2729
2.03417	1.38548	-1.03598	0.047303	0.384656	-1.21618	0.065965	2.3863	-0.855792	0.028641
2.01661	-0.195708	1.47351	-1.819	0.812564	1.4783	-1.82519	-1.20398	1.46873	-1.81281
2.03088	-2.15942	0.6926	1.47138	-3.15327	0.582416	1.29463	-1.16557	0.802785	1.64813
2.011	-1.80522	1.63434	-1.37295	-2.78629	1.46236	-1.23526	-0.824153	1.80631	-1.51064
2.01187	-1.24387	-3.91825	0.11967	-2.21843	-4.16747	0.125846	-0.269316	-3.66903	0.113494
2.01362	1.47083	2.28442	1.63785	2.4641	2.14918	1.54416	0.477551	2.41965	1.73154
2.01598	-2.5358	0.585198	0.351143	-1.53727	0.704532	0.420015	-3.53432	0.465864	0.28227
2.02334	2.88271	1.63824	-1.01138	1.94636	1.92445	-1.26592	3.81907	1.35202	-0.756832
2.01612	3.32343	0.716157	-1.63512	2.35416	0.824788	-1.88987	4.2927	0.607525	-1.38037
2.01556	2.79035	1.90811	0.519183	1.79271	2.01467	0.613951	3.78799	1.80154	0.424416
2.00514	0.073319	-2.63929	-1.13335	-0.917643	-2.77918	-1.19313	1.06428	-2.49939	-1.07357
2.00599	6.00391	2.6928	1.39856	5.36379	3.3011	1.87417	6.64404	2.0845	0.922947
2.00602	-0.541923	-1.62049	1.2972	-1.54405	-1.58654	1.27258	0.460207	-1.65445	1.32181
2.0194	-2.65666	-0.438915	1.50756	-1.7154	-0.496916	1.86833	-3.59792	-0.380915	1.14678
2.01514	2.82621	-0.059341	-2.36071	1.84408	-0.07642	-2.58503	3.80835	-0.042261	-2.13639
2.02227	4.11717	-1.96062	-1.00675	3.16543	-2.22401	-1.22405	5.06891	-1.69723	-0.789463
2.02057	2.37493	0.173352	0.995131	1.3934	0.202576	1.23264	3.35647	0.144127	0.757623
2.02505	-1.68573	-0.827276	0.199784	-2.68183	-0.649434	0.162807	-0.689627	-1.00512	0.236761
2.01085	3.17791	-0.600131	1.40558	2.18856	-0.730291	1.52856	4.16726	-0.469971	1.28259
2.012	-1.3563	-1.24816	-3.31622	-2.30131	-1.37432	-3.63729	-0.411297	-1.122	-2.99515
2.02698	2.19416	-0.908809	0.422297	3.19574	-0.768449	0.356599	1.19259	-1.04917	0.487994
2.01844	1.41971	-0.362443	3.40855	2.35668	-0.328071	3.03515	0.482734	-0.396815	3.78195
2.02523	0.905863	-0.76309	-0.637527	1.90138	-0.621627	-0.517883	-0.089657	-0.904553	-0.75717
2.03475	0.96283	1.88755	-0.370856	-0.015345	2.15658	-0.447358	1.941	1.61853	-0.294353
2.02434	1.93461	-2.08409	1.627	2.88581	-1.81541	1.409	0.983418	-2.35276	1.84501
2.01005	1.01234	-1.36036	2.47441	0.018955	-1.43403	2.60798	2.00572	-1.28669	2.34085
2.01083	1.55332	1.75859	-2.3781	0.548363	1.74102	-2.35323	2.55827	1.77615	-2.40296
2.02579	2.29336	-0.852524	-1.50751	3.2735	-0.66447	-1.33456	1.31322	-1.04058	-1.68047
2.02066	1.16899	1.02524	0.481989	2.17882	1.00351	0.458926	0.159156	1.04697	0.505052
2.01281	2.89167	2.65187	-0.543755	3.85625	2.3807	-0.449357	1.92709	2.92304	-0.638152
2.03358	-0.536272	-0.175332	1.16734	0.456457	-0.202841	1.38549	-1.529	-0.147822	0.949183
2.01454	2.48238	-1.47348	-0.655106	1.48999	-1.63268	-0.721433	3.47478	-1.31428	-0.588779
2.01853	2.15145	0.365507	2.25163	3.09897	0.315168	1.9077	1.20393	0.415846	2.59556
2.0275	2.51786	-2.07054	0.434753	1.56349	-2.40356	0.511965	3.47222	-1.73751	0.357541
2.00412	-1.76934	-1.76383	-1.3684	-0.767682	-1.74394	-1.34806	-2.771	-1.78371	-1.38875
2.00796	-0.355234	0.079259	-2.47409	0.648734	0.077342	-2.47899	-1.3592	0.081175	-2.46918
2.01756	2.70949	1.0611	1.36007	3.70466	0.896429	1.34735	1.71432	1.22577	1.37279
2.02124	-2.21156	-0.485621	-1.00663	-3.19621	-0.408239	-0.79256	-1.2269	-0.563002	-1.22069
2.03094	1.30402	0.086264	-1.21718	2.31343	0.076335	-1.10683	0.294616	0.096192	-1.32753
2.00972	-0.622958	-2.72111	0.365812	-1.61981	-2.59451	0.36296	0.373892	-2.8477	0.368663
2.01933	0.001662	-0.021114	0.019722	1.01091	0.007851	0.01594	-1.00758	-0.05008	0.023505
2.01349	0.81922	-1.77052	-2.18735	-0.187278	-1.78494	-2.2043	1.82572	-1.75609	-2.17041
2.01271	-0.866251	2.24987	0.623467	0.136225	2.33813	0.62576	-1.86873	2.16161	0.621173
2.02258	2.7955	0.499956	-0.30833	3.80313	0.430222	-0.257879	1.78788	0.56969	-0.358782
2.01625	-1.73691	0.508296	-1.47825	-2.72698	0.406216	-1.31803	-0.746852	0.610376	-1.63848
2.01439	-0.271	0.879101	-0.661567	0.736189	0.881772	-0.660491	-1.27819	0.87643	-0.662644
2.01422	-3.32523	-1.58135	-1.474	-2.34022	-1.73943	-1.61197	-4.31024	-1.42327	-1.33603
2.0055	-0.855864	3.8304	0.347369	-1.85112	3.95227	0.358171	0.139393	3.70852	0.336567
2.02035	-2.88929	0.332211	2.33523	-3.84896	0.284984	2.02338	-1.92961	0.379437	2.64707
2.01936	-1.3729	0.669406	0.729945	-0.381336	0.799709	0.868818	-2.36446	0.539102	0.591073
2.03456	-0.658047	3.11089	-0.536656	-1.60079	2.74235	-0.435339	0.2847	3.47943	-0.637973
2.03695	1.38186	0.039666	1.69378	2.38231	0.013533	1.50479	0.381416	0.065798	1.88277
2.01437	0.120081	-0.556815	2.63707	1.12423	-0.561091	2.71507	-0.884069	-0.55254	2.55907
2.02299	2.31339	-1.50341	0.769965	3.27646	-1.27481	0.561729	1.35032	-1.732	0.978202
2.01855	-1.89258	0.140256	1.59177	-0.914191	0.170987	1.83765	-2.87096	0.109526	1.34589
2.00908	-4.12449	-2.2343	0.532144	-5.07561	-1.9355	0.408845	-3.17338	-2.53311	0.655443
2.01177	5.0299	2.3115	0.279019	5.71495	1.57836	0.208108	4.34486	3.04464	0.349929
2.04567	-0.004125	0.005496	0.018359	-1.02685	-0.006732	0.010311	1.0186	0.017725	0.026408
2.02962	1.1113	-0.854882	-1.75839	2.08048	-0.669956	-1.52107	0.14211	-1.03981	-1.99571
2.022	2.32827	0.922714	1.94904	3.24593	0.631643	1.64033	1.41061	1.21378	2.25775
2.01194	-3.28801	-0.689326	1.87391	-4.19693	-0.536324	1.47088	-2.37908	-0.842328	2.27693
2.01148	0.49694	0.961682	-2.84236	-0.508785	0.956206	-2.84468	1.50266	0.967158	-2.84005
2.0206	-2.79255	1.19072	1.26686	-3.71818	0.913626	0.97168	-1.86692	1.46781	1.56204
2.01402	-3.64165	-0.268548	-2.11459	-4.60147	-0.211827	-1.81528	-2.68183	-0.325269	-2.4139
2.00837	-0.418527	-1.78255	-1.1128	-1.41454	-1.68545	-1.02961	0.577484	-1.87964	-1.19599
2.03065	2.50298	-1.40003	-2.08321	3.46576	-1.2145	-1.81953	1.5402	-1.58556	-2.34688
2.03566	1.5847	0.692131	-0.450664	2.59955	0.631744	-0.401503	0.569858	0.752518	-0.499824
2.03145	-1.52263	1.77677	0.404565	-2.51461	1.56874	0.338283	-0.530646	1.9848	0.470847
2.01537	-2.31659	0.859442	-1.32893	-1.33105	1.01912	-1.46538	-3.30214	0.699764	-1.19248
2.03651	0.812371	-1.54185	-0.0953	-0.184005	-1.7514	-0.108309	1.80875	-1.33231	-0.082292
2.03356	1.46577	1.61131	0.338709	2.45585	1.38442	0.292616	0.475703	1.83821	0.384803
2.0242	2.54315	-1.36816	-0.80684	1.58264	-1.60688	-1.01846	3.50366	-1.12943	-0.595222
2.02119	3.01131	1.32659	-1.13802	3.95972	1.07139	-0.899923	2.0629	1.5818	-1.37612
2.01938	0.580767	0.742323	-1.65835	1.56701	0.658284	-1.45903	-0.405479	0.826362	-1.85767
2.0302	-1.11592	-0.022677	-0.999366	-0.118901	-0.040616	-1.18926	-2.11293	-0.004738	-0.809467
2.00587	-0.700331	2.62844	1.92967	0.302574	2.63275	1.93585	-1.70324	2.62413	1.92349
2.03769	-1.76559	0.812361	-0.331485	-0.749934	0.887604	-0.360343	-2.78124	0.737119	-0.302626
2.02809	-0.815307	-1.66057	0.703886	-1.80347	-1.46508	0.587191	0.172851	-1.85606	0.82058
2.01595	1.50941	2.6534	0.875248	0.503447	2.7042	0.91373	2.51537	2.6026	0.836766
2.01254	-5.02496	-3.01449	-2.94474	-5.57047	-2.42918	-2.33448	-4.47945	-3.59979	-3.55499
2.014	0.397227	0.394011	2.85165	1.40295	0.396609	2.90216	-0.608502	0.391413	2.80113
2.02584	1.73729	0.506456	0.687563	0.73564	0.597198	0.807884	2.73893	0.415714	0.567241
2.01106	-3.45432	1.451	-0.542181	-4.42338	1.24049	-0.375781	-2.48525	1.66151	-0.70858
2.0118	-3.25618	0.983005	-2.36638	-4.18094	0.65188	-2.14958	-2.33141	1.31413	-2.58319
2.02595	1.66913	-0.459389	-0.622931	2.6732	-0.389949	-0.508383	0.665049	-0.528829	-0.737478
2.01864	3.70523	-2.09254	-1.01471	4.62793	-1.76792	-0.765737	2.78254	-2.41716	-1.26369
2.00731	-0.208284	1.78982	-0.675825	0.795199	1.77428	-0.665836	-1.21177	1.80536	-0.685814
2.02487	-2.0431	-0.77202	-1.49185	-3.03646	-0.61096	-1.38082	-1.04974	-0.933079	-1.60288
2.01165	3.41762	0.729252	-1.88438	4.37747	0.51927	-1.66929	2.45776	0.939234	-2.09948
2.0394	-1.6648	-0.830678	-0.295245	-0.646613	-0.882671	-0.314739	-2.68299	-0.778685	-0.275752
2.02584	2.10993	1.9119	1.4689	3.04116	1.64935	1.16907	1.17871	2.17445	1.76873
2.02073	2.77057	-0.258559	-2.16543	3.7484	-0.223519	-1.91354	1.79273	-0.293599	-2.41732
2.02582	1.93561	2.45723	-0.380126	0.96486	2.7407	-0.437321	2.90636	2.17376	-0.322931
2.02791	-0.528533	-0.121375	-2.19572	-1.53995	-0.121365	-2.12403	0.482882	-0.121384	-2.26741
2.02289	0.71612	-0.714322	0.728141	1.71219	-0.598984	0.595665	-0.279954	-0.829659	0.860617
2.02372	2.69173	-2.18946	-0.016227	3.68526	-1.99777	-0.011905	1.69821	-2.38115	-0.020549
2.02335	-3.30233	2.46405	0.372587	-4.22905	2.06677	0.289801	-2.37561	2.86132	0.455374
2.02341	-2.42157	-0.459647	0.643624	-3.42337	-0.380845	0.526421	-1.41977	-0.538449	0.760826
2.00688	1.17119	-2.91731	1.72485	0.180661	-3.06038	1.79745	2.16172	-2.77424	1.65224
2.0142	-0.062131	-2.47644	-1.91351	0.944844	-2.48933	-1.92255	-1.06911	-2.46356	-1.90447
2.01475	-4.03454	-2.75783	-0.752012	-5.01265	-2.58725	-0.581652	-3.05644	-2.9284	-0.922372
2.00909	-1.68591	1.43994	2.55293	-2.68793	1.40869	2.48908	-0.683884	1.4712	2.61678
2.02382	-2.215	-2.02349	-0.237338	-3.17389	-1.70178	-0.205924	-1.25611	-2.3452	-0.268752
2.0134	-3.57931	-1.33521	0.957615	-4.53859	-1.13174	0.72995	-2.62004	-1.53869	1.18528
2.017	0.596619	-1.77202	2.52763	-0.408732	-1.81416	2.59519	1.60197	-1.72988	2.46006
2.02245	1.24674	-1.02337	1.69907	2.25428	-0.970998	1.63065	0.239189	-1.07574	1.76749
2.01458	-4.37682	-2.56578	-0.319986	-5.31377	-2.20241	-0.251257	-3.43987	-2.92915	-0.388715
2.0151	-1.70791	-2.73323	0.472325	-2.70937	-2.62591	0.44562	-0.706444	-2.84055	0.49903
2.00893	6.15822	-3.25578	0.268867	6.21198	-4.2554	0.351423	6.10446	-2.25616	0.18631
2.04355	-0.620543	-1.69502	-1.11188	-1.637	-1.66205	-1.01307	0.395911	-1.72798	-1.21069
2.01269	-0.110837	-1.31773	-2.49905	0.895426	-1.30653	-2.49246	-1.1171	-1.32892	-2.50564
2.02842	-0.958971	-1.89102	1.0976	-1.92274	-1.69809	0.847497	0.004797	-2.08396	1.3477
2.0134	-2.14486	-0.739186	0.626068	-3.14361	-0.637742	0.55087	-1.14612	-0.840629	0.701267
2.01588	1.61942	1.07326	1.96894	2.58252	0.829827	1.79829	0.65632	1.31669	2.1396
2.02651	1.38924	0.106587	-2.29387	0.424456	0.124337	-2.603	2.35402	0.088836	-1.98474
2.0159	2.38049	1.59097	-0.599811	3.34307	1.3265	-0.460331	1.41791	1.85544	-0.739291
2.02088	2.75593	-2.05096	1.54168	1.80175	-2.31018	1.74983	3.71012	-1.79174	1.33353
2.01357	-1.46554	2.83355	-0.639149	-0.459398	2.86909	-0.644642	-2.47168	2.79801	-0.633656
2.01773	3.83984	1.73037	-1.27	4.73473	1.37437	-0.969587	2.94495	2.08637	-1.57041
2.02625	1.24098	-2.42903	0.034213	0.272226	-2.72558	0.035408	2.20974	-2.13249	0.033017
2.02445	2.06663	1.39489	0.616681	3.06655	1.26878	0.52252	1.06672	1.52101	0.710843
2.01682	-0.181828	0.087919	0.062033	0.82658	0.091097	0.062052	-1.19023	0.084741	0.062015
2.01888	-2.2742	1.177	0.500387	-3.27285	1.0535	0.4202	-1.27556	1.3005	0.580573
2.0159	1.96947	0.563116	-1.08213	2.94548	0.454967	-0.854831	0.993454	0.671264	-1.30943
2.01415	0.31585	-1.49124	2.25714	1.32292	-1.48869	2.25472	-0.691221	-1.4938	2.25957
2.02709	-1.67951	0.863006	-0.348782	-2.66258	0.627725	-0.274752	-0.696432	1.09829	-0.422812
2.0141	1.94731	-0.629282	-1.37211	2.94279	-0.57389	-1.23037	0.951827	-0.684673	-1.51386
2.00969	-0.721283	-0.655187	3.00996	0.274809	-0.662605	3.1421	-1.71738	-0.647769	2.87782
2.02397	-0.739736	-0.315367	1.95387	-1.7235	-0.231892	1.73172	0.244029	-0.398843	2.17602
2.02939	3.65204	0.73207	2.40392	4.55474	0.603236	1.95879	2.74934	0.860904	2.84905
2.01257	2.21443	-2.4921	-0.943514	3.19536	-2.38305	-0.747332	1.23349	-2.60114	-1.1397
2.01411	-0.524272	2.90694	0.400346	0.4801	2.98038	0.401068	-1.52864	2.83351	0.399624
2.01251	-0.773489	1.52495	3.0086	0.22867	1.56967	3.0875	-1.77565	1.48022	2.92971
2.02547	-1.47364	-0.368091	-1.95024	-2.45388	-0.291341	-1.70763	-0.493391	-0.444841	-2.19285
2.00188	7.02796	2.07508	0.434415	6.63321	1.1708	0.266131	7.42271	2.97937	0.602699
2.02425	-3.68672	0.14355	1.5836	-2.6984	0.009821	1.75605	-4.67504	0.277279	1.41115
2.02177	-0.149874	-1.59428	0.095516	0.844727	-1.41388	0.08488	-1.14448	-1.77468	0.106153
2.02368	-2.53578	0.757306	-1.2919	-3.52079	0.590909	-1.13102	-1.55076	0.923702	-1.45278
2.01658	2.04446	-1.597	0.933854	1.10459	-1.78302	1.24799	2.98433	-1.41098	0.619713
2.01892	3.04711	0.957421	-1.74922	4.00428	0.764149	-1.49335	2.08993	1.15069	-2.00509
2.01587	2.28098	-1.36424	-0.630213	3.25792	-1.18735	-0.456345	1.30404	-1.54113	-0.804081
2.01981	-1.65699	0.33742	0.912205	-2.64401	0.258812	0.713394	-0.669975	0.416027	1.11102
2.01202	-2.55173	-1.13023	1.64666	-3.54055	-0.984827	1.53199	-1.56291	-1.27563	1.76133
2.0212	1.75563	3.04763	-0.460202	0.846451	3.47746	-0.559963	2.66481	2.6178	-0.360441
2.00934	1.73773	-4.2614	-0.310434	0.74419	-4.11257	-0.300645	2.73127	-4.41023	-0.320224
2.01286	-0.644203	1.29284	-2.48344	-1.64579	1.24825	-2.39547	0.357382	1.33742	-2.5714
2.01752	-1.17589	1.29236	1.59759	-0.167773	1.27184	1.56784	-2.184	1.31288	1.62733
2.01378	2.59683	-0.324864	-0.317844	1.59376	-0.381664	-0.384563	3.5999	-0.268064	-0.251126
2.02596	-0.814256	2.05581	-0.075003	0.195155	2.14063	-0.080046	-1.82367	1.971	-0.06996
2.03497	1.30117	-0.786155	0.722345	0.297592	-0.903552	0.842025	2.30475	-0.668758	0.602666
2.02724	-1.47983	-0.721687	-0.454772	-2.47844	-0.581868	-0.351524	-0.481225	-0.861507	-0.558019
2.01728	3.79609	0.299888	-2.54669	2.88643	0.32145	-2.98189	4.70575	0.278326	-2.11148
2.02156	-0.872447	0.074259	-1.12906	0.124086	0.091618	-1.29727	-1.86898	0.056899	-0.960849
2.02906	-0.736606	2.05564	-1.19963	-1.72512	1.86823	-1.06929	0.251912	2.24304	-1.32997
2.01973	2.04874	-0.015561	2.72858	1.14406	-0.054881	3.17561	2.95343	0.023759	2.28155
2.01442	1.5983	-2.84322	0.877887	0.600865	-2.96191	0.952097	2.59574	-2.72452	0.803677
2.02391	1.42127	0.902627	-0.080723	2.41835	0.733323	-0.045826	0.424181	1.07193	-0.11562
2.02374	2.15263	1.88658	1.49883	1.15414	2.01109	1.60556	3.15112	1.76206	1.39211
2.02235	2.16765	-0.461749	1.58525	1.17594	-0.515904	1.77511	3.15936	-0.407594	1.39539
2.01463	-3.52908	-1.565	-0.419845	-4.53247	-1.54709	-0.332892	-2.52568	-1.58292	-0.506799
2.04666	1.5033	0.349126	0.933768	0.481068	0.361974	0.979398	2.52553	0.336277	0.888139
2.01662	3.12968	2.2907	0.470074	2.21898	2.70704	0.588272	4.04038	1.87437	0.351877
2.02164	-2.81504	2.05543	1.01764	-3.79066	1.87694	0.822517	-1.83943	2.23393	1.21276
2.02081	3.01456	-0.675873	-2.25196	2.04762	-0.800602	-2.5173	3.98149	-0.551145	-1.98662
2.01297	3.34431	-1.53001	-1.45496	4.33544	-1.4188	-1.31967	2.35317	-1.64122	-1.59025
2.01054	-4.20746	0.850211	-1.82919	-5.16512	0.79187	-1.5291	-3.2498	0.908553	-2.12927
2.02345	-2.5657	0.282552	-1.61637	-3.56146	0.218491	-1.44917	-1.56995	0.346612	-1.78357
2.0351	0.977509	-0.472238	3.57827	1.89468	-0.392933	3.14478	0.060333	-0.551544	4.01175
2.01231	0.331843	0.481002	-2.62241	1.33797	0.48085	-2.61456	-0.674279	0.481154	-2.63025
2.01798	-2.85963	-1.0155	1.34375	-1.89946	-1.22948	1.56814	-3.8198	-0.801519	1.11935
2.02562	2.32263	2.47352	-1.31845	3.2431	2.10034	-1.1203	1.40216	2.84669	-1.51659
2.01596	-1.37724	1.4717	-0.645387	-2.34325	1.23109	-0.487425	-0.411233	1.71231	-0.80335
2.00796	1.25861	0.661229	2.87569	0.257114	0.655268	2.94609	2.2601	0.66719	2.80529
2.02788	2.45463	-0.714226	-2.75227	1.51028	-0.839886	-3.09939	3.39897	-0.588566	-2.40515
2.02646	2.64609	0.649854	1.8699	1.6402	0.746272	1.94428	3.65198	0.553436	1.79553
2.0059	-1.27327	1.28542	-2.02078	-0.270913	1.25172	-2.02877	-2.27562	1.31912	-2.01279
2.0283	2.03117	-1.43426	-1.47556	3.02503	-1.30117	-1.32382	1.0373	-1.56733	-1.6273
2.02269	1.89618	-0.507762	-0.681922	2.88606	-0.404838	-0.502049	0.9063	-0.610686	-0.861796
2.0161	2.60174	1.10217	0.744146	1.62895	1.2947	0.925183	3.57454	0.909637	0.563109
2.01701	1.76406	1.38569	-1.57343	2.76331	1.28908	-1.47729	0.764807	1.4823	-1.66956
2.01006	0.45712	2.19142	1.91487	-0.534861	2.3134	2.0206	1.4491	2.06944	1.80915
2.01071	-0.89883	-0.336945	2.81924	-1.90204	-0.336095	2.75357	0.104376	-0.337796	2.88492
2.01327	1.80758	2.41826	0.559374	2.75695	2.09857	0.460272	0.858217	2.73795	0.658475
2.02433	1.17769	-1.68458	0.565159	2.17352	-1.52246	0.48437	0.181868	-1.84669	0.645948
2.03464	-0.283788	1.18242	0.241428	-1.26843	0.930934	0.194733	0.700853	1.4339	0.288123
2.01905	-2.26311	-1.34397	0.419065	-3.25963	-1.20362	0.339145	-1.26659	-1.48432	0.498984
2.0118	-0.17293	-2.44375	-0.125756	0.82645	-2.32946	-0.122906	-1.17231	-2.55804	-0.128605
2.01016	3.1536	1.54154	-0.292665	2.18746	1.81252	-0.350285	4.11975	1.27055	-0.235044
2.01316	0.408859	2.98398	-0.287123	-0.596428	3.03503	-0.287962	1.41414	2.93294	-0.286284
2.01446	2.22284	0.671279	-0.382431	1.23117	0.821624	-0.474656	3.21451	0.520933	-0.290206
2.01761	0.119422	-0.50272	-1.74212	-0.878434	-0.432013	-1.61184	1.11728	-0.573428	-1.8724
2.03696	1.50528	0.439516	-3.60798	2.37705	0.367181	-3.08636	0.633514	0.511851	-4.1296
2.01565	1.73313	1.50472	-2.71444	2.71525	1.40158	-2.51314	0.751015	1.60785	-2.91574
2.02269	-3.14043	2.1288	0.206451	-4.05515	1.69862	0.174117	-2.22571	2.55899	0.238786
2.02424	1.42043	-1.48845	-0.621453	2.41923	-1.36253	-0.516845	0.421641	-1.61437	-0.72606
2.02262	1.92569	0.355763	-1.45777	2.90678	0.302397	-1.21826	0.944606	0.409129	-1.69727
2.02029	2.18289	-2.69539	-0.589492	1.25975	-3.09187	-0.694367	3.10604	-2.29891	-0.484618
2.01278	-3.5074	-1.84405	1.75309	-2.51691	-1.97	1.87913	-4.49789	-1.7181	1.62704
2.01746	2.56404	-0.601834	0.481931	3.55991	-0.482083	0.374955	1.56818	-0.721585	0.588908
2.01102	-0.30376	1.05574	1.69144	-1.30407	1.02259	1.59485	0.696549	1.0889	1.78804
2.03315	-1.60934	-0.75139	-0.376137	-0.601778	-0.873747	-0.433301	-2.61691	-0.629032	-0.318973
2.03153	0.025738	-0.045157	0.012503	-0.989756	-0.022465	0.006789	1.04123	-0.067848	0.018217
2.0245	-0.632634	-0.638175	0.729881	-1.63715	-0.557246	0.634791	0.371883	-0.719105	0.824972
2.01705	3.59906	2.51837	-0.272132	4.56127	2.21957	-0.227415	2.63686	2.81716	-0.316848
2.01177	-2.69886	1.25262	0.460501	-3.59336	0.818135	0.309202	-1.80435	1.68711	0.6118
2.01051	-1.28121	-2.76629	1.00658	-0.276223	-2.75664	0.98559	-2.2862	-2.77594	1.02757
2.02581	-1.88668	-1.73958	-0.75248	-0.895297	-1.90421	-0.879097	-2.87807	-1.57495	-0.625863
2.00883	-0.523326	-0.58596	-2.74144	0.480326	-0.579423	-2.70277	-1.52698	-0.592498	-2.78012
2.02177	0.39249	-1.59517	1.65147	-0.603545	-1.71488	1.77587	1.38853	-1.47547	1.52708
2.02094	2.27324	-0.402757	1.57598	1.28727	-0.47015	1.78666	3.2592	-0.335365	1.36529
2.00991	-2.09146	-3.47888	0.036339	-3.08927	-3.35928	0.03876	-1.09365	-3.59848	0.033917
2.02474	-2.68835	0.883975	2.33208	-1.72406	1.09677	2.55515	-3.65264	0.671179	2.10901
2.01997	3.30158	-2.62514	-2.12906	4.14528	-2.19293	-1.7806	2.45788	-3.05736	-2.47752
2.02238	4.06706	-1.87228	0.392922	5.06955	-1.7632	0.317916	3.06458	-1.98137	0.467927
2.00467	1.18737	-2.58604	-1.57591	2.18862	-2.62689	-1.5981	0.186111	-2.54518	-1.55371
2.01948	3.33745	1.50032	1.51344	2.3366	1.59757	1.60515	4.33831	1.40308	1.42172
2.04066	-0.883986	0.328458	-0.924931	-1.89403	0.30063	-0.783171	0.126063	0.356286	-1.06669
2.01645	3.17663	-1.69942	1.60108	2.22462	-1.94	1.8298	4.12864	-1.45884	1.37237
2.01309	-1.96144	2.17163	-1.51322	-0.980394	2.36037	-1.63593	-2.94249	1.9829	-1.39051
2.0171	1.07984	0.281424	0.97571	2.0753	0.252929	0.816262	0.084382	0.309919	1.13516
2.01775	3.21675	1.86141	1.59516	2.24344	2.06435	1.76635	4.19006	1.65846	1.42396
2.02201	1.8391	-0.009891	-0.78105	2.8358	-0.035126	-0.613445	0.842407	0.015343	-0.948654
2.01431	-1.24717	-1.46127	1.22956	-0.300339	-1.71743	1.45815	-2.19401	-1.20511	1.00097
2.02056	3.42073	0.587892	1.81715	2.45425	0.668998	2.10001	4.38721	0.506787	1.5343
2.0374	0.655979	0.210582	-2.1399	1.64117	0.170625	-1.88385	-0.329208	0.250538	-2.39595
2.00775	-2.11438	1.43944	2.36709	-3.11803	1.44993	2.3851	-1.11072	1.42896	2.34908
2.01779	-3.4074	-0.78196	1.68982	-4.35339	-0.629857	1.37383	-2.46142	-0.934062	2.00581
2.03513	-0.009758	0.025153	0.035748	-1.02719	0.008821	0.033379	1.00767	0.041486	0.038116
2.01979	-2.1301	0.712849	-0.513882	-3.12358	0.566237	-0.407192	-1.13661	0.859461	-0.620573
2.02378	1.35809	1.0453	-0.518112	0.374911	1.26867	-0.603973	2.34128	0.821917	-0.432251
2.01529	-2.45641	2.78496	-0.840654	-1.452	2.85371	-0.882685	-3.46083	2.7162	-0.798623
2.02585	3.22741	-0.614262	-1.68298	4.22134	-0.510903	-1.51734	2.23348	-0.717621	-1.84861
2.02304	2.42543	-1.38937	1.8732	3.38768	-1.20728	1.62005	1.46318	-1.57145	2.12636
2.017	0.152111	-0.456128	3.06162	-0.855219	-0.457374	3.11012	1.15944	-0.454883	3.01312
2.0329	0.835192	2.52022	0.894214	1.75407	2.14374	0.677207	-0.083689	2.89671	1.11122
2.01904	1.65484	-0.382868	1.97796	0.659371	-0.416082	2.14248	2.65031	-0.349653	1.81344
2.0082	-1.35294	3.02387	2.25957	-0.370653	2.8529	2.14082	-2.33523	3.19483	2.37833
2.01121	0.279533	0.360091	-3.46385	-0.716979	0.356376	-3.32895	1.27604	0.363806	-3.59875
2.00767	-0.995533	-2.89173	1.21317	-1.99719	-2.95229	1.23974	0.006123	-2.83117	1.18659
2.01598	2.38	0.833544	-2.34934	3.3512	0.584657	-2.24506	1.4088	1.08243	-2.45362
2.01342	-0.335181	-1.5346	2.85891	0.671206	-1.52193	2.83671	-1.34157	-1.54727	2.88112
2.02162	1.08083	0.873823	0.665822	2.0577	0.658477	0.520581	0.103963	1.08917	0.811064
2.01289	-1.25646	3.77177	0.084388	-0.250096	3.75934	0.083833	-2.26283	3.78421	0.084942
2.02369	-1.91692	-2.00088	1.82354	-2.88219	-1.78264	1.61274	-0.951641	-2.21912	2.03434
2.01654	0.164173	0.50214	1.81438	1.16265	0.451245	1.68375	-0.834306	0.553035	1.945
2.0141	2.94062	1.06391	-1.20313	3.85027	0.769498	-0.886882	2.03098	1.35833	-1.51938
2.01204	3.95655	-0.567056	2.1481	4.82063	-0.430695	1.65126	3.09248	-0.703417	2.64495
2.01066	-1.01808	0.528937	3.30823	-0.012805	0.520748	3.30086	-2.02335	0.537126	3.31561
2.0202	2.34478	-1.92781	-0.338629	3.30242	-1.61402	-0.269561	1.38715	-2.24161	-0.407698
2.01711	-2.98106	0.427036	1.82998	-3.96583	0.362377	1.62211	-1.99628	0.491696	2.03785
2.03374	-0.224749	-2.02133	0.356432	-1.22836	-1.86488	0.30845	0.778863	-2.17779	0.404415
2.00945	2.82894	-2.2485	1.42604	1.849	-2.43707	1.54282	3.80888	-2.05994	1.30926
2.01372	0.064901	1.1318	-1.56065	-0.938063	1.18742	-1.62944	1.06787	1.07619	-1.49185
2.02718	-0.75288	1.6811	0.20602	-1.73509	1.43288	0.17415	0.229329	1.92933	0.23789
2.02413	-1.87222	-1.97795	-1.51836	-2.86035	-1.80341	-1.38647	-0.88408	-2.15249	-1.65026
2.02735	-1.70112	-0.764428	0.243669	-0.697827	-0.900661	0.292428	-2.70441	-0.628194	0.194911
2.02218	1.23076	-0.93124	-0.039674	2.22986	-0.776092	-0.034103	0.231661	-1.08639	-0.045245
2.02407	-2.34667	-2.6972	-0.004027	-3.29734	-2.35017	-0.000283	-1.396	-3.04423	-0.00777
2.00841	3.50736	2.15013	-1.09166	4.44506	2.01787	-0.757516	2.56965	2.28238	-1.42581
2.02928	1.24893	-0.328339	1.03118	2.24391	-0.271445	0.84073	0.253948	-0.385234	1.22163
2.02966	-3.18071	-0.001811	-2.30677	-4.13042	-0.021781	-1.94965	-2.231	0.018159	-2.66389
2.02244	2.66897	-0.977968	-0.919194	3.65177	-0.809563	-0.750966	1.68617	-1.14637	-1.08742
2.01332	-3.02965	-0.807452	-1.43741	-3.96873	-0.628755	-1.12189	-2.09057	-0.986149	-1.75293
2.00975	0.409683	1.41132	3.11346	-0.589268	1.45706	3.21231	1.40863	1.36557	3.0146
2.02144	2.59416	-0.465722	-3.01352	3.54707	-0.365295	-2.6919	1.64126	-0.56615	-3.33513
2.0158	-2.88056	1.54976	-1.56946	-3.85585	1.35794	-1.40251	-1.90527	1.74158	-1.7364
2.00951	1.47623	-3.00224	2.35021	0.488149	-3.14791	2.45978	2.46432	-2.85658	2.24065
2.01426	-0.620598	2.77763	0.081449	-1.61481	2.61682	0.082119	0.373612	2.93844	0.080778
2.03386	2.0567	1.78391	-0.271828	1.06015	1.98091	-0.318967	3.05325	1.5869	-0.224688
2.01045	-0.544139	2.48886	-2.16456	-1.5427	2.58281	-2.2319	0.454419	2.39492	-2.09722
2.00868	-0.115711	-0.689289	-2.72608	0.886244	-0.67843	-2.65776	-1.11767	-0.700148	-2.7944
2.01116	-0.544949	-1.62501	-2.43366	-1.54394	-1.68714	-2.53033	0.454042	-1.56288	-2.337
2.0268	-2.28777	0.21058	-1.51207	-1.29555	0.256436	-1.71297	-3.28	0.164725	-1.31117
2.02038	-1.73115	-0.338999	1.26871	-2.73174	-0.28952	1.13892	-0.730553	-0.388478	1.3985
2.00568	1.89881	-2.2711	-1.69555	2.89989	-2.22203	-1.66191	0.897743	-2.32016	-1.7292
2.01744	-2.1719	1.58428	1.173	-1.20537	1.80844	1.35491	-3.13843	1.36012	0.991088
2.02511	-1.44254	-1.61064	-0.683452	-2.4255	-1.39035	-0.580859	-0.459582	-1.83093	-0.786046
2.02963	1.58302	1.34381	1.41762	2.56633	1.16971	1.23697	0.59971	1.51792	1.59827
2.01423	-1.22487	1.86611	-0.769982	-0.234689	2.03363	-0.845826	-2.21506	1.69859	-0.694138
2.00715	-1.18114	1.28437	-3.35211	-2.12085	1.15171	-3.02575	-0.241427	1.41703	-3.67846
2.01894	2.677	2.58934	-0.108409	1.68737	2.78832	-0.100281	3.66663	2.39036	-0.116536
2.01043	-0.36845	-2.97629	-1.0114	0.636051	-3.01412	-1.01063	-1.37295	-2.93847	-1.01217
2.01483	3.04106	-3.08959	-0.56018	2.09462	-3.40618	-0.697671	3.9875	-2.773	-0.422689
2.01169	2.31014	-1.39255	0.835467	3.25458	-1.1157	0.627863	1.36569	-1.66939	1.04307
2.01975	-3.55205	1.71943	0.13852	-4.51212	1.4079	0.106114	-2.59197	2.03097	0.170926
2.01744	-1.19912	-0.44282	-0.888748	-2.18552	-0.36306	-0.693348	-0.212726	-0.522579	-1.08415
2.01871	3.31134	-2.38932	0.378819	2.34442	-2.67271	0.438324	4.27826	-2.10592	0.319313
2.00966	0.450295	-3.29258	0.328079	-0.542891	-3.44508	0.331718	1.44348	-3.14009	0.324439
2.02016	-2.21619	0.51701	0.724235	-3.21506	0.426949	0.604178	-1.21732	0.607071	0.844293
2.01274	-3.15584	-0.427723	-1.50297	-4.07606	-0.319234	-1.11029	-2.23562	-0.536213	-1.89565
2.00944	-1.67741	-2.927	0.474408	-0.691436	-2.73546	0.449302	-2.66339	-3.11853	0.499514
2.00509	3.95671	-0.418271	2.22993	4.9519	-0.500454	2.1408	2.96152	-0.336087	2.31906
2.02395	1.98022	-1.75301	-0.362489	0.997623	-1.9807	-0.444663	2.96282	-1.52532	-0.280316
2.01229	2.1206	-1.75563	2.62672	3.12674	-1.75299	2.62333	1.11446	-1.75828	2.63012
2.01073	0.470431	-0.038762	0.811151	1.47122	-0.100381	0.737863	-0.530363	0.022857	0.88444
2.01578	-2.27005	-1.56701	-0.390202	-1.28169	-1.75931	-0.435165	-3.2584	-1.3747	-0.34524
2.03402	0.512616	0.316694	-0.989791	1.51872	0.276609	-0.846776	-0.493491	0.35678	-1.13281
2.01051	3.08711	0.68585	-2.01786	2.12474	0.766186	-2.297	4.04948	0.605514	-1.73872
2.00934	0.487136	2.46811	-2.07113	1.48975	2.51927	-2.10988	-0.515483	2.41695	-2.03238
2.01114	-0.886349	-1.95901	-1.55384	0.118474	-1.9888	-1.57866	-1.89117	-1.92924	-1.52902
2.01887	-2.44023	0.58259	0.578733	-1.44065	0.679528	0.680709	-3.43981	0.485653	0.476757
2.02299	2.12948	-0.992707	0.524407	1.15347	-1.23179	0.640009	3.10549	-0.753624	0.408804
2.0401	1.81617	-0.680963	-0.661973	2.82268	-0.55604	-0.55325	0.809647	-0.805887	-0.770696
2.01697	-2.13776	1.8219	-0.555715	-3.10697	1.56099	-0.457708	-1.16856	2.08281	-0.653722
2.00645	4.05513	-0.39527	-1.86694	3.14198	-0.436453	-2.28037	4.96828	-0.354087	-1.45351
2.0307	0.65102	-0.38374	-2.03541	-0.300599	-0.467139	-2.37951	1.60264	-0.30034	-1.69131
2.01084	-0.034233	-0.07449	-3.30014	-1.0223	-0.026104	-3.47969	0.953839	-0.122876	-3.12058
2.03019	0.70307	0.948049	0.32326	-0.296073	1.11921	0.376518	1.70221	0.776892	0.270001
2.03119	1.67275	0.553977	3.35937	0.797643	0.657296	3.86428	2.54786	0.450658	2.85446
2.02967	-0.096429	0.010471	-0.092022	-1.11088	0.037418	-0.084799	0.918023	-0.016475	-0.099244
2.02114	-1.99729	-1.31509	0.972502	-2.97839	-1.15779	0.788207	-1.0162	-1.47239	1.1568
2.00881	-1.24639	-3.02707	-0.528014	-0.250689	-3.15893	-0.532674	-2.24209	-2.89522	-0.523353
2.0198	1.95589	0.555403	1.35172	2.95527	0.461169	1.24103	0.956508	0.649637	1.46242
2.01666	3.47323	1.15148	0.575976	2.48012	1.28987	0.682306	4.46634	1.0131	0.469646
2.03082	2.00672	1.59083	-0.362159	1.01917	1.82018	-0.418915	2.99426	1.36149	-0.305402
2.01869	2.59319	-1.13536	-1.41326	1.62724	-1.31686	-1.64299	3.55915	-0.953856	-1.18353
2.01593	4.30191	-1.79444	0.517991	3.32017	-1.99623	0.625025	5.28365	-1.59264	0.410957
2.0263	1.95896	-2.79807	-0.154406	0.985438	-3.07848	-0.164711	2.93247	-2.51766	-0.144101
2.0201	-1.07645	-0.627782	-1.00508	-2.05629	-0.505447	-0.79259	-0.096616	-0.750117	-1.21758
2.01389	2.97984	1.83834	-1.25986	3.9617	1.65809	-1.12793	1.99798	2.01858	-1.39179
2.01256	-2.99326	-0.640835	2.1524	-2.04967	-0.821922	2.45147	-3.93684	-0.459749	1.85332
2.00774	-0.332401	2.95679	-0.110033	0.667081	2.86305	-0.108228	-1.33188	3.05054	-0.111838
2.01125	-0.704587	0.926037	-2.38504	-1.70979	0.943364	-2.40841	0.300616	0.908709	-2.36167
2.01092	1.49202	-2.87473	1.25891	2.48947	-2.76162	1.20197	0.494565	-2.98785	1.31585
2.02586	-1.05655	1.07269	-0.467532	-2.02893	0.812778	-0.353699	-0.084175	1.3326	-0.581364
2.00843	-0.809604	1.42434	1.5011	0.181937	1.31216	1.38837	-1.80114	1.53651	1.61383
2.02103	-2.61313	0.708739	-1.19576	-1.6228	0.829229	-1.35663	-3.60346	0.588249	-1.0349
2.01131	-0.967109	1.73722	2.63232	0.037841	1.76021	2.66212	-1.97206	1.71423	2.60253
2.01442	-0.695335	-0.848102	0.178614	0.308771	-0.925871	0.192597	-1.69944	-0.770332	0.164631
2.02347	2.79034	-0.55289	1.3561	1.79865	-0.630355	1.5409	3.78203	-0.475424	1.17129
2.00753	0.889745	-1.69905	1.53176	-0.113447	-1.72331	1.55546	1.89294	-1.67478	1.50806
2.01278	0.490289	1.94013	0.638339	-0.49899	2.11152	0.707422	1.47957	1.76874	0.569256
2.01925	2.83738	2.34172	0.137896	1.86532	2.61392	0.156567	3.80944	2.06953	0.119224
2.00603	-0.026536	0.663303	2.63389	-1.02933	0.663092	2.65495	0.976259	0.663515	2.61282
2.02752	-1.61087	-0.425948	1.49977	-2.59209	-0.349394	1.25678	-0.629642	-0.502503	1.74276
2.01635	-3.1137	0.474647	1.48361	-4.0921	0.37995	1.25959	-2.1353	0.569344	1.70764
2.01479	4.11805	1.55949	1.35398	3.11384	1.57467	1.43249	5.12227	1.54431	1.27547
2.01665	3.40371	0.588307	-0.799905	4.39065	0.474579	-0.627444	2.41677	0.702035	-0.972365
2.02205	2.65012	1.05484	0.868823	3.62119	0.848867	0.677052	1.67906	1.26081	1.06059
2.01614	0.859073	-2.46832	-1.84972	-0.143381	-2.55146	-1.91587	1.86153	-2.38518	-1.78356
2.03158	-0.587967	-2.15543	2.38129	0.323914	-2.46057	2.7087	-1.49985	-1.85029	2.05388
2.04021	1.59332	0.74993	-0.057772	2.61084	0.677462	-0.062176	0.575804	0.822398	-0.053368
2.01022	-0.262069	3.22383	-0.224708	0.731521	3.37556	-0.226868	-1.25566	3.0721	-0.222547
2.03587	0.537978	1.53106	-1.13451	-0.427367	1.74965	-1.37225	1.50332	1.31246	-0.896777
2.02628	-1.4922	-0.465245	-0.912623	-2.48064	-0.382195	-0.706368	-0.503766	-0.548295	-1.11888
2.02453	-2.61574	-2.03845	-0.002549	-3.59198	-1.7708	-0.004875	-1.6395	-2.30611	-0.000224
2.02182	-3.00747	2.35259	0.207467	-3.99717	2.14662	0.205164	-2.01777	2.55857	0.20977
2.01432	-0.170981	-2.29086	0.887639	0.835443	-2.32917	0.884295	-1.17741	-2.25255	0.890984
2.03268	1.65169	-1.0025	-0.690065	0.654622	-1.17085	-0.792333	2.64876	-0.834143	-0.587797
2.01766	0.839195	-2.86685	0.006244	-0.168695	-2.91037	0.005377	1.84709	-2.82333	0.007111
2.02066	1.99665	-0.426453	-1.72631	2.99386	-0.386793	-1.56892	0.999445	-0.466113	-1.88371
2.01852	0.491364	-2.158	-0.651601	-0.514459	-2.10651	-0.586255	1.49719	-2.2095	-0.716947
2.02311	1.95406	1.95224	-0.067914	2.92077	1.65604	-0.036636	0.987353	2.24844	-0.099192
2.03115	2.5377	-1.49369	0.191612	3.52438	-1.25355	0.177623	1.55103	-1.73383	0.2056
2.01355	1.24946	-1.88601	1.8887	2.25623	-1.88375	1.8873	0.242684	-1.88828	1.8901
2.01958	2.58537	0.5709	-1.4997	1.59233	0.65733	-1.66115	3.57842	0.484469	-1.33825
2.01001	0.220063	0.583099	-3.21478	1.22241	0.590449	-3.28741	-0.782288	0.575748	-3.14214
2.02104	-2.73066	-0.52813	-1.69425	-3.70408	-0.445149	-1.43595	-1.75723	-0.611111	-1.95255
2.02988	-2.54939	1.50148	-0.634425	-3.52569	1.25285	-0.511446	-1.57309	1.75011	-0.757403
2.01876	-1.68215	0.71375	-0.331038	-2.68031	0.582317	-0.25859	-0.683986	0.845182	-0.403486
2.02153	-2.19008	-1.30556	-1.04696	-3.15803	-1.1384	-0.808693	-1.22213	-1.47271	-1.28523
2.03432	0.882966	0.180839	-0.949266	1.87265	-0.01534	-0.820255	-0.106721	0.377017	-1.07828
2.01359	-2.2874	-0.607534	1.6765	-1.32147	-0.724562	1.93518	-3.25333	-0.490506	1.41782
2.01265	-0.25551	2.65167	0.913982	0.743396	2.7725	0.930672	-1.25442	2.53084	0.897291
2.02684	-3.00549	-1.87164	-1.48226	-3.95105	-1.5871	-1.25427	-2.05994	-2.15618	-1.71024
2.01345	-3.1356	1.40339	-1.6847	-4.06095	1.14745	-1.38184	-2.21025	1.65932	-1.98755
2.01346	-2.10057	-0.978179	0.074464	-1.14935	-1.30788	0.077245	-3.05178	-0.648483	0.071683
2.01651	-2.95664	-0.350015	2.46834	-3.94652	-0.297445	2.28406	-1.96677	-0.402585	2.65262
2.00679	0.803907	1.36468	-2.65523	1.80639	1.39297	-2.68721	-0.198581	1.33638	-2.62326
2.00476	0.030924	-0.056028	0.030421	1.03244	-0.097748	0.029382	-0.970587	-0.014308	0.031459
2.0108	-4.39801	0.292932	-1.87402	-5.35705	0.251936	-1.57505	-3.43897	0.333928	-2.173
2.01853	-1.44429	-0.295233	0.914442	-2.43944	-0.241489	0.75504	-0.449141	-0.348977	1.07384
2.03078	0.353509	0.391931	1.65091	-0.645844	0.433879	1.82568	1.35286	0.349983	1.47613
2.02523	1.73021	-0.705785	0.512777	2.72396	-0.533994	0.421497	0.736455	-0.877577	0.604057
2.00632	-0.275108	2.38384	2.59898	-1.27051	2.47114	2.68782	0.72029	2.29654	2.51015
2.01208	-0.424506	-1.4838	-2.27147	0.579333	-1.44779	-2.21557	-1.42834	-1.51981	-2.32736
2.00746	0.246855	0.77971	2.72596	1.24916	0.774802	2.67275	-0.755451	0.784618	2.77917
2.02675	-0.890829	1.73916	0.217024	-1.88679	1.55691	0.175002	0.105136	1.92141	0.259046
2.01642	2.48783	-0.542433	1.40491	1.49578	-0.649973	1.54902	3.47988	-0.434893	1.26081
2.02732	-1.23417	0.834118	0.809475	-2.23989	0.744258	0.720254	-0.228449	0.923978	0.898696
2.0194	-2.36031	1.75195	1.54219	-1.40845	2.01668	1.75043	-3.31218	1.48722	1.33395
2.01815	-2.70189	-1.23683	0.914523	-3.68778	-1.1091	0.741469	-1.71601	-1.36456	1.08758
2.01705	-3.21504	0.5062	1.5875	-4.21136	0.418775	1.4578	-2.21871	0.593625	1.7172
2.00808	0.885886	-0.250149	2.5262	1.88519	-0.257908	2.42913	-0.113421	-0.242389	2.62327
2.02884	-1.71526	0.571921	-1.59057	-2.70179	0.483831	-1.37138	-0.728725	0.66001	-1.80976
2.00974	-0.167151	-1.5374	-1.95273	0.835505	-1.57334	-2.00891	-1.16981	-1.50146	-1.89655
2.00774	-2.30391	1.0813	1.31539	-1.31635	1.24915	1.38109	-3.29146	0.913456	1.2497
2.02804	-1.92169	0.899627	-1.4893	-0.957332	1.09709	-1.73274	-2.88605	0.702164	-1.24587
2.02416	1.58847	-0.765787	-0.396349	2.59037	-0.632627	-0.343583	0.586579	-0.898947	-0.449114
2.01823	-1.92077	-0.024952	-0.824729	-0.932821	0.035241	-1.02133	-2.90871	-0.085144	-0.628125
2.01012	0.225635	-0.371198	2.61663	-0.779099	-0.370573	2.64221	1.23037	-0.371824	2.59105
2.03058	-2.66262	-0.282138	-1.60631	-1.68814	-0.335704	-1.8862	-3.63709	-0.228571	-1.32641
2.02599	-1.89508	-1.30578	1.57236	-0.923597	-1.49125	1.79139	-2.86657	-1.1203	1.35333
2.01596	-2.57206	1.68618	-1.45802	-1.60036	1.8847	-1.6381	-3.54375	1.48767	-1.27793
2.01861	-2.19546	1.09549	2.43442	-1.2069	1.18704	2.61624	-3.18403	1.00394	2.2526
2.0267	-1.97388	0.062011	3.06735	-1.08223	0.077352	3.54859	-2.86553	0.04667	2.5861
2.01588	-1.96288	1.3773	0.384942	-0.957543	1.43762	0.425099	-2.96821	1.31698	0.344784
2.01235	2.41419	-1.7149	-0.506795	1.42457	-1.86936	-0.602677	3.40381	-1.56043	-0.410912
2.01732	1.50355	-1.41727	0.56989	0.515735	-1.55927	0.716338	2.49137	-1.27527	0.423442
2.01408	-3.17782	-1.09298	-0.884523	-2.25507	-1.39453	-1.15234	-4.10058	-0.791441	-0.616708
2.02329	-1.49721	-2.08014	-0.362957	-0.499349	-2.23535	-0.422955	-2.49508	-1.92493	-0.30296
2.031	-1.19499	-1.29959	3.03437	-0.272014	-1.54004	3.383	-2.11797	-1.05915	2.68575
2.02975	-1.2449	-0.632764	0.796699	-0.249784	-0.759118	0.95081	-2.24001	-0.50641	0.642588
2.01285	0.675315	1.78498	1.15062	-0.328433	1.73057	1.19981	1.67906	1.83939	1.10143
2.00961	0.75804	-2.66242	0.493397	1.76108	-2.7216	0.500126	-0.244998	-2.60324	0.486669
2.01731	-2.84454	-1.01218	-2.35073	-1.87872	-1.21002	-2.56394	-3.81035	-0.814349	-2.13753
2.02627	1.6858	0.278317	-1.08933	0.705196	0.322927	-1.34007	2.66641	0.233707	-0.838589
2.01434	-2.22507	-1.50673	0.567653	-3.2122	-1.35586	0.436525	-1.23794	-1.65761	0.698781
2.02391	-2.54697	2.10097	1.2072	-1.58505	2.30168	1.44903	-3.50888	1.90026	0.965383
2.01331	-3.62508	2.64634	0.282925	-2.76842	3.17334	0.324857	-4.48174	2.11935	0.240994
2.04145	-0.016825	-0.009229	-0.022615	-1.03736	-0.028998	-0.021696	1.00371	0.01054	-0.023535
2.01397	0.778468	-0.418642	-2.03049	-0.223774	-0.416456	-2.1281	1.78071	-0.420829	-1.93289
2.00514	0.924157	0.603604	2.93939	-0.077556	0.603832	2.9808	1.92587	0.603376	2.89798
2.01386	0.548125	1.90796	-1.41973	1.55265	1.85346	-1.37646	-0.456397	1.96246	-1.46299
2.01104	-0.353118	-3.07701	-0.955842	-1.35861	-3.08492	-0.957521	0.65237	-3.0691	-0.954163
2.02001	-2.50842	2.21462	-0.393801	-1.5575	2.55056	-0.448477	-3.45935	1.87868	-0.339124
2.03041	1.64412	1.2874	-0.423237	0.651114	1.47834	-0.513374	2.63713	1.09646	-0.333099
2.02464	-1.36484	-1.045	-0.359653	-0.372385	-1.23518	-0.420111	-2.3573	-0.854813	-0.299195
1.99705	-7.60193	-0.831636	-0.559955	-7.96884	-0.788926	-1.48764	-7.23502	-0.874347	0.367733
2.01227	-2.36135	0.431318	-2.28233	-3.344	0.373326	-2.07414	-1.3787	0.489309	-2.49052
2.02104	-1.44644	0.921154	-0.376091	-0.454829	1.10349	-0.443976	-2.43806	0.738815	-0.308206
2.02807	2.52754	0.381252	1.59985	1.53537	0.412037	1.80703	3.51971	0.350466	1.39267
2.0321	-1.73711	0.423771	0.7199	-0.728522	0.481755	0.828316	-2.74569	0.365786	0.611484
2.01392	1.58664	-0.216225	0.892493	0.606562	-0.240871	1.12231	2.56671	-0.191579	0.662672
2.02759	-1.34184	0.131255	1.69962	-0.355512	0.188872	1.92683	-2.32817	0.073637	1.47242
2.01406	-3.27446	-2.41299	0.279252	-2.33656	-2.77751	0.319121	-4.21235	-2.04847	0.239382
2.00585	-0.127673	3.34397	-1.35114	0.87316	3.40415	-1.3751	-1.12851	3.2838	-1.32718
2.02914	-2.89604	0.552063	0.173824	-1.8822	0.588124	0.187361	-3.90988	0.516002	0.160287
2.01496	-0.096226	-1.31672	-2.38088	0.909593	-1.28996	-2.32958	-1.10204	-1.34348	-2.43216
2.02818	-1.20956	-0.243655	0.907553	-2.20208	-0.209383	0.702364	-0.217034	-0.277928	1.11274
2.01401	0.583857	0.910671	2.95526	-0.412195	0.917668	3.1032	1.57991	0.903674	2.80732
2.01093	-0.91328	-0.067702	2.5808	-1.91536	-0.055882	2.49921	0.088799	-0.079523	2.6624
2.00724	1.65523	-1.12735	3.19354	2.63745	-1.05234	3.00154	0.673006	-1.20236	3.38554
2.0277	-2.08854	1.45848	-0.761981	-1.10216	1.62088	-0.931016	-3.07492	1.29608	-0.592947
2.02364	3.18156	-1.04791	-1.95203	2.21495	-1.26174	-2.16112	4.14817	-0.834068	-1.74294
2.01418	1.471	-2.23639	1.59229	2.47396	-2.16561	1.53499	0.468031	-2.30716	1.64959
2.00897	0.977454	2.55314	1.41274	-0.022959	2.47252	1.37191	1.97787	2.63375	1.45356
2.00789	0.588848	-3.35829	-1.15998	-0.414799	-3.33566	-1.15091	1.5925	-3.38093	-1.16906
2.02355	-2.57261	-0.666244	1.51377	-3.5653	-0.568724	1.34424	-1.57992	-0.763765	1.68329
2.01	-3.71073	0.935063	1.67332	-2.75971	1.2016	1.85918	-4.66176	0.668525	1.48747
2.02404	1.52225	-1.92306	0.136436	2.49342	-1.63898	0.11852	0.551086	-2.20714	0.154352
2.02605	-1.4878	-2.28141	0.710451	-2.45655	-2.01408	0.582826	-0.519057	-2.54875	0.838077
2.02121	-2.91228	-1.76785	-1.96527	-3.88558	-1.58822	-1.761	-1.93897	-1.94747	-2.16955
2.01855	-2.58544	-2.52689	1.59281	-1.58361	-2.63208	1.65534	-3.58727	-2.4217	1.53028
2.0122	2.35323	-1.10623	-1.09713	1.3612	-1.20936	-1.22933	3.34526	-1.0031	-0.964931
2.01058	0.289973	2.95882	0.182383	-0.715204	2.94391	0.180403	1.29515	2.97373	0.184364
2.01422	-0.588531	-1.52649	-1.39749	-1.59204	-1.4633	-1.34039	0.414973	-1.58968	-1.45459
2.02231	2.81808	-1.24495	1.02246	3.80153	-1.10677	0.832276	1.83464	-1.38312	1.21264
2.00605	0.789334	1.36157	-3.4792	-0.210338	1.33011	-3.40351	1.78901	1.39302	-3.5549
2.01732	3.33146	0.859988	-1.5366	2.39435	1.07866	-1.83892	4.26857	0.641316	-1.23427
2.03032	1.29782	1.76941	0.299453	2.29498	1.58237	0.264093	0.300668	1.95645	0.334812
2.01504	0.279387	2.70939	-0.861182	-0.715615	2.55483	-0.826923	1.27439	2.86396	-0.89544
2.03523	-0.529139	1.15722	-1.93826	-1.52119	1.03032	-1.75046	0.462914	1.28412	-2.12605
2.02745	1.79397	-0.397285	0.79022	0.791407	-0.485267	0.911713	2.79653	-0.309303	0.668728
2.01854	0.153533	-3.13187	0.114966	-0.855516	-3.15304	0.115617	1.16258	-3.1107	0.114315
2.03605	1.00608	-0.305556	-1.75121	0.009373	-0.349843	-1.95368	2.00278	-0.261269	-1.54875
2.01618	-2.37737	0.419113	-0.794895	-3.37624	0.346216	-0.680069	-1.3785	0.492009	-0.909722
2.01369	0.354257	-1.37197	2.30175	-0.65073	-1.40964	2.34993	1.35925	-1.3343	2.25357
2.03209	-1.5085	1.32072	1.1172	-2.47702	1.10447	0.899095	-0.539993	1.53697	1.3353
2.01409	-4.3774	-2.36222	-1.08293	-3.40324	-2.39656	-1.33586	-5.35156	-2.32788	-0.830001
2.02272	3.02944	2.22105	-0.244634	3.98616	1.89583	-0.202704	2.07272	2.54628	-0.286563
2.00846	1.19469	0.271544	-4.65571	0.191089	0.270846	-4.69132	2.19828	0.272242	-4.62011
2.02637	1.21367	0.613181	0.836137	0.22094	0.703055	1.01764	2.20641	0.523307	0.654632
2.02852	1.89051	1.36583	1.1994	2.88255	1.2072	1.06005	0.898475	1.52446	1.33874
2.03118	2.65618	0.223508	-2.3044	3.618	-0.01925	-2.08674	1.69435	0.466267	-2.52206
2.02125	-2.4909	2.72722	-0.501953	-1.55785	3.10564	-0.589049	-3.42395	2.34881	-0.414858
2.02167	2.39486	0.438232	1.64468	3.37573	0.352781	1.41579	1.414	0.523682	1.87355
2.01251	-2.70383	-2.49581	-0.414659	-1.75047	-2.81491	-0.457472	-3.65718	-2.17671	-0.371846
2.01373	-1.85211	0.582464	-2.58312	-0.90166	0.661879	-2.90577	-2.80257	0.503049	-2.26047
2.00788	0.640711	4.05173	-1.8292	-0.363218	4.05109	-1.83385	1.64464	4.05237	-1.82455
2.02438	-1.97378	2.58641	-1.51401	-2.90943	2.25362	-1.3182	-1.03813	2.9192	-1.70982
2.00942	-2.53838	-1.43906	-3.18788	-1.59713	-1.57211	-3.51313	-3.47963	-1.30601	-2.86262
2.021	0.627348	0.996808	-0.112245	-0.361638	1.20416	-0.116072	1.61634	0.789452	-0.108418
2.02152	-1.97319	-1.65641	1.3988	-0.964183	-1.70027	1.43897	-2.9822	-1.61255	1.35862
2.01989	-2.68662	-1.0492	0.443037	-3.67394	-0.852397	0.362731	-1.6993	-1.24601	0.523343
2.02864	2.72712	-2.14672	-0.711973	1.75892	-2.42402	-0.832541	3.69532	-1.86942	-0.591405
2.0111	-4.28653	-2.12976	0.424372	-3.34895	-2.47625	0.534017	-5.22411	-1.78328	0.314727
2.01386	-3.52193	-0.919922	-0.975816	-2.57274	-1.16313	-1.20774	-4.47113	-0.676718	-0.743894
2.01605	-3.13498	1.43287	-1.93604	-4.04803	1.19478	-1.5814	-2.22193	1.67095	-2.29068
2.02247	-1.98223	-0.250134	-1.65777	-2.96804	-0.216581	-1.43493	-0.996428	-0.283686	-1.88061
2.02972	-2.07153	0.391567	1.49369	-3.05	0.313071	1.23605	-1.09306	0.470063	1.75133
2.01391	2.94519	-0.517586	1.78141	1.94804	-0.603156	1.8924	3.94235	-0.432016	1.67043
2.01223	-2.25784	2.10198	1.50308	-3.25644	2.00585	1.42674	-1.25924	2.1981	1.57942
2.01048	4.89858	2.46327	-0.143141	5.77038	1.9633	-0.120752	4.02677	2.96323	-0.16553
2.01435	4.01032	-1.97256	0.359779	4.91047	-1.52996	0.269013	3.11017	-2.41516	0.450545
2.01529	-3.00387	-1.72479	2.35679	-2.03917	-1.88924	2.5969	-3.96858	-1.56035	2.11667
2.02366	-1.53892	-0.613606	-0.55057	-0.53935	-0.722636	-0.663604	-2.53849	-0.504576	-0.437535
2.02364	-3.35012	0.518585	2.85181	-2.46981	0.614044	3.34143	-4.23042	0.423126	2.36218
2.0146	-1.75619	3.1176	0.971347	-2.73709	3.05779	0.750182	-0.775293	3.1774	1.19251
2.00648	-5.32348	1.67824	-0.690079	-6.26739	1.38247	-0.857591	-4.37958	1.97401	-0.522568
2.02489	-2.3739	1.96674	0.377916	-3.34191	1.6757	0.320441	-1.4059	2.25778	0.435392
2.013	1.6398	-0.725031	-0.357134	0.644075	-0.850786	-0.433019	2.63552	-0.599277	-0.281249
2.02355	0.681431	2.58345	-2.25299	1.59984	2.26366	-1.97381	-0.236979	2.90325	-2.53216
2.031	1.90036	1.54578	-0.830815	2.87041	1.29543	-0.664794	0.930302	1.79612	-0.996836
2.04161	-0.001453	0.031117	-0.033641	1.01851	-0.010396	-0.034378	-1.02141	0.072631	-0.032905
2.01716	-3.30109	3.46123	-0.076835	-2.3189	3.69047	-0.075849	-4.28327	3.23199	-0.077821
2.01439	-3.74883	-0.540137	2.339	-2.81423	-0.638298	2.70139	-4.68343	-0.441976	1.97661
2.03365	-0.98371	-0.504439	-3.20109	-1.91406	-0.405912	-2.80276	-0.053355	-0.602965	-3.59941
2.01991	2.22118	0.434321	-0.83382	3.21465	0.352321	-0.671656	1.22771	0.516321	-0.995984
2.03376	1.1874	-0.079803	3.39376	2.10203	-0.062403	2.9497	0.272762	-0.097204	3.83782
2.01646	-3.76939	-0.42423	-2.06872	-4.71057	-0.317075	-1.72344	-2.8282	-0.531386	-2.414
2.00931	0.335772	2.00371	2.46561	1.3343	2.06888	2.55524	-0.662752	1.93853	2.37599
2.02598	-1.32137	-1.8115	-0.391949	-2.30217	-1.5677	-0.323028	-0.34058	-2.0553	-0.46087
2.01957	-1.64862	-0.397377	-0.770521	-2.63364	-0.302298	-0.569644	-0.663599	-0.492456	-0.971398
2.01994	2.25688	2.76475	-0.78041	1.29881	3.05709	-0.90956	3.21495	2.47241	-0.65126
2.01027	-0.468211	-0.669754	1.68882	0.524628	-0.625434	1.53849	-1.46105	-0.714075	1.83916
2.01069	0.006479	-0.040278	-0.055767	-0.997596	-0.090811	-0.055833	1.01055	0.010254	-0.055701
2.00736	-2.0587	-2.53367	-1.48052	-1.08558	-2.74903	-1.59893	-3.03183	-2.31831	-1.3621
2.01614	1.00459	1.5868	-2.51036	0.001132	1.63452	-2.59404	2.00804	1.53908	-2.42667
2.02116	2.99607	-1.58697	0.680601	2.02035	-1.81426	0.813196	3.97179	-1.35968	0.548005
2.00382	-0.936243	0.814342	3.44643	0.048265	0.83425	3.63128	-1.92075	0.794433	3.26158
2.01861	-1.36537	0.580992	0.668552	-0.359368	0.644247	0.720045	-2.37138	0.517737	0.617058
2.02498	1.53566	0.206478	0.787241	0.534427	0.234751	0.935125	2.53689	0.178205	0.639357
2.0331	1.81339	-0.46455	-0.821842	0.801331	-0.507009	-0.907292	2.82545	-0.422091	-0.736393
2.01778	-1.90493	0.212897	1.64312	-0.919416	0.260522	1.8537	-2.89045	0.165272	1.43254
2.02873	-2.11215	0.311146	-1.50168	-3.10397	0.255256	-1.29647	-1.12033	0.367036	-1.70689
2.02642	2.47439	-0.785024	1.26727	1.48232	-0.899746	1.43824	3.46646	-0.670302	1.09631
2.02344	2.30618	0.36583	1.59565	1.31188	0.418505	1.775	3.30048	0.313155	1.4163
2.02482	2.75354	-0.59176	-1.8572	1.78938	-0.697609	-2.1473	3.71771	-0.485911	-1.5671
2.01913	-2.79904	1.75669	-0.301491	-1.81852	1.99331	-0.34402	-3.77956	1.52007	-0.258962
2.01866	0.434733	2.28823	1.31858	-0.573921	2.32103	1.33566	1.44339	2.25542	1.3015
2.02011	1.65602	0.77845	-0.334992	0.656707	0.901257	-0.415623	2.65534	0.655643	-0.25436
2.01188	-0.826236	0.02702	-2.81798	0.13784	0.089538	-3.09827	-1.79031	-0.035498	-2.53769
2.01718	2.81418	1.37731	1.81927	3.77702	1.20944	1.57029	1.85133	1.54518	2.06826
2.00198	-0.694585	-2.54656	0.851791	-1.67308	-2.67717	1.0175	0.283913	-2.41595	0.686083
2.01925	1.86875	1.28364	0.875018	2.84315	1.13994	0.653134	0.894343	1.42734	1.0969
2.01959	2.90859	2.14556	0.295706	1.9182	2.32534	0.376281	3.89898	1.96578	0.215131
2.02969	0.128782	1.86486	0.05589	1.12435	1.668	0.059178	-0.866784	2.06172	0.052603
2.01766	-2.25367	0.639213	-0.41415	-1.2599	0.788099	-0.503579	-3.24744	0.490327	-0.324721
2.01532	1.09285	-2.03767	-0.34906	0.089815	-2.13274	-0.365101	2.09589	-1.94259	-0.333018
2.02523	-1.88506	-1.28123	0.006068	-0.889621	-1.46675	-0.002294	-2.8805	-1.09571	0.01443
2.032	2.3663	0.471409	2.72871	1.39004	0.544888	3.00034	3.34256	0.39793	2.45709
2.01829	0.766498	-0.408554	2.51771	1.76418	-0.374695	2.36986	-0.231184	-0.442414	2.66556
2.02041	3.02615	-3.01522	0.1445	3.88674	-2.48619	0.140679	2.16555	-3.54426	0.148321
2.03096	1.48185	-0.984927	0.26929	0.489285	-1.19219	0.32446	2.47443	-0.777668	0.214121
2.00617	4.05997	1.98625	-3.05861	5.03197	1.86806	-2.84082	3.08798	2.10444	-3.27641
2.00907	-0.560446	3.36135	0.371733	0.434207	3.22174	0.355503	-1.5551	3.50095	0.387964
2.02637	1.81169	1.78491	-1.1665	2.75358	1.5298	-0.893914	0.869805	2.04002	-1.4391
2.00826	-0.909693	-1.70502	1.80008	-1.91172	-1.66264	1.7509	0.092335	-1.74739	1.84925
2.01455	3.45804	0.414192	-2.09199	2.4619	0.458279	-2.23469	4.45418	0.370105	-1.9493
2.0216	-2.53385	-2.12348	-0.179157	-3.511	-1.86674	-0.148012	-1.55669	-2.38022	-0.210303
2.00991	2.97951	-1.66488	-2.17848	3.96414	-1.53185	-2.02767	1.99488	-1.7979	-2.32929
2.01622	2.47479	-1.52475	-1.18552	1.50466	-1.72476	-1.37295	3.44492	-1.32473	-0.998088
2.0237	-2.20332	-0.471776	0.731524	-3.20338	-0.362729	0.622732	-1.20326	-0.580824	0.840316
2.01565	-0.961938	1.36532	-1.3374	0.0359	1.46673	-1.43613	-1.95978	1.26392	-1.23867
2.02252	2.40331	0.414916	-1.2107	1.40786	0.464152	-1.38184	3.39877	0.365679	-1.03956
2.00489	-0.819916	-1.5352	-1.70219	0.182017	-1.55968	-1.72289	-1.82185	-1.51072	-1.68149
2.01414	3.69002	-0.513164	2.11577	2.77323	-0.602605	2.5228	4.60682	-0.423723	1.70874
2.01324	2.87994	0.354556	2.31522	3.82716	0.318698	1.97643	1.93273	0.390414	2.65401
2.00493	1.11678	-1.38618	1.70626	0.114452	-1.39515	1.72045	2.1191	-1.3772	1.69208
2.02028	-1.03451	1.96277	1.63875	-0.035781	2.07899	1.73578	-2.03324	1.84656	1.54172
2.0216	2.57168	1.8086	0.897868	3.52298	1.54135	0.685004	1.62037	2.07585	1.11073
2.00728	-1.08858	1.54657	0.620846	-0.100763	1.67603	0.742328	-2.07639	1.4171	0.499364
2.02621	-2.1632	1.59896	2.81462	-1.23007	1.79227	3.15851	-3.09634	1.40564	2.47072
2.01921	-2.04579	2.53841	0.786265	-3.00155	2.23153	0.678309	-1.09003	2.84528	0.894221
2.0226	-1.72853	0.752191	-0.254215	-0.740596	0.961712	-0.3073	-2.71646	0.54267	-0.20113
2.01414	-2.85389	-1.36826	0.893061	-1.86203	-1.42622	1.0575	-3.84575	-1.31029	0.728622
2.02438	-0.393051	-1.92157	2.49068	0.566881	-2.11426	2.74744	-1.35298	-1.72887	2.23393
2.0177	1.6331	-0.961343	0.026363	2.61061	-0.71218	0.039536	0.65559	-1.21051	0.013189
2.00985	-0.259025	0.168692	2.28307	-1.26317	0.141011	2.31156	0.745115	0.196373	2.25458
2.02983	1.44376	0.767527	0.44089	0.433229	0.849168	0.487956	2.45429	0.685887	0.393824
2.01042	-1.09068	-2.86279	-0.625522	-2.08876	-2.75251	-0.579434	-0.092599	-2.97308	-0.67161
2.01271	-3.94902	0.33485	-2.79157	-2.97293	0.288713	-3.0321	-4.92512	0.380986	-2.55105
2.01732	1.30622	0.534555	-0.880097	2.27635	0.434765	-0.622613	0.336104	0.634346	-1.13758
2.01246	0.000773	1.06761	-2.04364	-0.998343	1.12532	-2.14821	0.999888	1.0099	-1.93908
2.01963	-1.28289	-1.7746	-0.195513	-2.26963	-1.563	-0.159703	-0.29614	-1.9862	-0.231324
2.01351	-3.18109	0.080401	2.34103	-4.10231	0.011613	1.9408	-2.25988	0.14919	2.74126
2.0197	1.32117	2.04907	-0.149756	0.319715	2.17842	-0.162621	2.32262	1.91972	-0.13689
2.03273	1.42859	-0.01671	-2.0627	0.44719	-0.102394	-2.31273	2.40999	0.068973	-1.81267
2.01124	0.385415	-0.853072	-2.97171	1.38694	-0.844781	-2.88137	-0.616104	-0.861363	-3.06204
2.01398	-2.62003	-0.316575	-2.2219	-1.64632	-0.381287	-2.47039	-3.59373	-0.251862	-1.97341
2.01782	0.186037	-1.4616	-2.12428	1.17143	-1.62689	-2.26422	-0.799353	-1.29631	-1.98434
2.03391	1.34962	-0.264161	1.06736	0.349597	-0.317713	1.24424	2.34964	-0.210609	0.890484
2.01291	1.86206	-0.993763	-1.03124	2.86137	-0.906024	-0.949767	0.862757	-1.0815	-1.11271
2.02175	-2.50327	1.07211	-1.06344	-1.55183	1.3252	-1.29274	-3.45471	0.819028	-0.834131
2.02529	-1.44491	0.416188	0.956403	-0.461148	0.508938	1.17791	-2.42867	0.323438	0.734897
2.02079	-2.76116	1.83188	-0.221532	-3.73011	1.54733	-0.188778	-1.79222	2.11643	-0.254287
2.01123	-0.493039	-1.98678	-1.27615	-1.48185	-1.83219	-1.17805	0.495769	-2.14137	-1.37425
2.03017	-1.33545	0.129648	-1.51798	-2.33583	0.120179	-1.34609	-0.335067	0.139116	-1.68987
2.02046	-2.10808	-0.707698	0.390266	-1.11355	-0.85289	0.492253	-3.1026	-0.562506	0.28828
2.01714	0.36805	1.71251	-1.10544	1.3766	1.71812	-1.10944	-0.640496	1.70691	-1.10144
2.01945	-1.82481	0.919963	1.95525	-0.903304	1.14018	2.30436	-2.74631	0.699749	1.60614
2.01025	-3.40833	-1.77091	-0.773256	-2.49677	-1.55983	-1.14038	-4.31989	-1.98199	-0.406135
2.01181	-0.563246	-2.55633	1.62662	-1.54969	-2.39486	1.51393	0.423198	-2.7178	1.7393
2.01189	0.852947	-2.05996	0.806545	-0.152974	-2.05741	0.800039	1.85887	-2.06252	0.81305
2.03475	-1.38555	-0.683429	-0.666422	-2.39683	-0.605528	-0.587134	-0.374265	-0.76133	-0.745709
2.0078	0.739738	1.80639	2.66701	-0.263716	1.82159	2.6929	1.74319	1.7912	2.64113
2.00722	3.05514	-1.89396	-0.386868	3.94987	-1.47874	-0.201684	2.16042	-2.30919	-0.572053
2.01898	-2.43066	-0.626391	1.64691	-1.46679	-0.76458	1.9132	-3.39454	-0.488202	1.38062
2.00539	0.011	-0.018301	0.023038	-0.989307	0.050837	0.023557	1.01131	-0.087438	0.02252
2.01486	-3.30722	0.753736	-1.86099	-2.3295	0.902073	-2.05327	-4.28495	0.6054	-1.66872
2.02801	-2.55389	-2.45707	0.255098	-3.49494	-2.08377	0.197751	-1.61285	-2.83037	0.312445
2.01389	1.8063	-1.45503	0.023511	0.810549	-1.60465	0.018323	2.80206	-1.30541	0.028699
2.01639	-2.57703	0.833036	0.320039	-3.55476	0.598414	0.246144	-1.59931	1.06766	0.393934
2.01859	-2.95603	1.89796	-2.4693	-3.86747	1.61972	-2.13684	-2.04458	2.17621	-2.80177
2.01979	1.51762	0.575013	0.71302	2.51239	0.456667	0.585268	0.522847	0.693359	0.840773
2.00819	-3.2221	0.341226	-0.735401	-4.16019	0.16472	-0.423868	-2.28402	0.517731	-1.04693
2.01079	0.076735	2.68399	0.321512	1.08141	2.64618	0.319138	-0.927944	2.72181	0.323887
2.0077	2.27311	-0.149228	-1.25497	3.2294	-0.109513	-0.952251	1.31682	-0.188943	-1.5577
2.01564	1.05157	0.070954	-2.49315	2.05896	0.09761	-2.50511	0.044175	0.044299	-2.4812
2.00862	1.12461	1.5908	1.17133	0.12484	1.65977	1.2372	2.12439	1.52183	1.10547
2.01594	0.644065	0.389262	1.82129	1.65185	0.395347	1.80303	-0.363723	0.383177	1.83954
2.0208	-3.07791	1.42339	1.69604	-2.11555	1.62061	1.93245	-4.04027	1.22618	1.45964
2.0189	-3.14357	2.2977	-0.815939	-2.17625	2.50065	-1.0211	-4.11089	2.09474	-0.610776
2.01866	-3.66385	0.50081	2.19746	-4.61172	0.411926	1.86221	-2.71598	0.589694	2.53271
2.03046	-1.65679	-2.59658	1.57276	-0.757867	-3.00293	1.81255	-2.55571	-2.19022	1.33297
2.02745	-2.80455	0.728378	-2.4853	-1.85968	0.865392	-2.826	-3.74943	0.591363	-2.14459
2.01446	-2.5574	-1.27203	0.928794	-3.49203	-0.945116	0.744108	-1.62278	-1.59895	1.11348
2.00703	0.988719	-0.533627	2.47459	0.002508	-0.483205	2.29603	1.97493	-0.584049	2.65315
2.02417	-2.06278	0.048601	-1.99532	-1.10594	0.107504	-2.31983	-3.01962	-0.010302	-1.67081
2.00935	0.411951	1.30724	-0.007401	1.41639	1.32887	-0.008357	-0.59249	1.28561	-0.006446
2.02743	-2.23681	-3.332	0.122004	-3.12087	-2.83628	0.104451	-1.35274	-3.82772	0.139557
2.00652	-4.91639	-0.83995	1.84924	-3.9138	-0.818519	1.8194	-5.91898	-0.861382	1.87908
2.02004	-2.31595	0.719195	1.42213	-1.33756	0.867466	1.62437	-3.29435	0.570923	1.21988
2.02669	-2.18899	-1.85583	-0.266876	-3.19035	-1.70978	-0.213816	-1.18763	-2.00189	-0.319936
2.02282	-2.8894	-0.506626	-2.53178	-3.81258	-0.418571	-2.12811	-1.96623	-0.59468	-2.93545
2.01578	-0.968398	-2.55522	0.554783	-1.9681	-2.43135	0.521611	0.031303	-2.67909	0.587955
2.02187	-1.36085	-1.33181	-1.99376	-0.384376	-1.52796	-2.16699	-2.33733	-1.13566	-1.82053
2.03506	-0.979589	-0.283363	3.74604	-0.064912	-0.349325	4.18692	-1.89427	-0.217401	3.30515
2.01585	-0.116058	0.648531	-1.33285	0.884265	0.71669	-1.4359	-1.11638	0.580371	-1.2298
2.00882	0.005667	0.042456	-0.030712	-0.998373	0.015222	-0.030568	1.00971	0.06969	-0.030856
2.0244	-2.11772	-1.56686	2.09137	-3.07058	-1.3565	1.8224	-1.16485	-1.77721	2.36035
2.01709	1.11127	-0.596714	1.06555	2.10578	-0.517234	0.9179	0.116763	-0.676193	1.21319
2.0244	-1.16043	-0.990881	-0.001195	-0.165585	-1.17741	0.004464	-2.15528	-0.80435	-0.006854
2.0329	-1.80936	-1.18471	-0.95777	-2.78559	-0.968133	-0.775433	-0.833134	-1.40129	-1.14011
2.01016	0.386825	-1.67948	1.08788	1.38905	-1.74063	1.13242	-0.615404	-1.61834	1.04334
2.00516	0.153668	0.960377	-3.28985	-0.805072	0.837625	-3.02355	1.11241	1.08313	-3.55615
2.03408	-1.97174	3.29514	0.280128	-2.87633	2.83472	0.216169	-1.06715	3.75556	0.344086
2.01652	1.17448	-1.40523	-0.955593	0.166438	-1.41672	-0.973201	2.18252	-1.39374	-0.937986
2.02075	1.69395	-2.88808	-0.061631	2.65408	-2.57348	-0.054973	0.733824	-3.20267	-0.068288
2.00807	-4.38484	-1.33013	-2.02442	-3.40477	-1.45002	-2.20657	-5.36491	-1.21024	-1.84226
2.02116	-2.05081	-0.403043	1.91662	-3.0213	-0.343642	1.64114	-1.08032	-0.462445	2.1921
2.01186	0.977041	1.91546	-1.35956	1.98268	1.89234	-1.3518	-0.028594	1.93859	-1.36731
2.02238	-1.89882	-0.16655	0.795598	-0.90083	-0.193307	0.956251	-2.8968	-0.139792	0.634945
2.04276	-0.618701	-0.253129	-0.960821	0.387982	-0.293886	-1.12858	-1.62539	-0.212372	-0.793064
2.01611	-2.26578	1.30345	-1.66559	-1.2909	1.45321	-1.8738	-3.24066	1.15368	-1.45738
2.01509	-2.19481	1.73534	0.849138	-3.1778	1.61214	0.665539	-1.21182	1.85854	1.03274
2.01795	-2.16118	1.64617	-0.448109	-3.13165	1.37637	-0.389524	-1.19071	1.91596	-0.506694
2.00536	-1.05293	2.78529	1.53249	-0.072061	2.96644	1.63473	-2.03379	2.60415	1.43023
2.02286	-3.24294	-1.79709	-1.21406	-4.20353	-1.54664	-1.02033	-2.28234	-2.04753	-1.40779
2.02515	-1.76996	0.408276	-0.760748	-2.76867	0.330968	-0.61277	-0.771239	0.485585	-0.908725
2.01509	-1.77388	2.39261	-0.705347	-2.77588	2.29011	-0.680183	-0.771878	2.4951	-0.73051
2.02321	2.30362	0.334983	-3.29232	1.44538	0.374744	-3.82635	3.16187	0.295222	-2.7583
2.01148	-2.50435	-0.605879	-1.04416	-3.46252	-0.493618	-0.75987	-1.54618	-0.718141	-1.32845
2.01547	1.81071	2.11883	0.059313	2.79669	1.91055	0.061595	0.824734	2.32711	0.057031
2.02209	2.80366	1.32732	-0.794456	1.83274	1.5267	-0.993897	3.77458	1.12794	-0.595014
2.00802	0.589183	0.387896	2.84205	-0.413811	0.385179	2.88714	1.59218	0.390612	2.79695
2.01422	-2.43259	-1.00712	-2.0226	-3.38982	-0.752844	-1.84002	-1.47537	-1.26139	-2.20519
2.01086	-2.04473	1.64298	2.25217	-3.01674	1.49066	2.04512	-1.07271	1.7953	2.45922
2.01382	0.436979	-0.403501	-2.03414	1.44108	-0.407565	-1.95908	-0.567124	-0.399436	-2.1092
2.02153	1.91701	-0.725623	-0.352688	0.919893	-0.876777	-0.420207	2.91412	-0.574469	-0.285169
2.02489	-2.91234	-0.570706	1.36126	-3.86461	-0.437963	1.04408	-1.96007	-0.70345	1.67845
2.02529	-2.14686	1.45011	-0.286601	-3.145	1.28726	-0.235007	-1.14873	1.61295	-0.338195
2.01882	1.63393	0.426115	-0.714993	0.637642	0.512779	-0.852141	2.63022	0.33945	-0.577845
2.02146	-1.55993	-1.30583	-0.24658	-0.552317	-1.37602	-0.283636	-2.56754	-1.23564	-0.209525
2.01396	-1.51283	-1.93235	1.85671	-2.51288	-2.01745	1.9383	-0.512772	-1.84725	1.77512
2.02258	-2.47107	2.44622	0.444775	-3.41694	2.09953	0.356148	-1.52521	2.79291	0.533402
2.03189	-1.17508	1.56433	0.918689	-2.18159	1.4803	0.809073	-0.168566	1.64836	1.0283
2.01146	-0.012485	0.021419	-0.011341	-1.01805	0.003322	-0.009943	0.993084	0.039516	-0.01274
2.0166	2.53441	-1.3057	-1.04213	3.52902	-1.20902	-0.907675	1.5398	-1.40239	-1.17658
2.02264	0.723262	1.2006	0.060988	-0.2793	1.33297	0.071829	1.72582	1.06823	0.050146
2.01484	-3.00525	1.23831	-1.2719	-2.06395	1.50185	-1.51561	-3.94655	0.974775	-1.02818
2.01025	-3.22969	-1.92304	-0.623993	-4.19117	-1.6413	-0.543581	-2.26822	-2.20479	-0.704404
2.01431	3.02474	-0.419879	1.88027	2.08624	-0.537707	2.22622	3.96325	-0.302051	1.53431
2.01244	-2.80729	0.344185	0.393115	-1.80762	0.430058	0.468999	-3.80697	0.258313	0.317232
2.02168	1.9689	-0.378725	0.826141	0.966631	-0.430972	0.94672	2.97116	-0.326478	0.705563
2.01696	-2.44983	0.717071	1.51924	-1.46449	0.848407	1.68926	-3.43516	0.585734	1.34923
2.01148	0.78831	0.616898	-1.88995	1.79389	0.62495	-1.90638	-0.217265	0.608847	-1.87352
2.0143	-2.30604	0.03565	2.36357	-3.28795	-0.130236	2.21296	-1.32412	0.201536	2.51419
2.0205	-1.266	-0.738555	0.621513	-2.25676	-0.572156	0.515233	-0.27523	-0.904953	0.727793
2.02237	-0.212858	-0.117096	1.65707	-1.19706	-0.094866	1.4261	0.771345	-0.139325	1.88804
2.0275	1.13326	0.820676	1.51002	0.168943	1.01297	1.75659	2.09759	0.628385	1.26346
2.01702	-2.58709	0.255454	-1.78606	-3.56345	0.202462	-1.53906	-1.61074	0.308446	-2.03307
2.02196	2.70247	-1.26094	0.44277	1.7076	-1.42599	0.513989	3.69734	-1.0959	0.371552
2.0122	1.3554	-2.11576	-0.289076	0.362045	-2.27535	-0.291664	2.34876	-1.95617	-0.286487
2.01208	-3.19503	-1.3494	0.618816	-4.15407	-1.15358	0.386409	-2.23599	-1.54523	0.851224
2.01549	-1.35034	-3.72245	1.74938	-2.35745	-3.75466	1.76512	-0.343231	-3.69023	1.73365
2.0077	-4.67276	-0.865968	1.10135	-5.65526	-0.97607	1.27536	-3.69026	-0.755866	0.927344
2.00871	3.58141	0.313901	1.86538	4.50396	0.25196	1.47319	2.65887	0.375842	2.25756
2.01605	-2.33518	-0.004358	1.67785	-1.36552	-0.063023	1.94696	-3.30485	0.054307	1.40874
2.01312	-2.5573	-1.94036	1.47036	-1.5703	-2.10309	1.58222	-3.5443	-1.77764	1.3585
2.01836	-3.23622	3.07942	0.167326	-2.27865	3.39767	0.182206	-4.19378	2.76116	0.152446
2.03266	-1.96148	2.3955	-0.092981	-1.03636	2.81585	-0.112595	-2.8866	1.97516	-0.073367
2.017	2.23964	-0.808515	-1.48161	3.23781	-0.712484	-1.37434	1.24147	-0.904545	-1.58888
2.01383	-2.07701	1.14271	1.44677	-3.07316	1.046	1.3363	-1.08086	1.23941	1.55723
2.02021	1.50612	0.492629	0.826045	0.512779	0.584437	0.984684	2.49945	0.400822	0.667407
2.01105	-3.9149	0.568722	2.01912	-2.97006	0.626001	2.35834	-4.85974	0.511443	1.67989
2.02906	2.30902	2.54108	2.53209	1.49785	2.95793	2.97652	3.12019	2.12424	2.08766
2.0185	-2.54849	-0.660866	2.53563	-3.53772	-0.534277	2.38076	-1.55926	-0.787455	2.6905
2.0156	-2.53072	-0.723046	-1.36631	-1.56652	-0.911716	-1.59074	-3.49493	-0.534376	-1.14188
2.01551	0.923105	1.6183	2.34895	1.93054	1.6037	2.32809	-0.084329	1.63289	2.36982
2.03523	-1.69244	0.314512	0.769069	-2.69866	0.252168	0.630596	-0.686223	0.376857	0.907543
2.01575	-0.292231	2.18295	-1.95587	0.715133	2.20619	-1.97799	-1.29959	2.15971	-1.93375
2.0325	1.48111	1.73363	0.445566	2.48019	1.55818	0.383809	0.482025	1.90908	0.507324
2.02008	3.3696	-2.29841	-0.563938	2.3986	-2.55001	-0.68241	4.3406	-2.04681	-0.445466
2.0353	-0.946788	-0.82789	1.0134	0.034989	-0.984628	1.23056	-1.92857	-0.671153	0.796243
2.01606	-1.85693	2.5633	-1.08612	-0.862557	2.70465	-1.17197	-2.85129	2.42195	-1.00026
2.01651	4.42403	2.29577	0.706945	3.43034	2.31805	0.876262	5.41771	2.27349	0.537628
2.00917	-0.394784	1.11756	-2.00514	-1.3936	1.05357	-1.91876	0.604031	1.18155	-2.09152
2.01204	0.237097	0.730081	-3.15232	1.23826	0.736479	-3.25085	-0.764068	0.723683	-3.0538
2.03264	1.43094	-0.628055	-0.621771	2.43538	-0.520014	-0.51066	0.426507	-0.736097	-0.732881
2.02032	0.028888	0.017426	0.045122	1.0374	0.075085	0.045529	-0.979624	-0.040234	0.044715
2.01198	-2.5054	1.31712	-0.738295	-3.45071	1.03917	-0.53545	-1.56009	1.59507	-0.94114
2.03031	-1.49322	1.37333	0.591081	-0.483441	1.4685	0.63392	-2.50299	1.27815	0.548242
2.02292	1.79102	-0.616748	0.518646	2.79362	-0.523387	0.423148	0.788418	-0.710108	0.614144
2.01871	2.38559	1.15538	1.33222	1.40868	1.32842	1.51799	3.3625	0.982346	1.14645
2.01005	0.853582	-2.55731	1.71341	1.85837	-2.53888	1.70122	-0.1512	-2.57573	1.72559
2.01373	4.31935	-1.32326	1.41736	5.30413	-1.19888	1.24852	3.33456	-1.44765	1.5862
2.02826	1.16091	-1.59797	0.062644	2.16537	-1.4584	0.055267	0.156461	-1.73753	0.070022
2.01106	1.83615	-2.26409	0.626793	0.851068	-2.45552	0.690512	2.82123	-2.07265	0.563074
2.01866	-1.78087	-1.56572	0.31258	-0.798809	-1.79016	0.375292	-2.76293	-1.34128	0.249868
2.01567	-3.11368	-0.438629	-2.68879	-2.17771	-0.546748	-3.04657	-4.04965	-0.330509	-2.33102
2.01143	-4.36267	1.76045	1.53521	-3.39405	1.93813	1.73933	-5.3313	1.58276	1.33109
2.03607	1.53782	-2.77611	-2.43506	0.639344	-3.12514	-2.76267	2.43629	-2.42709	-2.10745
2.0222	-2.76489	0.797966	-2.69728	-3.72954	0.638244	-2.43987	-1.80024	0.957688	-2.95469
2.01437	-0.39851	-1.12705	-2.82897	-1.37671	-1.03241	-2.60854	0.579687	-1.22168	-3.04941
2.02106	-3.40993	-2.40606	-1.05347	-4.32721	-2.06173	-0.806082	-2.49264	-2.75038	-1.30087
2.01071	-0.028033	-2.00026	-2.19826	0.976337	-1.97148	-2.16439	-1.0324	-2.02905	-2.23213
2.01495	-1.57023	-0.656434	-0.478226	-2.56153	-0.534538	-0.346012	-0.57894	-0.77833	-0.610441
2.02039	3.30145	0.794169	-2.15569	2.36079	0.968722	-2.47999	4.24212	0.619616	-1.83138
2.02777	-0.947493	0.952519	-0.152424	0.043214	1.16429	-0.192603	-1.9382	0.740744	-0.112246
2.01211	0.245483	-0.228574	3.00184	1.25153	-0.229635	2.99931	-0.760566	-0.227512	3.00438
2.0309	1.94336	-1.64427	-0.902221	2.91016	-1.41615	-0.691548	0.976548	-1.87238	-1.11289
2.01156	0.041238	2.526	1.73003	1.04611	2.56059	1.75493	-0.963639	2.49141	1.70514
2.02077	-3.31727	-1.56184	-1.9196	-2.39402	-1.81416	-2.24336	-4.24052	-1.30951	-1.59583
2.0174	-4.09755	-2.61944	0.097902	-3.21435	-3.10666	0.10505	-4.98075	-2.13222	0.090754
2.02887	-2.09078	-2.54115	0.732057	-3.05568	-2.25057	0.615394	-1.12589	-2.83174	0.848719
2.02436	-1.4559	-2.53794	-0.321491	-0.467263	-2.7441	-0.38934	-2.44454	-2.33178	-0.253643
2.01507	1.56366	2.87517	0.467864	2.51814	2.56292	0.386635	0.609176	3.18741	0.549093
2.02016	1.69646	0.378718	-1.20917	2.68065	0.331524	-0.986887	0.71227	0.425913	-1.43144
2.02629	-1.89929	-1.09324	1.71138	-2.86539	-0.876898	1.49617	-0.933196	-1.30959	1.92659
2.01765	3.34938	1.0829	-1.12194	4.2767	0.802215	-0.840823	2.42206	1.36359	-1.40305
2.01495	-2.86305	2.18658	0.920164	-3.80297	1.89938	0.698639	-1.92314	2.47379	1.14169
2.01573	-0.307254	-2.70455	-1.4361	0.697744	-2.77104	-1.47279	-1.31225	-2.63806	-1.3994
2.02883	2.12634	-0.37563	-3.3888	2.99087	-0.290464	-2.865	1.2618	-0.460796	-3.91259
2.01485	-0.548906	0.765904	2.60312	-1.55563	0.763802	2.56565	0.457818	0.768006	2.6406
2.0209	-2.1685	-1.51081	-0.833309	-3.17495	-1.47623	-0.750385	-1.16206	-1.5454	-0.916234
2.01994	2.03613	0.879467	-0.201164	3.03328	0.731905	-0.13839	1.03897	1.02703	-0.263938
2.01639	2.51886	-0.835934	1.3641	1.57066	-1.15083	1.49909	3.46705	-0.521037	1.22912
2.01983	3.1385	-0.648556	2.28092	2.16795	-0.759061	2.53733	4.10905	-0.53805	2.02452
2.0341	1.62066	-0.029911	-2.22265	0.635279	-0.137412	-2.45036	2.60604	0.07759	-1.99493
2.02115	-3.38445	1.07648	-1.58357	-2.42023	1.29608	-1.79167	-4.34868	0.856875	-1.37546
2.01034	0.856649	-1.84621	2.43893	-0.145315	-1.79917	2.37393	1.85861	-1.89325	2.50393
2.04125	0.85728	-0.088986	1.80239	-0.132103	-0.068354	2.05214	1.84666	-0.109618	1.55264
2.02524	-1.33706	0.072274	-2.22319	-0.337142	0.087593	-2.38236	-2.33697	0.056954	-2.06402
2.02188	3.11981	-0.80041	-1.48062	2.13556	-0.941413	-1.66334	4.10405	-0.659406	-1.29791
2.02738	1.37085	0.918789	-1.15693	2.35616	0.725606	-1.01763	0.385542	1.11197	-1.29624
2.01206	0.135866	-0.70257	-2.09549	-0.866968	-0.696356	-2.0156	1.1387	-0.708783	-2.17537
2.02519	2.42432	-0.51486	1.23712	1.42609	-0.595803	1.38654	3.42256	-0.433917	1.0877
2.00793	3.09824	0.428594	-1.74148	4.07022	0.358227	-1.50012	2.12626	0.498961	-1.98284
2.03172	-0.951875	-0.526185	-0.859259	-1.94348	-0.429881	-0.660716	0.039728	-0.62249	-1.0578
2.02901	-1.54744	-0.281869	0.784845	-0.551295	-0.333346	0.969977	-2.54358	-0.230392	0.599713
2.01605	0.451207	-1.72087	1.61565	-0.556612	-1.70493	1.60306	1.45903	-1.73682	1.62824
2.02601	-2.00535	0.589294	-0.729665	-1.00705	0.700358	-0.860931	-3.00366	0.47823	-0.598398
2.00677	1.85584	1.75729	1.89829	0.860361	1.84334	1.98989	2.85133	1.67124	1.80669
2.01956	-3.12507	-1.87198	-1.21305	-2.18776	-2.10615	-1.50676	-4.06238	-1.63781	-0.919337
2.00914	0.028875	2.41886	-2.01346	-0.952989	2.25324	-1.88054	1.01074	2.58448	-2.14638
2.02353	-1.22919	1.78461	1.56814	-0.288885	2.06633	1.81334	-2.1695	1.50288	1.32294
2.0297	1.97788	-1.40053	-0.470634	2.9753	-1.22484	-0.405846	0.980459	-1.57622	-0.535423
2.00945	-0.538462	-2.73414	1.57632	-1.54283	-2.70939	1.56627	0.465907	-2.7589	1.58636
2.00765	0.04092	-1.83118	-1.8223	1.04374	-1.86519	-1.85165	-0.961902	-1.79718	-1.79296
2.02779	-1.45422	-0.603368	1.77148	-0.457	-0.716677	1.91536	-2.45143	-0.49006	1.6276
2.00873	0.26269	0.091986	3.17307	1.25588	0.179942	3.29384	-0.730501	0.004029	3.05229
2.01932	-2.14523	-1.33337	0.624323	-1.17784	-1.59819	0.740309	-3.11261	-1.06855	0.508337
2.01862	-2.85009	1.98668	0.57332	-3.80473	1.67532	0.471213	-1.89545	2.29805	0.675426
2.02693	-2.60568	-2.1842	-0.053257	-1.66385	-2.55845	-0.056133	-3.54751	-1.80995	-0.050381
2.01999	1.39494	-0.904777	0.3147	0.406168	-1.10205	0.373932	2.38371	-0.707506	0.255467
2.01589	2.74124	1.60375	-0.636788	1.75318	1.78333	-0.723108	3.72929	1.42417	-0.550467
2.01665	-3.5404	0.566764	-1.7354	-4.45384	0.421949	-1.33369	-2.62696	0.711579	-2.13711
2.01129	1.02429	0.083667	-3.1493	2.00067	0.077829	-2.90853	0.047914	0.089505	-3.39007
2.01744	-2.2593	0.501835	1.60595	-3.24837	0.444034	1.41642	-1.27023	0.559636	1.79549
2.01701	-3.32812	-0.662578	-1.29624	-2.35009	-0.765616	-1.51968	-4.30616	-0.55954	-1.0728
2.00877	0.893452	-2.63305	-1.06516	-0.110871	-2.62215	-1.06165	1.89777	-2.64394	-1.06866
2.0192	-2.50693	-1.5173	1.72193	-1.57038	-1.75328	2.01597	-3.44349	-1.28132	1.42789
2.00839	-2.48611	1.41845	-1.15152	-3.47019	1.27913	-1.00805	-1.50203	1.55778	-1.29498
2.02501	1.95912	-0.195385	-0.866022	2.96078	-0.168968	-0.720623	0.957453	-0.221802	-1.01142
2.00629	0.051411	0.370127	-2.06627	-0.946123	0.391379	-2.17006	1.04895	0.348876	-1.96248
2.01776	0.006799	0.007755	-0.013561	-1.00163	0.037856	-0.012556	1.01523	-0.022346	-0.014566
2.01965	-1.24364	1.58008	-0.123772	-2.24978	1.49498	-0.110639	-0.23749	1.66518	-0.136905
2.02815	2.89217	0.579659	1.43153	3.87809	0.478531	1.21683	1.90626	0.680787	1.64622
2.02136	2.3914	1.43647	0.716822	3.37714	1.26185	0.577938	1.40565	1.61109	0.855705
2.03153	1.5861	0.909634	-0.046969	2.58858	0.746244	-0.035589	0.583631	1.07302	-0.058348
2.02056	-2.16818	0.690619	0.490064	-1.17147	0.83194	0.575251	-3.16489	0.549298	0.404876
2.00156	-2.78259	-0.931327	-0.444335	-1.9903	-1.44747	-0.772117	-3.57487	-0.415189	-0.116553
2.0228	1.10037	0.368341	0.90957	0.115955	0.454225	1.12518	2.08479	0.282457	0.693963
2.012	-0.628899	-1.66816	-1.16379	-1.63037	-1.74743	-1.21676	0.372574	-1.58889	-1.11082
2.02202	-2.74502	-1.76245	-0.107719	-3.68878	-1.40044	-0.087194	-1.80126	-2.12445	-0.128245
2.01593	-1.17288	1.83965	0.163471	-2.17749	1.75841	0.151644	-0.168266	1.92088	0.175298
2.00595	0.008142	0.005964	0.003493	-0.994217	0.04105	0.003078	1.0105	-0.029122	0.003908
2.02298	2.00422	-0.721232	-0.50936	3.00391	-0.592172	-0.425292	1.00453	-0.850292	-0.593428
2.01732	-2.88445	0.573705	-1.53998	-3.85987	0.392701	-1.35781	-1.90903	0.75471	-1.72216
2.01772	-2.01406	-0.900953	-0.271875	-2.99896	-0.686742	-0.228502	-1.02916	-1.11516	-0.315248
2.01016	0.054017	0.475084	-2.50227	-0.950833	0.47222	-2.481	1.05887	0.477948	-2.52355
2.03394	-1.9385	0.792337	0.500818	-2.94401	0.665105	0.417256	-0.93299	0.919569	0.584379
2.01577	-1.36927	-0.331095	0.872997	-2.36455	-0.29343	0.718599	-0.373992	-0.368759	1.02739
2.03526	0.412429	-1.82824	0.439009	1.39415	-1.57161	0.361935	-0.569291	-2.08486	0.516083
2.01155	-0.497596	1.52645	1.36765	-1.5031	1.50889	1.35194	0.507903	1.54401	1.38337
2.02646	-2.37546	-0.633869	-1.39247	-3.36436	-0.538634	-1.19338	-1.38656	-0.729104	-1.59156
2.015	0.541014	-0.168656	-1.54334	1.54579	-0.204127	-1.47834	-0.46376	-0.133185	-1.60833
2.0056	0.667647	0.451935	1.68317	-0.333706	0.442866	1.63007	1.669	0.461004	1.73628
2.00996	-1.29258	1.46147	-0.909453	-0.289051	1.46823	-0.962934	-2.29612	1.4547	-0.855971
2.02579	-3.10767	-0.620412	1.59044	-4.08429	-0.514097	1.34373	-2.13105	-0.726726	1.83715
2.01941	2.02595	1.56113	-0.205531	1.02939	1.72203	-0.227345	3.02251	1.40023	-0.183718
2.01445	-2.21276	0.296274	-0.76292	-3.20357	0.251386	-0.587493	-1.22194	0.341162	-0.938347
2.01162	0.395541	-0.628216	1.91321	1.39952	-0.624044	1.8528	-0.608442	-0.632388	1.97362
2.02003	-1.67642	-1.50389	1.21979	-2.62348	-1.28931	0.942025	-0.729354	-1.71846	1.49757
2.01752	2.19294	0.74082	0.736062	1.21224	0.902475	0.908332	3.17365	0.579164	0.563793
2.01384	1.68843	0.56272	-0.617509	0.708234	0.724123	-0.781995	2.66863	0.401318	-0.453022
2.02475	-1.01696	-0.878017	-0.510009	-0.03424	-1.09603	-0.617807	-1.99969	-0.660002	-0.402211
2.00772	2.61599	1.78018	-0.698409	1.61435	1.8448	-0.681783	3.61764	1.71557	-0.715036
2.0052	2.21733	-0.767734	-1.33861	3.1894	-0.687498	-1.10659	1.24525	-0.847969	-1.57062
2.00927	0.975227	0.724598	2.22292	-0.029326	0.713094	2.22866	1.97978	0.736102	2.21718
2.01421	-1.50921	-1.7054	0.471756	-0.50847	-1.81375	0.504045	-2.50995	-1.59704	0.439466
2.01836	2.73593	0.703335	-1.11214	3.68521	0.508412	-0.830538	1.78664	0.898258	-1.39374
2.02073	1.14046	0.644972	0.927395	2.1478	0.595903	0.866637	0.133118	0.694042	0.988153
2.01621	0.485044	1.56163	1.41209	-0.522669	1.54048	1.39362	1.49276	1.58277	1.43056
2.00923	1.29614	-1.39125	2.2744	2.29945	-1.35361	2.23975	0.292823	-1.42888	2.30905
2.01054	0.486445	0.053807	-0.885527	1.49113	0.055782	-0.91978	-0.518237	0.051833	-0.851274
2.01933	-1.73862	0.835454	-1.54694	-2.73618	0.78786	-1.39849	-0.741065	0.883047	-1.6954
2.0084	-0.717633	-0.552989	-1.6929	0.28598	-0.577753	-1.66906	-1.72125	-0.528226	-1.71675
2.031	-1.64138	0.913582	-0.47764	-2.64037	0.748806	-0.39953	-0.642388	1.07836	-0.555749
2.01735	-0.544081	-1.967	-0.54153	0.464546	-1.97703	-0.540643	-1.55271	-1.95698	-0.542417
2.02336	-2.20006	1.938	0.016953	-1.24455	2.27026	0.02764	-3.15556	1.60575	0.006266
2.00546	-0.420662	-0.230007	0.933512	0.581613	-0.220196	0.904959	-1.42294	-0.239817	0.962064
2.01766	-2.21318	0.574502	0.629079	-3.18754	0.397802	0.436347	-1.23883	0.751203	0.821811
2.02124	2.87202	-1.96731	0.438884	3.83698	-1.66996	0.396554	1.90706	-2.26465	0.481213
2.02885	1.86607	-0.849268	0.128167	0.862937	-0.998294	0.151917	2.86921	-0.700242	0.104417
2.00842	-0.043844	-0.023663	-2.66284	-1.0441	0.047856	-2.60986	0.956416	-0.095181	-2.71582
2.00982	0.336305	1.51274	0.39121	-0.668558	1.52242	0.390684	1.34117	1.50307	0.391735
2.03018	0.319361	-0.389268	2.08061	1.30298	-0.338619	1.83499	-0.664258	-0.439918	2.32624
2.01293	-0.010296	0.03288	0.019189	0.99517	0.077712	0.019187	-1.01576	-0.011951	0.019191
2.0097	0.826826	0.60439	2.97915	-0.172729	0.591621	2.87694	1.82638	0.61716	3.08136
2.00252	7.17951	-2.15153	-2.56885	8.06547	-1.84107	-2.91701	6.29356	-2.46199	-2.22069
2.01257	3.30586	1.1326	-1.91613	2.43368	1.53543	-2.21552	4.17805	0.729773	-1.61674
2.02579	-2.79593	-2.23936	-0.469432	-1.82985	-2.53663	-0.534753	-3.76202	-1.94209	-0.404112
2.0123	0.43044	-2.58794	2.73812	-0.553715	-2.73716	2.88478	1.4146	-2.43872	2.59146
2.02903	-1.12762	-1.76374	1.82227	-0.222179	-2.05427	2.17583	-2.03306	-1.47321	1.46871
2.01041	-3.99169	-1.73484	1.48109	-3.05807	-2.01332	1.72854	-4.92532	-1.45636	1.23363
2.02173	-1.45901	0.854226	-0.17899	-0.460423	1.00615	-0.218747	-2.45761	0.702306	-0.139232
2.02323	-1.63019	1.59282	-1.19018	-0.677229	1.85296	-1.40826	-2.58314	1.33267	-0.972096
2.01321	-2.71347	-0.1321	-2.78209	-1.70699	-0.143046	-2.7933	-3.71995	-0.121154	-2.77089
2.02799	2.56803	2.34355	0.357223	1.61795	2.69324	0.414186	3.51812	1.99386	0.300259
2.01889	-1.54419	-0.497215	-0.618049	-2.53919	-0.3947	-0.482255	-0.549182	-0.59973	-0.753844
2.01384	3.28461	-1.16577	-0.938483	2.36765	-1.47493	-1.21686	4.20158	-0.856615	-0.660105
2.03525	-1.17867	0.36611	1.14377	-0.171602	0.429082	1.27569	-2.18574	0.303139	1.01185
2.01293	4.18011	-2.31898	0.489648	3.2202	-2.61388	0.557401	5.14001	-2.02408	0.421895
2.02456	-2.17644	-1.27245	-0.886194	-1.18662	-1.39556	-1.05885	-3.16626	-1.14933	-0.713541
2.04363	-1.78344	-0.262697	2.75999	-0.799729	-0.309197	3.03249	-2.76716	-0.216198	2.4875
2.04129	1.22844	-1.41506	-0.284396	0.222396	-1.58286	-0.322261	2.23448	-1.24725	-0.246531
2.02137	-2.64978	1.71254	1.68658	-1.70076	1.94977	1.94066	-3.5988	1.47531	1.4325
2.03836	1.03822	-3.55334	2.207	0.155043	-3.98447	2.4769	1.9214	-3.1222	1.9371
2.01421	-2.5428	-0.455013	-1.50422	-3.52089	-0.378848	-1.27667	-1.5647	-0.531178	-1.73178
2.01781	-3.41206	-1.0588	2.17866	-2.45452	-1.23687	2.44189	-4.36961	-0.880742	1.91542
2.01316	0.420406	2.84996	-1.45391	-0.578647	2.96115	-1.50624	1.41946	2.73876	-1.40158
2.00781	-0.022344	3.96708	-0.042069	0.966228	3.79229	-0.042536	-1.01092	4.14188	-0.041602
2.0331	0.853677	-1.4987	-2.32431	-0.114215	-1.66372	-2.58762	1.82157	-1.3337	-2.061
2.02307	1.78318	0.400217	0.684555	0.778917	0.471918	0.782152	2.78744	0.328517	0.586958
2.01313	-1.03525	2.41879	1.12476	-0.028922	2.39924	1.11542	-2.04158	2.43835	1.1341
2.01495	1.17101	-0.510971	2.76158	0.166453	-0.539184	2.83276	2.17557	-0.482757	2.6904
2.01775	-3.37948	-1.97579	0.534152	-2.44149	-2.33235	0.638293	-4.31748	-1.61922	0.43001
2.02265	-3.49873	2.38142	0.050381	-4.49346	2.19899	0.054814	-2.50401	2.56384	0.045947
2.00606	-0.336943	2.81774	-0.366087	0.665195	2.77548	-0.36394	-1.33908	2.86001	-0.368235
2.02012	2.95334	1.29476	0.830557	1.97354	1.49645	0.970366	3.93313	1.09307	0.690748
2.02745	-2.8076	1.05746	0.740254	-3.79039	0.847759	0.606861	-1.82482	1.26716	0.873646
2.00557	-5.04179	-2.3862	-0.094158	-4.14563	-2.83391	-0.049126	-5.93795	-1.93849	-0.139191
2.01483	1.62511	0.569996	-2.65439	0.659504	0.614512	-2.93813	2.59072	0.52548	-2.37066
2.02919	-2.9143	-1.7386	-1.49764	-3.88454	-1.50842	-1.31036	-1.94407	-1.96878	-1.68492
2.00287	-2.90085	0.574083	1.86594	-1.9324	0.724535	2.07175	-3.86929	0.42363	1.66014
2.02347	-2.34061	-0.561855	0.490316	-3.34367	-0.47086	0.394442	-1.33754	-0.65285	0.586189
2.00354	-0.600351	1.75802	-2.78089	0.335433	1.94917	-3.08307	-1.53614	1.56686	-2.47871
2.01002	-3.63016	0.762444	2.66504	-2.67874	0.862586	2.97296	-4.58158	0.662302	2.35711
2.02483	-2.54021	3.16529	-1.51037	-3.38778	2.67475	-1.25351	-1.69264	3.65583	-1.76724
2.02426	1.55963	1.39961	-1.41413	0.574602	1.56969	-1.5729	2.54465	1.22952	-1.25536
2.02272	2.62413	-0.482823	-2.45946	1.6296	-0.525465	-2.63817	3.61866	-0.440182	-2.28076
2.02947	0.762035	-0.41649	1.65098	-0.221148	-0.498371	1.88832	1.74522	-0.334608	1.41363
2.01896	-3.33305	1.48202	-1.70387	-2.50964	1.86373	-2.14585	-4.15647	1.10032	-1.26189
2.01584	1.15099	-2.57499	-1.16946	0.153011	-2.70105	-1.2331	2.14897	-2.44893	-1.10582
2.02098	3.48149	2.02741	-0.772707	4.46218	1.81655	-0.65079	2.5008	2.23828	-0.894624
2.03145	-1.63344	-1.63588	0.132375	-0.636394	-1.82881	0.151543	-2.63049	-1.44295	0.113207
2.01956	0.110495	0.015504	-0.049184	1.12025	0.008951	-0.048357	-0.899264	0.022058	-0.05001
2.02771	1.75509	-0.465338	-0.703877	0.754046	-0.530965	-0.850529	2.75613	-0.399711	-0.557224
2.00796	-7.12771	0.823303	-1.49917	-6.12479	0.788524	-1.46873	-8.13062	0.858082	-1.52962
2.01663	-3.65802	-0.899871	-2.14233	-2.70549	-1.15203	-2.35632	-4.61056	-0.647712	-1.92833
2.01607	-2.12273	1.64832	-0.114121	-3.11399	1.46549	-0.124733	-1.13147	1.83115	-0.103509
2.03199	-1.17539	0.441499	-1.20332	-2.17367	0.356031	-1.03486	-0.177114	0.526967	-1.37179
2.01878	3.18552	-0.911617	1.64323	2.2179	-1.10175	1.85871	4.15313	-0.72148	1.42776
2.00911	4.53083	0.407226	1.21685	3.53185	0.417501	1.32204	5.52981	0.396951	1.11166
2.02711	1.60298	0.796068	1.79725	0.635841	0.977523	2.04016	2.57012	0.614613	1.55435
2.03056	1.40928	1.59965	-0.18176	2.41543	1.4674	-0.150803	0.403123	1.73189	-0.212717
2.02327	-2.30068	-0.517152	1.6254	-1.3191	-0.593179	1.85806	-3.28226	-0.441125	1.39275
2.01155	2.40025	-1.64124	0.6898	1.41131	-1.70723	0.860799	3.38918	-1.57525	0.518802
2.01304	2.3003	-0.021832	-1.48718	3.30192	0.023048	-1.39871	1.29868	-0.066712	-1.57566
2.02632	-2.16446	0.527668	-2.06531	-1.19053	0.60567	-2.33341	-3.13838	0.449665	-1.79722
2.03845	1.1864	-3.02015	-0.093904	0.250992	-3.42414	-0.119076	2.1218	-2.61616	-0.068732
2.02013	0.45404	-1.00423	0.758427	-0.501471	-1.2586	0.96464	1.40955	-0.74986	0.552215
2.01774	-0.075468	-2.6422	0.804553	0.932054	-2.5902	0.801397	-1.08299	-2.69419	0.807709
2.01709	2.82625	0.60815	-0.461666	1.82687	0.711043	-0.550152	3.82562	0.505257	-0.373179
2.01311	-0.645145	0.302306	3.09124	-1.65003	0.305392	3.14904	0.359744	0.299221	3.03344
2.02366	-2.23209	0.641209	1.97562	-1.28243	0.752274	2.30668	-3.18175	0.530144	1.64455
2.01225	-0.999771	-0.5937	0.893906	0.002033	-0.641451	0.973878	-2.00157	-0.545949	0.813934
2.0214	2.58327	2.33028	0.204155	1.59098	2.52103	0.226411	3.57556	2.13953	0.181898
2.0093	1.52718	1.56963	-1.77857	0.527445	1.64045	-1.8481	2.52691	1.49881	-1.70904
2.02493	0.921564	0.586131	-0.749924	-0.071216	0.69563	-0.915692	1.91434	0.476632	-0.584156
2.01618	3.45379	-1.86484	0.239795	2.48045	-2.12616	0.263815	4.42712	-1.60353	0.215775
2.00857	-1.27481	1.29951	-2.36631	-0.28849	1.38784	-2.53355	-2.26112	1.21119	-2.19907
2.01397	3.13802	-0.527084	-1.71987	2.20273	-0.634806	-2.07715	4.07331	-0.419361	-1.36259
2.01725	-0.17703	-2.48468	-0.54132	-1.18554	-2.46967	-0.541355	0.831483	-2.4997	-0.541285
2.02544	0.059358	-0.046027	0.013035	1.07191	-0.063552	0.007655	-0.953195	-0.028503	0.018415
2.01723	2.71112	0.488765	0.432583	1.71156	0.587021	0.524957	3.71068	0.390509	0.340209
2.0177	-0.166548	-1.61981	0.785936	0.841694	-1.65479	0.783397	-1.17479	-1.58484	0.788475
2.02572	-1.79221	-0.589179	1.86792	-0.809279	-0.707518	2.08177	-2.77513	-0.47084	1.65407
2.02282	-3.01898	1.40786	0.573457	-2.02167	1.54937	0.664523	-4.0163	1.26635	0.48239
2.02136	2.98178	0.669164	-2.25964	2.10555	0.844977	-2.73164	3.85801	0.49335	-1.78764
2.01079	3.33428	0.517517	1.97215	2.34752	0.593553	2.14919	4.32104	0.441481	1.79512
2.01714	3.81265	1.58694	-0.667142	2.82443	1.75032	-0.785246	4.80086	1.42355	-0.549038
2.02208	-1.54589	1.93498	1.58287	-0.542522	2.03539	1.65623	-2.54925	1.83456	1.5095
2.03295	1.35178	1.4895	0.008664	0.345717	1.63433	-0.000234	2.35785	1.34466	0.017562
2.02235	-1.73222	1.20066	-0.402008	-0.733536	1.3381	-0.48084	-2.73091	1.06322	-0.323175
2.03977	1.00145	0.302551	-1.9292	0.018665	0.331684	-2.20021	1.98423	0.273419	-1.65818
2.01559	0.573845	1.03084	1.67886	-0.433529	1.04032	1.70629	1.58122	1.02136	1.65143
2.01327	-0.758696	2.69048	0.458154	-1.75456	2.54645	0.429547	0.237173	2.83452	0.486762
2.01095	0.703531	-2.03381	1.75358	1.70699	-1.98694	1.71058	-0.299929	-2.08068	1.79659
2.02325	1.58883	-1.73263	-1.58366	0.620228	-1.95129	-1.77698	2.55744	-1.51396	-1.39034
2.02848	-2.36295	-0.245455	-2.19598	-1.42051	-0.289775	-2.56817	-3.30539	-0.201135	-1.8238
2.01669	-0.827586	2.40531	-0.73383	0.174376	2.50713	-0.783519	-1.82955	2.3035	-0.684141
2.01542	1.34147	-1.28546	-0.366553	2.34911	-1.29668	-0.370225	0.333832	-1.27424	-0.362881
2.02135	-1.73016	-0.619497	-1.35651	-0.772667	-0.760004	-1.64793	-2.68766	-0.47899	-1.06509
2.03343	1.22315	0.065035	1.41737	0.227746	0.085077	1.62344	2.21856	0.044992	1.2113
2.03117	2.28356	-0.904084	1.54501	3.27324	-0.781584	1.3528	1.29388	-1.02659	1.73722
2.02457	1.80555	-0.527928	-0.8423	0.819174	-0.619902	-1.05046	2.79192	-0.435954	-0.634138
2.00959	-0.661381	-1.32427	-2.47782	-1.65678	-1.2595	-2.35695	0.334014	-1.38903	-2.5987
2.0229	-1.56595	-1.42622	-0.141076	-0.578023	-1.6423	-0.159361	-2.55388	-1.21013	-0.122791
2.01747	3.02299	1.59084	0.899126	2.0766	1.83931	1.14439	3.96938	1.34237	0.65386
2.02352	-1.92502	0.599428	-1.27803	-0.930051	0.702331	-1.42999	-2.92	0.496525	-1.12607
2.00765	0.660646	-2.28783	2.38248	1.65734	-2.37456	2.46465	-0.336046	-2.20109	2.30032
2.03565	-0.186755	0.060242	-3.11243	0.763781	0.080297	-3.47582	-1.13729	0.040187	-2.74904
2.01373	-4.18226	2.27098	-0.580156	-5.11271	1.9033	-0.466832	-3.2518	2.63866	-0.693479
2.01662	-3.08492	1.45921	1.66928	-2.12612	1.67081	1.89866	-4.04372	1.2476	1.43991
2.02182	-2.73671	-1.84387	-1.5299	-1.75313	-2.0195	-1.68371	-3.72029	-1.66824	-1.37609
2.02831	-1.24319	-2.86378	0.84394	-2.20634	-2.57992	0.701522	-0.280046	-3.14764	0.986358
2.01793	0.384507	1.24323	-1.4736	1.39224	1.20815	-1.43828	-0.62323	1.27832	-1.50892
2.00925	1.57291	2.01431	1.52688	2.55875	1.86035	1.40996	0.587062	2.16828	1.64379
2.02015	-2.20478	-0.434539	-0.538572	-3.20613	-0.344836	-0.441137	-1.20343	-0.524242	-0.636008
2.01956	-2.31171	-2.35461	-0.287525	-1.3088	-2.4596	-0.340371	-3.31463	-2.24962	-0.234678
2.00748	0.202687	3.56892	-0.717533	-0.800571	3.53792	-0.715044	1.20595	3.59992	-0.720022
2.02535	0.123037	-1.44991	1.22226	1.05223	-1.16835	0.934452	-0.80616	-1.73148	1.51006
2.0269	-2.2857	-1.364	2.22738	-3.22321	-1.15731	1.90269	-1.34818	-1.57069	2.55208
2.00821	-0.204661	-0.775867	1.96031	0.799307	-0.77894	1.9766	-1.20863	-0.772793	1.94402
2.01569	1.7544	-0.958344	-0.027614	0.77948	-1.2135	-0.041204	2.72931	-0.703188	-0.014024
2.02687	-1.3148	1.89421	1.17109	-0.392838	2.21265	1.44608	-2.23677	1.57577	0.896088
2.0225	-2.55675	0.944675	-2.41974	-3.43333	0.660668	-2.00311	-1.68017	1.22868	-2.83637
2.02562	-2.95198	-1.29181	-0.659645	-1.97141	-1.50893	-0.790488	-3.93255	-1.07468	-0.528801
2.02626	2.8349	0.276141	-1.51267	3.81797	0.225767	-1.27295	1.85183	0.326514	-1.75239
2.02404	-2.09922	-0.66509	-1.954	-3.10138	-0.595811	-1.83124	-1.09706	-0.734369	-2.07677
2.02551	-1.4314	0.101108	1.3899	-2.4426	0.105816	1.33398	-0.420205	0.0964	1.44583
2.01857	0.005775	0.060687	0.106833	-1.00169	0.121282	0.109068	1.01324	9.2e-05	0.104598
2.00713	0.503067	1.27176	-2.82963	-0.499407	1.30364	-2.86387	1.50554	1.23988	-2.79539
2.01682	-2.38552	1.85499	-0.883593	-1.42688	2.07548	-1.10559	-3.34416	1.6345	-0.661597
2.01894	1.90942	0.157918	2.31677	2.87559	0.256026	2.04123	0.943251	0.05981	2.59231
2.02095	3.34304	1.22948	-0.837312	4.32836	1.04688	-0.707454	2.35772	1.41208	-0.96717
2.03235	-1.59271	-0.068889	2.57126	-0.609563	-0.100186	2.8263	-2.57586	-0.037593	2.31623
2.01384	1.07535	1.04627	0.9679	2.03394	0.799973	0.782613	0.116763	1.29256	1.15319
2.02849	1.67975	-0.120087	1.09228	0.691946	-0.041393	1.30848	2.66755	-0.198781	0.87607
2.01111	1.15571	-2.83838	0.141395	0.15612	-2.72903	0.138563	2.1553	-2.94773	0.144226
2.01633	1.83696	0.811114	-0.200516	2.83536	0.677044	-0.160162	0.838565	0.945184	-0.240871
2.03355	-0.713335	1.87837	0.062153	-1.71423	1.69997	0.047876	0.287565	2.05676	0.076431
2.00748	0.871327	-2.19644	-0.712024	1.87297	-2.13152	-0.711667	-0.130312	-2.26136	-0.712381
2.0119	-0.100898	-1.42877	-1.35866	-1.09523	-1.32009	-1.25178	0.893436	-1.53744	-1.46554
2.01463	-4.05012	-1.90019	1.26517	-5.01308	-1.67365	1.07523	-3.08716	-2.12672	1.45511
2.02063	-1.6455	-0.597442	0.568553	-2.6405	-0.481243	0.437376	-0.650496	-0.713642	0.69973
2.01186	1.92882	1.8773	-1.954	2.90262	1.69645	-1.77823	0.955019	2.05816	-2.12977
2.01152	0.131153	-1.05048	-2.82254	-0.858552	-1.09795	-2.99512	1.12086	-1.003	-2.64996
2.04066	1.21082	0.061324	-0.876708	0.210919	0.192206	-1.03208	2.21073	-0.069557	-0.721336
2.00915	-4.55341	2.05529	0.625409	-5.51217	1.79387	0.478438	-3.59464	2.31671	0.772381
2.01908	2.72748	-1.58307	0.532159	1.75304	-1.82567	0.636112	3.7019	-1.34047	0.428207
2.01472	-3.02206	0.503124	0.455963	-2.02297	0.592321	0.548888	-4.02115	0.413927	0.363038
2.01327	2.67804	-0.835649	-1.25924	3.52105	-0.595496	-0.764293	1.83503	-1.0758	-1.7542
2.01478	-2.4321	0.80872	-0.604717	-1.44732	0.978682	-0.731765	-3.41689	0.638757	-0.477668
2.02279	2.43295	1.70043	0.329291	3.42544	1.51066	0.285942	1.44046	1.89021	0.37264
2.00807	2.61793	2.34563	-0.700581	3.6191	2.27071	-0.712259	1.61677	2.42056	-0.688903
2.01163	-4.39408	0.283703	1.6913	-5.39288	0.294749	1.57326	-3.39528	0.272657	1.80934
2.03218	-1.57788	2.69017	0.197711	-2.52239	2.31646	0.171512	-0.633374	3.06388	0.22391
2.01061	0.764504	1.22556	2.17432	-0.239282	1.20695	2.12233	1.76829	1.24417	2.2263
2.02561	-1.73466	0.22878	-1.58868	-0.756309	0.278189	-1.8459	-2.71301	0.179372	-1.33147
2.02898	-1.07987	-1.59449	0.247065	-2.07912	-1.4244	0.205237	-0.080611	-1.76458	0.288893
2.0288	-2.40863	1.44408	0.67967	-1.41314	1.61235	0.778107	-3.40412	1.27581	0.581234
2.00783	-2.41151	0.569949	-1.53801	-1.4306	0.783618	-1.53581	-3.39242	0.35628	-1.54021
2.02289	1.9932	0.551778	0.650224	0.993396	0.63692	0.777359	2.993	0.466636	0.523089
2.00976	3.43421	0.818376	-1.92056	4.33867	0.459306	-1.66996	2.52974	1.17745	-2.17115
2.01517	1.58361	-0.227395	1.33867	2.58548	-0.20298	1.23438	0.581733	-0.251809	1.44295
2.04001	-0.367734	-1.24561	-0.077143	0.63417	-1.43669	-0.086383	-1.36964	-1.05454	-0.067904
2.01984	1.08392	0.572544	1.77225	0.0751	0.607624	1.80369	2.09274	0.537464	1.7408
2.01804	0.512067	-1.26683	-1.61656	-0.496676	-1.27959	-1.63641	1.52081	-1.25406	-1.59671
2.03359	-1.91469	-0.392114	0.79374	-0.912423	-0.459745	0.951081	-2.91696	-0.324483	0.636398
2.01434	-0.243893	-1.54065	1.18063	-1.25039	-1.51184	1.15782	0.762608	-1.56945	1.20343
2.02056	2.47529	-2.03856	-2.3183	1.60408	-2.36613	-2.7112	3.34649	-1.71098	-1.9254
2.00994	-0.993236	-0.168016	3.09759	-1.99809	-0.169232	3.08207	0.011614	-0.166799	3.11311
2.02072	-2.078	-0.364549	1.84696	-3.06261	-0.301872	1.62914	-1.0934	-0.427225	2.06479
2.0111	4.40829	-2.47509	-0.62976	5.38093	-2.25344	-0.503383	3.43565	-2.69673	-0.756138
2.00851	-0.568718	-2.88934	0.861152	-1.57284	-2.87294	0.863933	0.435401	-2.90573	0.85837
2.02643	0.022582	-0.005273	0.001559	-0.990186	0.024867	0.001622	1.03535	-0.035413	0.001496
2.01641	2.44659	1.8718	-0.642159	1.47296	2.10339	-0.764186	3.42022	1.64021	-0.520132
2.02449	1.07247	-0.13816	-1.19584	2.04072	-0.107745	-0.902207	0.104227	-0.168576	-1.48947
2.02623	3.0843	2.16046	0.390094	4.04626	1.84962	0.323592	2.12235	2.4713	0.456597
2.02186	2.26944	-1.76811	0.353232	1.28994	-2.00743	0.425931	3.24894	-1.5288	0.280533
2.01958	3.13475	-0.181289	2.11724	4.09851	-0.166847	1.81616	2.171	-0.195732	2.41831
2.02645	-1.96985	0.81569	1.41212	-2.94043	0.618278	1.1985	-0.999278	1.0131	1.62574
2.014	1.27224	-1.10195	1.98709	2.2774	-1.07163	1.9345	0.267068	-1.13227	2.03969
2.01424	-1.30095	0.898601	2.66206	-0.29438	0.902259	2.69499	-2.30753	0.894943	2.62913
2.01033	2.30447	-2.93318	0.361949	3.23569	-2.55514	0.345669	1.37324	-3.31121	0.378229
2.02012	2.91875	0.756332	-0.436798	1.92054	0.873238	-0.537415	3.91697	0.639425	-0.336181
2.01781	0.878333	1.55933	1.36064	1.88722	1.56351	1.36586	-0.130551	1.55515	1.35541
1.99522	8.39053	0.399076	-0.577887	8.33673	-0.405276	0.009778	8.44433	1.20343	-1.16555
2.03394	1.71208	1.31077	2.80865	0.78799	1.51682	3.1799	2.63617	1.10471	2.4374
2.00986	0.836312	2.20874	-1.86487	-0.148505	2.36519	-1.98954	1.82113	2.05229	-1.7402
2.02073	2.87117	-1.69206	1.38354	3.81271	-1.41327	1.14562	1.92962	-1.97085	1.62146
2.02485	-3.34105	0.836266	-2.43293	-2.42183	0.993876	-2.82689	-4.26026	0.678655	-2.03896
2.01141	0.370984	2.88628	-0.10149	1.37643	2.90903	-0.102916	-0.634465	2.86354	-0.100064
2.03179	1.46888	1.53577	0.326185	2.46662	1.35117	0.27643	0.471138	1.72037	0.37594
2.01907	-1.98428	-0.091787	-0.802309	-2.96781	-0.066352	-0.576087	-1.00075	-0.117222	-1.02853
2.02135	-0.645815	-2.2568	-0.25796	0.352304	-2.41229	-0.290242	-1.64393	-2.10132	-0.225677
2.02932	-1.74574	1.75418	-0.320542	-2.74791	1.60389	-0.269548	-0.743564	1.90448	-0.371536
2.02647	-2.7834	-1.06062	-0.918174	-1.8081	-1.27729	-1.08694	-3.7587	-0.843951	-0.749405
2.01425	0.100922	-2.26809	-1.28818	1.10745	-2.23567	-1.27581	-0.905606	-2.30051	-1.30055
2.01712	2.69318	-1.02458	-0.483423	3.6803	-0.837492	-0.395151	1.70606	-1.21167	-0.571694
2.01718	2.10079	-0.688145	0.505033	1.10846	-0.84591	0.592555	3.09311	-0.530379	0.417511
2.02542	-1.42573	-0.50303	-2.11815	-2.38558	-0.411074	-1.80863	-0.465874	-0.594986	-2.42767
2.0215	-1.68041	0.778142	0.272135	-2.66069	0.54148	0.203833	-0.700132	1.0148	0.340437
2.0285	1.22527	0.100619	-2.4554	2.20203	0.157956	-2.18828	0.248508	0.043283	-2.72253
2.01292	-0.106252	0.916289	-0.542042	0.895225	0.833437	-0.485968	-1.10773	0.999141	-0.598116
2.00955	-0.73332	-0.712277	-3.38961	-1.73809	-0.715108	-3.39108	0.271447	-0.709446	-3.38815
2.02167	0.801229	0.989333	-1.68864	1.78696	0.830142	-1.53121	-0.184499	1.14853	-1.84608
2.0131	2.87256	0.12962	0.627104	1.87074	0.142175	0.7238	3.87437	0.117064	0.530408
2.02006	0.262346	-0.224544	1.71884	-0.743773	-0.252734	1.80305	1.26847	-0.196353	1.63463
2.01369	-0.446023	-2.04395	1.63261	-1.43972	-1.91591	1.53303	0.547668	-2.17199	1.73218
2.01408	-3.59666	0.768405	-1.88191	-4.50433	0.586278	-1.48555	-2.68899	0.950531	-2.27827
2.02423	1.70088	-0.743364	-1.52111	0.709776	-0.874199	-1.67916	2.69198	-0.61253	-1.36307
2.01907	1.42014	1.44768	0.844281	0.423052	1.58818	0.916656	2.41722	1.30717	0.771907
2.0178	-3.14872	-1.1417	0.92922	-4.11316	-0.937269	0.714881	-2.18428	-1.34614	1.14356
2.02481	-0.003244	0.005146	0.004016	-1.01564	0.000786	0.00522	1.00915	0.009506	0.002812
2.0261	-2.37852	1.24432	-0.859453	-3.35876	1.09775	-0.649885	-1.39828	1.3909	-1.06902
2.04118	-1.21959	-0.770058	-0.76682	-2.22153	-0.626949	-0.635528	-0.217654	-0.913168	-0.898112
2.02243	2.41743	0.74495	-0.784832	1.43942	0.944593	-0.94665	3.39544	0.545307	-0.623015
2.02927	0.609519	0.949159	0.046164	-0.399227	1.05826	0.049003	1.61827	0.840057	0.043325
2.01319	2.94481	-1.77996	1.03921	3.91194	-1.53288	0.909425	1.97768	-2.02703	1.169
2.01211	1.11266	2.57433	0.689708	0.122741	2.75359	0.69866	2.10257	2.39508	0.680756
2.03758	-1.7208	0.390567	-0.714892	-2.72991	0.321087	-0.593222	-0.711697	0.460048	-0.836562
2.01372	-1.14892	-1.27589	-2.22834	-2.14566	-1.19732	-2.10954	-0.152186	-1.35445	-2.34714
2.01672	1.94973	1.86561	-0.329241	0.96622	2.08685	-0.352724	2.93324	1.64438	-0.305758
2.02947	0.015051	-0.062007	-1.42409	-0.983966	-0.16059	-1.57219	1.01407	0.036576	-1.27598
2.03403	-0.927536	-0.906663	0.447095	-1.9302	-0.76057	0.359656	0.075127	-1.05276	0.534533
2.01476	2.64151	0.577683	1.77795	1.65368	0.672491	1.95117	3.62934	0.482875	1.60473
2.01695	-2.32245	0.472163	0.796991	-3.30797	0.365833	0.611305	-1.33694	0.578492	0.982677
2.01281	1.55086	0.631945	-1.92882	2.55522	0.586683	-1.88331	0.546501	0.677207	-1.97432
2.01822	1.73522	-0.692007	-0.404224	2.73176	-0.567998	-0.30509	0.738674	-0.816015	-0.503358
2.02915	-2.08626	-1.60121	-1.16719	-3.02299	-1.30784	-0.910634	-1.14952	-1.89458	-1.42374
2.02454	-2.50231	1.61186	0.510982	-3.49317	1.42147	0.429578	-1.51144	1.80225	0.592386
2.02801	2.17061	-1.00768	1.04701	1.19261	-1.20822	1.2245	3.14861	-0.807128	0.869508
2.01801	1.65525	-1.83583	-1.1523	0.678945	-2.0481	-1.29321	2.63156	-1.62356	-1.01139
2.02479	2.07486	-1.99286	-0.081792	1.11382	-2.30982	-0.111444	3.03591	-1.6759	-0.052141
2.01589	-2.39297	0.799975	2.15221	-1.42746	0.946742	2.40161	-3.35848	0.653207	1.90281
2.01357	-2.74235	-0.329858	1.67524	-3.72686	-0.275586	1.47174	-1.75784	-0.38413	1.87874
2.01024	-2.92283	-0.204086	-1.52971	-3.88647	-0.176078	-1.24532	-1.95918	-0.232093	-1.8141
2.01342	0.003722	1.65585	-2.18586	1.00513	1.71815	-2.26818	-0.997684	1.59355	-2.10354
2.02007	-2.51906	-1.75186	0.04135	-3.49534	-1.49293	0.038389	-1.54278	-2.01079	0.04431
2.03066	1.10626	1.14983	2.09034	0.208495	1.43762	2.4673	2.00402	0.862032	1.71339
2.01299	-1.66056	-0.488506	0.782175	-0.663201	-0.578529	0.883164	-2.65792	-0.398484	0.681186
2.02153	-1.13923	-2.55962	1.92353	-0.194538	-2.84468	2.14246	-2.08393	-2.27455	1.7046
2.01718	-3.074	2.13118	-0.515589	-4.02529	1.8199	-0.39153	-2.1227	2.44246	-0.639648
2.02237	2.13661	1.72659	0.440874	3.1307	1.55046	0.383872	1.14252	1.90272	0.497875
2.02043	-1.29295	-1.37926	-0.383622	-0.296313	-1.53821	-0.428221	-2.28959	-1.2203	-0.339023
2.02013	-3.28554	1.33186	1.03904	-4.27309	1.24541	0.845363	-2.298	1.41831	1.23272
2.01662	-2.88741	0.63811	-1.25464	-1.92459	0.768543	-1.52419	-3.85023	0.507678	-0.985096
2.02793	-1.41278	0.801643	-0.441004	-2.41546	0.671578	-0.364617	-0.410101	0.931707	-0.51739
2.02927	-1.35625	1.72841	-1.34661	-0.369775	1.85783	-1.54561	-2.34273	1.59899	-1.14762
2.01559	-3.38248	1.24343	2.15632	-4.37636	1.15802	2.01294	-2.3886	1.32885	2.2997
2.01099	0.547498	-1.4265	-1.38	1.55128	-1.38298	-1.34054	-0.456279	-1.47002	-1.41945
2.02298	3.21821	0.046269	-2.52219	2.25877	0.033809	-2.84223	4.17766	0.058729	-2.20214
2.01502	-2.55068	2.43076	0.464008	-1.58587	2.71482	0.523492	-3.51548	2.14671	0.404524
2.0232	-2.01386	0.571876	1.69418	-1.03009	0.689511	1.89841	-2.99762	0.454241	1.48996
2.0205	-2.09435	-0.466223	-1.64125	-1.1327	-0.569522	-1.9331	-3.056	-0.362925	-1.34941
2.00661	1.20411	0.420299	2.95988	2.2063	0.421378	2.91255	0.201927	0.419219	3.00721
2.00656	-2.1314	0.069999	3.05341	-3.12773	0.081315	3.17078	-1.13508	0.058684	2.93604
2.01929	-0.88866	-2.57329	-0.648734	0.114825	-2.67394	-0.696361	-1.89214	-2.47265	-0.601107
2.03866	-0.984171	1.93185	-2.39273	-0.016201	2.13928	-2.63572	-1.95214	1.72442	-2.14974
2.01505	-3.25383	-0.491244	1.92332	-4.24921	-0.44664	1.77387	-2.25846	-0.535849	2.07277
2.02335	-2.81899	-1.37153	0.504082	-1.82434	-1.53646	0.587557	-3.81363	-1.20659	0.420607
2.01125	-1.60342	1.50854	0.291512	-2.60672	1.44097	0.281536	-0.600119	1.57611	0.301488
2.02627	1.36702	-0.427043	0.815775	2.36711	-0.367013	0.665241	0.36693	-0.487072	0.966309
2.01861	0.013462	2.27485	-0.577454	-0.991941	2.19592	-0.537001	1.01886	2.35377	-0.617908
2.0125	0.046911	0.039082	-0.016217	-0.95873	0.004096	-0.01622	1.05255	0.074068	-0.016214
2.02101	-2.95038	0.144773	-2.31633	-3.87512	0.126419	-1.90935	-2.02563	0.163126	-2.72331
2.04884	-0.366384	-0.296882	2.01249	-1.35151	-0.251483	1.73518	0.618741	-0.342281	2.28981
2.01719	-3.44956	-0.991012	-2.02199	-4.40635	-0.780149	-1.78253	-2.49276	-1.20188	-2.26146
2.01174	1.72992	1.22218	-0.507557	0.734921	1.3607	-0.558203	2.72492	1.08366	-0.456912
2.01605	-0.068398	0.192247	-1.17735	-1.07419	0.208539	-1.24239	0.937392	0.175954	-1.11231
2.01248	0.330271	0.840638	-1.94857	1.33617	0.838442	-1.97476	-0.675625	0.842835	-1.92237
2.01099	0.131062	-2.3457	0.489676	1.13324	-2.42713	0.495574	-0.871113	-2.26426	0.483778
2.01843	-3.11368	-2.40507	0.330802	-4.09262	-2.17057	0.258746	-2.13474	-2.63958	0.402859
2.03581	0.718189	-0.16702	-2.22166	1.69357	-0.123506	-1.93377	-0.257189	-0.210533	-2.50954
2.01196	1.51873	-1.23737	-2.383	2.5247	-1.23951	-2.38751	0.512764	-1.23524	-2.37849
2.03049	1.63624	-1.74924	-0.219543	0.632143	-1.89382	-0.259659	2.64034	-1.60467	-0.179426
2.02592	-2.05896	0.61376	0.582505	-3.06114	0.512849	0.475064	-1.05678	0.714671	0.689946
2.02316	-2.86372	-0.246871	-0.334389	-3.86977	-0.181376	-0.251435	-1.85768	-0.312366	-0.417344
2.01197	-1.51615	-1.43967	1.61656	-0.536339	-1.59363	1.78468	-2.49597	-1.28571	1.44845
2.01656	-2.91435	-1.34383	-1.13185	-1.94141	-1.47623	-1.36096	-3.88729	-1.21144	-0.902734
2.01329	2.52699	-0.233718	1.70813	1.53953	-0.28149	1.89775	3.51447	-0.185947	1.51851
2.00973	-5.065	2.31061	-1.25237	-5.88839	1.91116	-0.837371	-4.24161	2.71006	-1.66736
2.0229	1.66839	-0.611917	-0.451384	0.664135	-0.702875	-0.530279	2.67265	-0.520959	-0.372488
2.023	2.26936	-1.33092	0.938704	3.26017	-1.18589	0.795923	1.27855	-1.47595	1.08149
2.02709	1.82316	0.673014	0.514696	2.82024	0.514994	0.424531	0.826081	0.831035	0.604861
2.01016	-0.541092	2.04821	1.69828	-1.53821	1.94404	1.62694	0.456028	2.15239	1.76962
2.02764	1.15518	0.628296	-0.771748	0.155922	0.73216	-0.90784	2.15444	0.524431	-0.635656
2.01218	2.50158	0.617619	1.32824	3.44385	0.499513	0.995985	1.55931	0.735725	1.6605
2.0155	-2.97431	-0.927257	-2.11017	-2.04743	-1.20026	-2.39639	-3.90119	-0.654253	-1.82394
1.9984	7.39798	-0.169457	0.315032	7.02443	0.75293	0.225253	7.77153	-1.09184	0.404811
2.01011	-1.35056	-2.0571	-1.87678	-0.368884	-2.21293	-2.02565	-2.33224	-1.90127	-1.72791
2.02216	3.15064	-1.36061	-0.036609	2.16206	-1.57261	-0.042674	4.13923	-1.14862	-0.030543
2.00684	-0.274471	3.48456	-0.179179	-1.27749	3.51274	-0.178571	0.72855	3.45637	-0.179787
2.01172	-0.34988	-2.98067	0.481532	-1.3506	-3.08199	0.488373	0.650843	-2.87935	0.474691
2.01727	-2.27848	2.28353	0.10008	-1.30462	2.54607	0.103424	-3.25234	2.02099	0.096735
2.01442	-1.09424	-0.674457	0.80018	-2.078	-0.541145	0.630164	-0.110468	-0.807769	0.970196
2.01913	2.51754	-0.569235	0.665206	1.51558	-0.645646	0.762489	3.51949	-0.492824	0.567923
2.02378	2.81948	0.850758	-1.36604	1.82031	0.969335	-1.47347	3.81864	0.732181	-1.25861
2.00739	-0.732549	-1.51723	1.93703	0.254444	-1.62965	2.08061	-1.71954	-1.40481	1.79345
2.03187	-1.74447	-2.51305	-0.466784	-0.804015	-2.88858	-0.548267	-2.68493	-2.13752	-0.385301
2.02881	-0.361537	1.77961	1.42771	0.604071	2.00488	1.64189	-1.32715	1.55435	1.21352
2.02627	1.18633	-0.336777	1.95189	2.16786	-0.269371	1.71002	0.204803	-0.404183	2.19375
2.02576	-2.80216	-0.332744	1.33545	-1.82641	-0.396136	1.59969	-3.77791	-0.269351	1.0712
2.02062	0.512821	2.16244	0.525695	-0.494579	2.09648	0.486736	1.52022	2.22839	0.564655
2.0254	-1.39047	-0.919362	-0.50553	-0.402475	-1.12353	-0.593504	-2.37846	-0.715191	-0.417555
2.01531	-2.1104	-0.679071	-1.38444	-1.13519	-0.834707	-1.58474	-3.08561	-0.523434	-1.18415
2.02087	-2.59452	-1.3757	0.367208	-3.59171	-1.22593	0.302693	-1.59734	-1.52547	0.431722
2.01591	0.928023	-0.158628	2.95411	1.91652	-0.154242	2.75706	-0.060472	-0.163013	3.15117
2.01932	-2.50174	-2.09055	1.37452	-1.57223	-2.41279	1.60163	-3.43125	-1.7683	1.14741
2.01219	3.443	1.6878	0.552769	4.4001	1.39351	0.454897	2.4859	1.98209	0.650641
2.01093	-0.102832	3.00195	1.51784	-1.10765	3.03345	1.53556	0.901984	2.97045	1.50013
2.02527	-1.91743	0.393201	-0.73561	-0.917386	0.465577	-0.877349	-2.91748	0.320826	-0.593872
2.01357	1.58135	-1.09496	-1.64569	0.614784	-1.36117	-1.73792	2.54791	-0.828744	-1.55347
2.02188	1.97447	-0.641124	-0.558976	2.961	-0.447764	-0.452382	0.987935	-0.834484	-0.66557
2.02088	-1.94596	0.691035	0.46482	-0.943935	0.792706	0.546054	-2.94799	0.589365	0.383585
2.02246	2.68968	1.32811	-0.365048	1.69356	1.49358	-0.419503	3.6858	1.16264	-0.310593
2.01425	0.408357	-0.281944	-2.46972	-0.597634	-0.279609	-2.422	1.41435	-0.284279	-2.51744
2.00782	-0.003367	-0.042507	-0.024887	1.00036	-0.023105	-0.024713	-1.00709	-0.061909	-0.025062
2.02205	-3.27157	0.773874	1.3362	-2.29991	0.921311	1.57351	-4.24323	0.626438	1.09888
2.0205	-2.25678	0.464844	-2.07337	-1.31851	0.5483	-2.43848	-3.19504	0.381388	-1.70827
2.0494	-0.392005	1.34294	-0.31592	-1.41083	1.23763	-0.285867	0.626823	1.44826	-0.345972
2.03701	1.06002	0.847816	0.466477	2.07209	0.74599	0.41455	0.04795	0.949643	0.518403
2.00924	-3.70391	0.93727	-0.687519	-2.78486	1.24788	-0.948551	-4.62296	0.626662	-0.426487
2.01994	2.04958	1.67415	0.687242	3.03758	1.54393	0.523138	1.06157	1.80436	0.851346
2.02455	-2.31708	0.355069	1.4915	-3.29407	0.277941	1.23804	-1.34009	0.432198	1.74496
2.01934	2.42311	0.425128	2.25607	3.40036	0.359049	2.01103	1.44586	0.491208	2.50112
2.01636	-3.31766	-2.20734	-0.159437	-2.35386	-2.50247	-0.179976	-4.28146	-1.91222	-0.138898
2.01127	-3.74463	1.09727	1.63423	-2.88273	1.43445	2.02761	-4.60652	0.760092	1.24085
2.02384	-2.38199	2.6819	-0.055924	-3.33489	2.34158	-0.043787	-1.42909	3.02222	-0.068062
2.01815	-2.94222	-1.47679	-1.08272	-3.91597	-1.32614	-0.86514	-1.96847	-1.62743	-1.3003
2.01481	-1.94187	-0.546808	3.28417	-2.91765	-0.508272	3.03671	-0.966089	-0.585344	3.53164
2.02048	-3.18482	0.076881	2.21602	-4.13793	0.070692	1.88117	-2.23171	0.083069	2.55087
2.02123	-2.83838	1.95363	-1.02045	-3.8198	1.83541	-0.810255	-1.85696	2.07185	-1.23065
2.02892	-1.88677	0.72628	-1.47428	-0.898765	0.86592	-1.65724	-2.87478	0.58664	-1.29131
2.01033	0.719058	-2.88115	-0.45894	1.70782	-2.70036	-0.454018	-0.2697	-3.06195	-0.463862
2.0296	-1.22818	0.999997	-0.626428	-2.21758	0.796732	-0.528483	-0.238782	1.20326	-0.724373
2.02506	-2.04063	-1.9175	1.75632	-2.97104	-1.62616	1.48305	-1.11023	-2.20884	2.0296
2.01903	-1.64653	-0.147753	-0.765497	-2.64417	-0.118189	-0.613934	-0.648893	-0.177317	-0.917061
2.02618	-1.72149	-0.370558	0.795259	-0.719178	-0.429596	0.930324	-2.7238	-0.31152	0.660194
2.0077	3.95452	1.44787	-1.15103	3.05737	1.65676	-1.55002	4.85167	1.23898	-0.752033
2.02024	-2.3841	-0.792272	1.69092	-3.3799	-0.689893	1.55587	-1.38829	-0.894651	1.82597
2.03931	-0.42375	-1.30309	0.257348	-1.43186	-1.15217	0.232017	0.584357	-1.454	0.282678
2.01209	-0.014898	0.757971	-2.87947	-1.00607	0.747037	-2.70746	0.976274	0.768905	-3.05147
2.02029	0.860274	2.63149	0.115131	-0.13958	2.77463	0.129109	1.86013	2.48834	0.101152
2.01317	2.04432	-0.526847	0.728754	1.05463	-0.636802	0.875899	3.034	-0.416891	0.581608
2.02605	2.05659	-0.618322	1.83916	1.06649	-0.729346	2.02246	3.04669	-0.507298	1.65585
2.01909	-3.54745	1.23087	-1.66219	-4.4748	0.972132	-1.35843	-2.62011	1.48961	-1.96594
2.01299	2.46248	-1.79051	0.279101	1.48455	-2.02383	0.326455	3.44041	-1.55719	0.231748
2.03639	0.994592	0.901503	0.400864	-0.004611	1.07878	0.483881	1.99379	0.724227	0.317847
2.01835	2.54844	-0.67606	-0.375783	3.54748	-0.564155	-0.287272	1.5494	-0.787965	-0.464293
2.00922	-3.05789	0.455758	-2.32846	-2.11299	0.545085	-2.65775	-4.00279	0.366432	-1.99917
2.01832	1.13007	-1.85207	-0.73227	2.13682	-1.80041	-0.685559	0.12331	-1.90374	-0.778982
2.02028	3.14623	-0.973706	-1.29731	2.16981	-1.1509	-1.48595	4.12265	-0.796514	-1.10866
2.02716	-2.01575	0.886602	0.462725	-1.03396	1.11342	0.572115	-2.99755	0.659781	0.353336
2.01013	-3.42511	1.57764	0.717501	-4.40244	1.44961	0.521048	-2.44779	1.70567	0.913955
2.01321	0.024346	-3.02791	1.42295	1.03047	-3.05567	1.43659	-0.981782	-3.00015	1.40931
2.01636	2.7349	1.12482	1.38929	1.77766	1.34326	1.6182	3.69214	0.906373	1.16037
2.03585	0.653984	-0.263798	-2.16323	-0.323819	-0.295922	-2.44437	1.63179	-0.231673	-1.8821
2.01336	-2.25033	-0.361638	-1.90399	-1.2736	-0.417791	-2.14117	-3.22705	-0.305485	-1.6668
2.01116	0.422338	-1.46331	1.41853	1.42774	-1.47658	1.43152	-0.583068	-1.45004	1.40555
2.01339	4.42133	1.19802	1.80214	5.32805	0.945191	1.44524	3.51462	1.45086	2.15904
2.02201	-0.13906	-1.0331	-1.30851	-1.14719	-0.973898	-1.26067	0.869073	-1.09231	-1.35636
2.01673	1.48082	0.807807	-1.68454	2.48	0.747822	-1.56277	0.481629	0.867793	-1.8063
2.01489	-0.489079	1.42637	1.73028	0.516695	1.39044	1.68473	-1.49485	1.46231	1.77583
2.01805	-3.24018	-0.878863	-0.262781	-2.2599	-1.1074	-0.333156	-4.22046	-0.650322	-0.192406
2.01589	-1.49195	2.54781	1.5816	-0.486435	2.6076	1.61787	-2.49747	2.48803	1.54533
2.01474	-2.52781	-1.34587	-2.08352	-1.53962	-1.45437	-2.24631	-3.516	-1.23736	-1.92074
2.02611	1.04815	0.342717	1.37992	2.05597	0.308353	1.28296	0.040331	0.37708	1.47688
2.03487	-0.003696	-0.012594	0.00865	1.01349	-0.035189	0.009322	-1.02088	0.010001	0.007979
2.02175	-1.7099	1.76153	-0.059964	-0.719233	1.9626	-0.063162	-2.70058	1.56046	-0.056766
2.02145	1.58884	0.392716	-0.706857	0.592996	0.475624	-0.858457	2.58468	0.309808	-0.555256
2.02434	2.29801	1.26792	-0.46634	3.2968	1.11271	-0.41318	1.29922	1.42313	-0.5195
2.01198	-1.67205	0.067422	-3.51022	-0.679319	0.078336	-3.67265	-2.66477	0.056508	-3.34777
2.02738	-1.24945	-2.03919	0.671831	-0.279026	-2.29743	0.810267	-2.21987	-1.78095	0.533396
2.02669	-2.23787	2.60579	-0.562215	-1.29577	2.96605	-0.659841	-3.17997	2.24553	-0.464589
2.01811	-3.70399	1.03983	-2.14637	-2.90515	1.36746	-2.66859	-4.50284	0.712203	-1.62416
2.00547	2.33587	0.585803	0.53619	3.31237	0.412424	0.388354	1.35937	0.759182	0.684025
2.00905	1.3865	-2.54442	0.277769	2.37665	-2.37513	0.275023	0.396345	-2.7137	0.280515
2.02355	1.91007	0.481433	-0.698588	2.90692	0.393084	-0.549722	0.913208	0.569782	-0.847454
2.01166	3.49431	0.091546	2.4406	4.45194	0.149842	2.13854	2.53668	0.03325	2.74266
2.02139	-3.42229	-2.38602	-0.384084	-2.43936	-2.61563	-0.435385	-4.40522	-2.1564	-0.332782
2.02545	1.8279	-0.716739	1.73319	2.80722	-0.577429	1.51611	0.84857	-0.85605	1.95027
2.02126	-1.13527	-2.60568	-1.50403	-0.167739	-2.85235	-1.66029	-2.1028	-2.35901	-1.34778
2.02037	-1.08865	-0.98071	1.42138	-2.04263	-0.734272	1.19854	-0.134663	-1.22715	1.64421
2.00906	-2.97516	1.7235	0.723643	-1.99782	1.86075	0.910837	-3.9525	1.58625	0.536448
2.02276	3.27381	-0.167266	-1.82481	4.24485	-0.149727	-1.54257	2.30278	-0.184806	-2.10706
2.01123	1.41455	-2.32092	-0.797437	0.414561	-2.42711	-0.799654	2.41454	-2.21474	-0.79522
2.02252	-1.66082	0.737133	-0.887592	-2.64882	0.598049	-0.72279	-0.672824	0.876217	-1.05239
2.01328	3.61778	0.418754	-3.05088	4.48773	0.351527	-2.5489	2.74783	0.48598	-3.55287
2.0154	-2.84792	-0.49406	-1.19136	-1.95345	-0.632401	-1.63436	-3.74239	-0.355719	-0.748361
2.01219	1.68737	1.93944	2.36118	0.69022	2.01492	2.47176	2.68451	1.86397	2.25061
2.02324	-4.24528	-1.36098	0.724621	-5.25206	-1.37836	0.627292	-3.2385	-1.34359	0.82195
2.01982	0.116734	2.44005	1.36827	1.12658	2.43033	1.36255	-0.893112	2.44977	1.374
2.02446	-0.501495	-1.37453	-1.10095	-1.49188	-1.21819	-0.961981	0.488886	-1.53086	-1.23992
2.02273	-0.388829	0.050726	1.06766	0.619389	0.052853	1.14736	-1.39705	0.048598	0.987954
2.02502	1.5592	-1.71101	1.09973	2.53627	-1.49362	0.947187	0.582142	-1.92841	1.25228
2.01387	-2.08035	-0.957861	2.36248	-3.05705	-0.778844	2.19537	-1.10365	-1.13688	2.5296
2.0232	-2.97125	-1.76426	1.95536	-3.91002	-1.50842	1.67861	-2.03248	-2.0201	2.23211
2.01376	-2.05911	-2.67493	0.614403	-2.98181	-2.27868	0.540844	-1.13641	-3.07119	0.687963
2.02987	1.65593	1.5857	-0.303096	2.64514	1.36265	-0.260698	0.666715	1.80874	-0.345495
2.01256	4.3241	1.53292	-1.56391	5.2849	1.35878	-1.32071	3.3633	1.70706	-1.80711
2.02569	2.24912	-1.38964	-1.61522	3.20442	-1.15068	-1.37824	1.29383	-1.62861	-1.8522
2.01047	-1.40873	-1.59549	-2.0794	-2.40977	-1.54075	-2.00583	-0.407684	-1.65023	-2.15296
2.0323	-0.862481	-0.346095	-0.866619	0.136155	-0.404366	-1.0452	-1.86112	-0.287823	-0.688039
2.02303	-1.29303	-1.8758	-0.117198	-2.27857	-1.65428	-0.064306	-0.307489	-2.09733	-0.170091
2.00749	0.182299	2.63867	-1.96166	1.18602	2.63325	-1.95727	-0.821422	2.64408	-1.96605
2.01766	1.80265	0.827286	-2.10599	2.79968	0.708289	-2.00852	0.80561	0.946283	-2.20347
2.01773	-1.58416	1.67535	-0.237987	-0.596861	1.87813	-0.281829	-2.57146	1.47257	-0.194145
2.03366	-0.572084	1.125	1.60023	-1.55689	0.926382	1.4432	0.412718	1.32363	1.75727
2.02226	-0.942688	0.83901	2.63816	0.066969	0.893568	2.6382	-1.95234	0.784452	2.63811
2.0256	1.90467	-0.690922	0.546848	2.90635	-0.576774	0.450024	0.902995	-0.80507	0.643673
2.00227	0.498835	-0.830379	-3.05783	-0.479158	-0.860494	-3.26971	1.47683	-0.800265	-2.84595
2.00823	1.80217	-2.595	-1.78873	0.798264	-2.61241	-1.79909	2.80608	-2.57759	-1.77836
2.01842	-2.5867	0.434044	-1.71073	-3.55393	0.350658	-1.43502	-1.61947	0.51743	-1.98643
2.03654	-0.75658	-0.29821	3.45096	0.184007	-0.34813	3.83784	-1.69717	-0.248291	3.06408
2.02321	2.16238	-0.683849	-0.621934	3.16362	-0.575895	-0.525979	1.16114	-0.791804	-0.717889
2.02154	2.27665	0.639718	1.60133	3.26926	0.550239	1.43289	1.28404	0.729197	1.76976
2.02176	-2.28949	0.035846	1.80593	-3.27763	-0.006467	1.59694	-1.30136	0.07816	2.01491
2.01068	-0.460301	2.84472	0.48348	0.536834	2.71704	0.472118	-1.45744	2.97241	0.494842
2.0207	-1.81261	0.795033	0.466222	-2.81229	0.671089	0.388204	-0.812926	0.918976	0.544239
2.02008	-2.44981	1.51741	1.81405	-1.4921	1.72192	2.06135	-3.40752	1.3129	1.56675
2.01167	0.56237	-0.062462	2.5274	-0.442877	-0.028074	2.52824	1.56762	-0.09685	2.52657
2.00993	1.74635	-1.60277	2.25158	0.765305	-1.73619	2.42392	2.72739	-1.46934	2.07924
2.00423	0.850592	1.74245	-1.42701	-0.151207	1.72249	-1.41149	1.85239	1.7624	-1.44252
2.02281	-2.508	1.65745	-1.24403	-1.56102	1.89169	-1.51106	-3.45497	1.42321	-0.976997
2.02109	-2.46281	-0.692053	0.233969	-1.46304	-0.838602	0.247944	-3.46258	-0.545504	0.219994
2.01006	-0.977832	2.61496	2.94007	0.026697	2.63518	2.96458	-1.98236	2.59473	2.91555
2.00907	-3.69137	-0.44849	-2.08243	-2.70916	-0.488957	-2.28912	-4.67358	-0.408023	-1.87575
2.02396	-0.039795	0.035799	0.027694	0.971406	-0.003915	0.027846	-1.05099	0.075513	0.027541
2.00477	-0.707228	3.99075	-0.160065	0.276667	4.18237	-0.163737	-1.69112	3.79913	-0.156392
2.00784	-4.76023	2.36291	0.338601	-5.67027	1.97239	0.173734	-3.85019	2.75342	0.503468
2.01201	0.795742	1.73458	0.679282	1.80161	1.75082	0.683269	-0.210126	1.71834	0.675295
2.03597	0.11743	-0.049537	-2.06089	1.10454	0.021614	-1.82245	-0.869677	-0.120688	-2.29934
2.0074	0.92338	0.208887	-3.15104	1.91554	0.206563	-2.99927	-0.068777	0.211212	-3.3028
2.01991	1.72235	-1.61927	-0.061295	2.72112	-1.46941	-0.063329	0.723579	-1.76912	-0.059262
2.01037	0.096462	-3.26507	0.95554	-0.894289	-3.1102	0.88613	1.08721	-3.41994	1.02495
2.02522	0.532796	1.6194	1.48757	-0.470995	1.71518	1.58035	1.53659	1.52362	1.39477
2.02172	2.4925	-1.37554	0.612309	1.494	-1.5024	0.705825	3.491	-1.24867	0.518794
2.02626	-2.24646	-1.46108	-1.069	-3.23129	-1.28338	-0.911025	-1.26162	-1.63879	-1.22697
2.01946	2.14807	1.66447	2.27652	1.43928	2.17602	2.78199	2.85685	1.15292	1.77105
2.01853	-2.41796	0.301098	1.55482	-3.39242	0.235498	1.30042	-1.44349	0.366699	1.80922
2.01107	1.7241	0.194733	-2.00343	0.718653	0.194217	-1.99001	2.72955	0.195249	-2.01686
2.01301	-0.767106	-0.241604	-2.87738	-1.77085	-0.24081	-2.80285	0.236633	-0.242397	-2.95192
2.02696	2.346	-0.408423	-1.08741	1.35589	-0.484747	-1.28986	3.33612	-0.332099	-0.884953
2.01792	2.92813	1.85891	-0.595621	1.93376	2.00859	-0.678245	3.9225	1.70922	-0.512997
2.01668	0.345885	-2.46582	-1.20217	-0.662426	-2.47357	-1.20281	1.3542	-2.45808	-1.20153
2.02957	1.6874	0.427153	-0.671197	0.682484	0.492687	-0.796247	2.69232	0.361619	-0.546146
2.03604	-0.260761	-0.385493	1.09342	-1.26872	-0.34483	0.956578	0.747201	-0.426156	1.23026
2.00924	-1.99862	-0.436527	-0.707916	-2.98869	-0.355654	-0.557997	-1.00855	-0.5174	-0.857834
2.01234	0.486032	2.70951	-1.45486	-0.510095	2.83341	-1.52386	1.48216	2.58561	-1.38587
2.02595	-1.66154	0.460224	-1.24444	-2.66928	0.41384	-1.15263	-0.653802	0.506607	-1.33626
2.02405	0.847521	-1.45127	-1.23581	-0.119457	-1.58227	-1.50411	1.8145	-1.32028	-0.967514
2.01101	-3.45314	0.179347	2.41636	-4.43009	0.007671	2.25162	-2.47619	0.351023	2.58109
2.02313	1.34816	0.642771	0.716729	0.359348	0.785655	0.875136	2.33698	0.499886	0.558321
2.02507	-1.38155	2.3391	0.154339	-2.34771	2.03788	0.122311	-0.415382	2.64033	0.186368
2.02137	3.36612	0.304932	2.2299	2.41693	0.380241	2.56881	4.31529	0.229623	1.89098
2.00753	-0.304223	-1.8004	2.72564	0.699397	-1.80875	2.74057	-1.30784	-1.79205	2.71071
2.0178	2.46657	1.12612	-1.1605	1.49308	1.3097	-1.35156	3.44005	0.942534	-0.969451
2.03415	-1.73243	1.65225	-1.7834	-2.67534	1.39309	-1.50375	-0.789521	1.91141	-2.06304
2.01385	0.398805	0.272391	2.90332	-0.596868	0.276061	3.05337	1.39448	0.268721	2.75327
2.01364	-2.61847	1.26521	0.719836	-3.55548	0.933158	0.560327	-1.68145	1.59725	0.879345
2.01376	-0.057637	-2.09112	-0.277251	-1.05862	-1.98232	-0.274642	0.943346	-2.19993	-0.27986
2.0125	-3.53081	0.176996	-1.81139	-4.48248	0.162557	-1.48481	-2.57913	0.191435	-2.13797
2.01125	0.042797	0.982403	-2.44653	1.04755	0.999524	-2.48479	-0.961954	0.965282	-2.40827
2.0357	1.25611	-0.946738	-0.198307	0.25132	-1.10552	-0.233066	2.2609	-0.787958	-0.163547
2.01726	2.31224	-0.944556	-2.13306	1.38468	-1.22998	-2.40786	3.23979	-0.659135	-1.85827
2.03936	0.906743	0.509548	1.77215	-0.085305	0.560969	2.00225	1.89879	0.458127	1.54204
2.01977	2.20558	1.98014	0.499261	1.20507	2.06912	0.603746	3.2061	1.89115	0.394776
2.0297	-1.55582	-1.07292	0.284256	-2.52987	-0.794392	0.224461	-0.58177	-1.35145	0.344051
2.02893	-2.36687	2.13964	-0.878405	-3.34133	1.89904	-0.731203	-1.39241	2.38025	-1.02561
2.04094	-0.654019	-1.47006	1.46865	-1.63602	-1.27484	1.27137	0.327985	-1.66528	1.66594
2.01291	-0.906276	-1.84436	-2.39084	0.087933	-1.94131	-2.51373	-1.90048	-1.74742	-2.26795
2.02077	3.09731	-1.80054	-0.240109	2.10721	-1.99871	-0.276518	4.0874	-1.60237	-0.203701
2.02629	-2.20641	1.01098	-0.466727	-3.17955	0.75326	-0.352527	-1.23327	1.26871	-0.580928
2.02174	-2.2303	-1.96951	0.615317	-3.22259	-1.80802	0.509765	-1.23801	-2.13101	0.72087
2.01101	2.85636	-0.372035	0.622034	1.86476	-0.440842	0.773807	3.84796	-0.303228	0.470261
2.03324	-0.004857	0.005521	0.010819	-1.02146	0.009748	0.007399	1.01175	0.001293	0.014239
2.01881	-3.02802	0.075103	0.378048	-4.03583	0.087532	0.32266	-2.02021	0.062674	0.433436
2.00832	-2.83502	-2.84074	-0.430518	-3.82921	-2.95841	-0.352521	-1.84084	-2.72307	-0.508515
2.03105	-0.72173	-0.645929	-1.88423	-1.70731	-0.526676	-1.67044	0.263849	-0.765181	-2.09802
2.02465	-1.99347	-0.63172	2.02358	-2.97659	-0.526539	1.80626	-1.01036	-0.736901	2.24089
2.02635	1.13097	1.35095	-0.196745	0.134026	1.52849	-0.229926	2.12792	1.17341	-0.163565
2.0361	1.13977	-0.723991	2.84989	0.226512	-0.843624	3.28356	2.05302	-0.604359	2.41622
2.03054	-2.16339	3.21772	0.094717	-3.07538	2.77277	0.062147	-1.2514	3.66268	0.127288
2.02676	2.46522	-1.75316	1.86481	1.56959	-2.07038	2.21719	3.36084	-1.43594	1.51243
2.01337	-3.36634	1.55893	1.47799	-4.29587	1.29323	1.19729	-2.43682	1.82464	1.75869
2.01833	-2.46064	1.37398	0.006677	-1.48009	1.61254	0.010568	-3.4412	1.13543	0.002785
2.02623	-1.46045	0.614242	-1.73096	-2.45057	0.506833	-1.54515	-0.470328	0.72165	-1.91677
2.01698	3.10728	0.657008	-1.38709	2.12667	0.745469	-1.60532	4.08789	0.568547	-1.16887
2.01793	2.70765	1.67181	0.757943	1.74837	1.93476	0.927193	3.66693	1.40886	0.588693
2.0063	1.24323	1.69222	-2.25547	2.24237	1.74343	-2.32893	0.244085	1.64101	-2.18201
2.005	-0.754382	-2.07632	-0.390899	-1.75628	-2.10943	-0.402039	0.24751	-2.04322	-0.379759
2.02301	-2.3454	0.469242	0.810767	-1.34516	0.558115	0.932275	-3.34564	0.380368	0.689258
2.02093	2.88646	-1.50742	-0.346191	1.91315	-1.77426	-0.396047	3.85978	-1.24058	-0.296334
2.00576	-0.58202	1.96011	1.37763	0.406954	1.82335	1.28279	-1.57099	2.09687	1.47248
2.01329	-1.68684	2.50179	0.488892	-0.682462	2.43541	0.47641	-2.69122	2.56818	0.501375
2.00752	0.100587	0.993119	1.80762	-0.902992	0.997605	1.82606	1.10417	0.988633	1.78918
2.02405	2.4683	1.41355	-0.569696	1.48979	1.64446	-0.685378	3.44682	1.18263	-0.454013
2.01438	-0.006979	-0.045452	0.028563	0.999956	-0.068139	0.028568	-1.01391	-0.022764	0.028557
2.01886	0.743844	-0.196289	-3.10663	1.66975	-0.195052	-2.70458	-0.182062	-0.197526	-3.50868
2.01258	-1.86331	-0.59654	0.766624	-0.898427	-0.732876	1.01769	-2.82819	-0.460204	0.515561
2.02169	2.25553	-0.555435	-0.745312	3.24926	-0.432652	-0.606715	1.26179	-0.678218	-0.88391
2.01572	2.66487	-1.13715	1.04905	3.60754	-0.889564	0.792439	1.7222	-1.38474	1.30566
2.02974	1.11927	-0.027748	1.03209	2.1181	-0.028709	0.852381	0.120444	-0.026786	1.21179
2.00927	-2.158	-0.28181	-2.19802	-3.15768	-0.283619	-2.09844	-1.15831	-0.280001	-2.29759
2.01388	0.747039	-1.74755	-1.53429	-0.256409	-1.81521	-1.58365	1.75049	-1.67988	-1.48492
2.02753	1.20204	0.975045	0.375158	2.20328	0.825495	0.321481	0.200808	1.1246	0.428834
2.02284	-0.778397	-0.267801	-1.34687	-1.78162	-0.231466	-1.22362	0.224828	-0.304136	-1.47012
2.02588	2.47524	0.243633	2.62685	1.57135	0.27271	3.08313	3.37912	0.214557	2.17056
2.017	-2.31783	-1.57895	0.532809	-3.31093	-1.41039	0.483691	-1.32473	-1.74752	0.581926
2.02582	1.9217	2.43788	-0.123757	2.9158	2.2437	-0.116508	0.927608	2.63206	-0.131007
2.01595	-0.264013	-1.51006	1.58004	0.743807	-1.49885	1.56636	-1.27183	-1.52126	1.59371
2.01719	1.01505	-2.11978	0.617216	0.008981	-2.17373	0.663926	2.02111	-2.06584	0.570506
2.02061	3.08537	0.63705	1.16291	2.13361	0.763184	1.47751	4.03712	0.510915	0.848319
2.02454	-1.45083	-0.853634	-0.505349	-2.42753	-0.613606	-0.390752	-0.474131	-1.09366	-0.619947
2.02493	1.21859	-1.01473	0.287807	0.230657	-1.22712	0.350794	2.20652	-0.802341	0.22482
2.02446	-0.154924	-0.035067	2.26288	-1.15534	-0.027853	2.10886	0.845493	-0.042281	2.4169
2.01771	2.07242	-0.712193	-1.74343	3.07036	-0.629052	-1.62098	1.07448	-0.795335	-1.86588
2.01335	-1.78395	0.642316	-0.594606	-0.779117	0.686979	-0.635859	-2.78879	0.597652	-0.553353
2.02043	1.13555	0.555005	-0.82118	2.11886	0.459005	-0.610408	0.152248	0.651005	-1.03195
2.02542	-1.03204	-2.06585	0.438723	-0.057917	-2.33008	0.521498	-2.00616	-1.80162	0.355947
2.01741	-2.84207	2.59034	-0.271565	-1.89925	2.94857	-0.287638	-3.78489	2.23212	-0.255492
2.02402	-1.36491	-1.16209	-0.233249	-0.362532	-1.29363	-0.279173	-2.36728	-1.03054	-0.187324
2.02373	1.79522	-1.56174	-0.31055	0.803502	-1.75757	-0.355529	2.78693	-1.36591	-0.265572
2.02231	3.11602	1.81878	0.64765	4.08451	1.56226	0.511078	2.14752	2.07531	0.784221
2.01612	-1.51046	1.70284	0.833309	-0.503604	1.72481	0.877317	-2.51732	1.68087	0.789302
2.02138	-0.625266	2.05626	-0.162227	0.370583	2.22837	-0.174626	-1.62111	1.88414	-0.149829
2.01638	1.50721	-0.694063	0.443429	2.4939	-0.507672	0.353163	0.520519	-0.880454	0.533696
2.00801	-1.36426	1.99615	1.88392	-0.363573	2.0555	1.93991	-2.36495	1.9368	1.82794
2.01629	1.36429	1.24684	0.303781	2.36626	1.13915	0.275079	0.362325	1.35454	0.332482
2.01804	0.720497	-1.55103	1.26203	-0.288256	-1.57002	1.27527	1.72925	-1.53204	1.24878
2.03032	2.03476	0.731768	-0.579824	1.03067	0.841746	-0.681082	3.03886	0.62179	-0.478567
2.01218	-0.53229	-2.6992	-1.04343	-1.52139	-2.878	-1.08733	0.456809	-2.5204	-0.999522
2.03129	1.77363	0.404877	2.1235	2.74115	0.313569	1.82837	0.80611	0.496184	2.41863
2.00872	-0.008631	0.01569	-0.001005	0.994976	0.05462	-0.000426	-1.01224	-0.023239	-0.001585
2.03034	-1.58172	0.109919	1.46638	-0.585025	0.133019	1.6578	-2.57841	0.086818	1.27497
2.0116	0.235884	-0.797728	-2.14552	1.23975	-0.792675	-2.08344	-0.767986	-0.802782	-2.2076
2.03127	2.35503	-2.2693	0.624628	1.43393	-2.67424	0.762881	3.27613	-1.86436	0.486374
2.01538	0.383928	3.11755	0.431085	-0.621627	3.05205	0.428582	1.38948	3.18305	0.433588
2.02271	-2.52395	0.510013	-1.43529	-1.54963	0.619278	-1.68347	-3.49827	0.400749	-1.18711
2.01256	2.89023	-2.50719	-0.517325	1.90376	-2.69417	-0.5845	3.8767	-2.32021	-0.450149
2.01245	-1.48653	0.097216	-2.55653	-0.480939	0.101363	-2.59188	-2.49213	0.093069	-2.52117
2.0207	-1.95341	-0.635326	0.648035	-2.94993	-0.509476	0.53887	-0.956887	-0.761176	0.7572
2.01754	-1.27255	-0.361346	-1.14109	-0.294576	-0.429117	-1.379	-2.25052	-0.293576	-0.903193
2.01338	3.36207	-0.470306	-1.84562	2.38922	-0.50076	-2.10265	4.33492	-0.439853	-1.58859
2.01655	3.28324	-0.421678	2.27849	4.26507	-0.352189	2.05985	2.30141	-0.491166	2.49714
2.01356	-3.49894	-1.30172	0.940408	-4.4791	-1.17654	0.747428	-2.51879	-1.4269	1.13339
2.01389	-0.506395	-3.22711	0.174875	0.497715	-3.30261	0.174954	-1.5105	-3.15162	0.174797
2.02417	-2.60184	1.45071	-0.920753	-3.57861	1.2814	-0.716831	-1.62508	1.62002	-1.12468
2.03988	1.61459	-0.458851	-0.691235	2.63228	-0.420961	-0.635041	0.596903	-0.496741	-0.747429
2.00654	1.59075	-2.37237	1.9166	0.587568	-2.37979	1.92761	2.59394	-2.36494	1.9056
2.01839	1.62859	-2.00351	-2.01728	0.620802	-2.03467	-2.0605	2.63638	-1.97235	-1.97406
2.01263	-2.05911	0.656472	0.619909	-3.0494	0.525884	0.497719	-1.06881	0.787061	0.742098
2.01336	-1.70405	0.754578	-0.55876	-0.742777	1.02342	-0.689437	-2.66533	0.485733	-0.428082
2.00984	-1.56379	0.039718	2.69749	-2.49144	0.025779	2.31131	-0.636145	0.053658	3.08366
2.01402	1.23456	1.17314	-2.41796	0.227549	1.17289	-2.4191	2.24157	1.17339	-2.41682
2.02178	2.23794	-0.593139	1.3606	3.23839	-0.522511	1.23405	1.23749	-0.663768	1.48716
2.01328	0.845346	1.40928	-1.49542	1.85122	1.38258	-1.46652	-0.160524	1.43598	-1.52431
2.03138	-2.03778	-0.860699	1.84184	-1.04629	-1.00255	2.01054	-3.02927	-0.718853	1.67313
2.01424	-3.61611	0.82815	1.48301	-2.65131	0.97466	1.73197	-4.58092	0.681641	1.23405
2.01807	-3.13823	-0.505003	-1.64183	-2.1594	-0.629715	-1.85278	-4.11705	-0.380292	-1.43088
2.01222	-1.1674	-1.73171	-2.78453	-0.173484	-1.81773	-2.91482	-2.16133	-1.6457	-2.65424
2.01528	-0.349819	-1.42913	-1.3511	0.652398	-1.34943	-1.28366	-1.35204	-1.50884	-1.41854
2.02264	1.71229	1.26472	1.40926	0.723751	1.40283	1.57201	2.70083	1.12662	1.24651
2.01144	3.53541	1.5098	-0.409013	4.50016	1.23294	-0.345105	2.57067	1.78667	-0.472922
2.02377	1.89425	0.345132	-1.61545	0.902665	0.385651	-1.81301	2.88583	0.304612	-1.41789
2.03148	1.19623	0.34875	0.955726	2.20624	0.320655	0.851684	0.186219	0.376845	1.05977
2.01852	0.458318	2.32703	-1.18729	1.46711	2.29984	-1.17252	-0.55047	2.35423	-1.20206
2.00287	3.97207	0.383092	2.10159	3.01044	0.647528	2.1922	4.9337	0.118655	2.01098
2.01648	3.12058	-1.1526	-1.82553	2.15804	-1.31665	-2.07683	4.08312	-0.988551	-1.57424
2.01005	-0.083746	1.32737	1.64258	0.906768	1.44013	1.77004	-1.07426	1.21461	1.51512
2.00977	0.319445	-3.93201	1.26311	1.29777	-3.71625	1.18488	-0.658881	-4.14777	1.34133
2.04429	-0.765393	-0.092201	-1.67325	-1.76046	-0.137985	-1.44405	0.229668	-0.046417	-1.90246
2.02466	2.81582	-0.352845	1.49317	3.78659	-0.328044	1.20714	1.84506	-0.377647	1.77919
2.01362	-2.60892	0.16598	-2.76819	-3.53157	0.12873	-2.36695	-1.68627	0.20323	-3.16944
2.01788	-1.17995	-2.59207	-0.164297	-0.189825	-2.7856	-0.176593	-2.17008	-2.39855	-0.152001
2.0205	1.87491	0.409248	0.866762	2.86959	0.339936	0.704274	0.880223	0.478559	1.02925
2.01898	2.30715	-0.415293	-1.33409	3.27864	-0.327556	-1.07414	1.33566	-0.503031	-1.59404
2.01306	3.21422	-1.30102	-0.735034	4.15941	-1.14878	-0.424308	2.26904	-1.45325	-1.04576
2.03218	-1.27226	-1.24371	-1.33376	-2.2768	-1.13742	-1.22404	-0.267726	-1.35001	-1.44349
2.01105	1.70075	0.370016	-0.8146	0.726986	0.428189	-1.05848	2.67452	0.311843	-0.570721
2.01847	2.47916	2.10604	1.61725	3.46993	1.95417	1.49947	1.4884	2.25792	1.73504
2.00779	-0.481543	-2.04523	2.7162	0.519929	-2.00636	2.65837	-1.48302	-2.08412	2.77402
2.01108	-0.142789	0.863878	-2.2842	-1.14536	0.858697	-2.20724	0.859787	0.86906	-2.36116
2.03262	1.12323	0.506671	3.44101	2.05421	0.393364	3.04944	0.192248	0.619978	3.83258
2.02103	-2.09527	1.60768	-0.302079	-3.08734	1.42196	-0.252447	-1.10321	1.79341	-0.35171
2.01465	-4.44611	1.72501	0.816985	-5.44094	1.76995	0.665331	-3.45129	1.68008	0.96864
2.01987	2.89258	-2.19719	0.314937	3.85502	-1.89624	0.259143	1.93014	-2.49813	0.37073
2.00905	0.947623	2.74398	-1.90991	1.94345	2.63733	-1.83226	-0.048202	2.85064	-1.98756
2.03665	-1.00754	1.66	-1.49057	-1.98026	1.44134	-1.28323	-0.034821	1.87865	-1.6979
2.01154	2.41656	-2.49728	-0.958349	1.48722	-2.67133	-1.30127	3.34591	-2.32323	-0.615424
2.0227	-2.90809	-0.933681	1.27534	-1.94309	-1.14681	1.49024	-3.87309	-0.72055	1.06043
2.01899	-2.47771	-0.159033	2.6542	-3.47118	-0.141832	2.47585	-1.48425	-0.176234	2.83254
2.02694	2.4404	-0.583495	0.022656	3.44908	-0.485569	0.031794	1.43171	-0.681421	0.013518
2.0189	1.68018	-3.51596	-0.464768	2.6683	-3.31247	-0.430187	0.692057	-3.71946	-0.499349
2.01237	1.39583	0.738287	-3.25693	2.39859	0.740989	-3.17407	0.393064	0.735585	-3.3398
2.01074	-1.01185	2.43562	1.36321	-0.007388	2.47255	1.38449	-2.01632	2.39869	1.34192
2.00521	-5.10325	-1.68294	-1.36471	-5.7215	-1.27476	-0.689148	-4.48501	-2.09112	-2.04027
2.03475	-0.473515	-0.66267	-0.690154	-1.47599	-0.541222	-0.566288	0.528963	-0.784118	-0.81402
2.01226	0.000859	0.213936	-0.068079	1.00696	0.221157	-0.067683	-1.00524	0.206714	-0.068475
2.01212	3.00597	0.397328	-1.84543	2.01997	0.46937	-2.03191	3.99197	0.325286	-1.65896
2.01863	2.41591	1.85232	-0.522992	3.41512	1.72539	-0.458225	1.41671	1.97925	-0.587759
2.02195	-2.38635	1.53831	-2.39066	-3.33176	1.35351	-2.08385	-1.44095	1.72311	-2.69746
2.03748	-1.79578	-0.587296	0.38326	-0.781089	-0.664636	0.430707	-2.81047	-0.509955	0.335814
2.03693	0.059227	-0.91183	1.23081	1.04587	-0.737328	1.04819	-0.927417	-1.08633	1.41344
2.01038	0.486899	-0.519139	3.04053	1.49188	-0.521252	3.06103	-0.51808	-0.517026	3.02002
2.02137	2.7299	2.40688	0.540761	3.69928	2.13315	0.45802	1.76051	2.68062	0.623502
2.01489	-0.601609	-1.69858	-0.478626	-1.60694	-1.63337	-0.47506	0.403718	-1.76379	-0.482191
2.00963	2.45988	-2.64427	1.23753	3.46161	-2.56582	1.23146	1.45815	-2.72272	1.24359
2.0241	1.13891	-1.60845	0.493075	2.13584	-1.44568	0.430807	0.141977	-1.77122	0.555344
2.01667	-2.32213	-1.52359	0.497879	-3.3195	-1.38929	0.434868	-1.32477	-1.65789	0.560891
2.01393	1.18172	3.21279	-0.271051	2.18531	3.13503	-0.244039	0.178123	3.29055	-0.298063
1.99177	9.02503	-0.27283	-0.003806	8.08071	-0.108803	-0.274274	9.96934	-0.436858	0.266661
2.00669	-0.862748	2.60284	0.199326	0.120597	2.40443	0.180162	-1.84609	2.80126	0.218489
2.03475	2.17118	-1.67431	1.56177	1.21628	-1.92963	1.80269	3.12607	-1.419	1.32085
2.00975	1.86388	1.70932	-2.37882	2.8353	1.5604	-2.16916	0.892473	1.85823	-2.58849
2.00691	-1.41028	-1.65109	-3.52438	-0.419799	-1.57724	-3.38149	-2.40077	-1.72494	-3.66726
2.02677	-2.20203	0.556966	-0.822535	-3.20312	0.460206	-0.698479	-1.20093	0.653727	-0.946592
2.01166	-2.63068	1.14875	0.599817	-1.68811	1.46627	0.749631	-3.57324	0.831232	0.450004
2.01467	0.079388	-1.21293	-2.43263	-0.927363	-1.19702	-2.40226	1.08614	-1.22883	-2.46301
2.03307	0.769858	1.19778	0.014785	1.75811	0.959825	0.023861	-0.218391	1.43573	0.00571
2.01621	-3.63705	-2.34632	0.495563	-2.73844	-2.79148	0.598618	-4.53565	-1.90115	0.392509
2.0155	0.24537	-2.20522	-2.2112	1.25245	-2.23141	-2.23716	-0.761707	-2.17903	-2.18523
2.02393	2.45277	1.08547	-1.22578	3.42552	0.883787	-1.03302	1.48002	1.28716	-1.41853
2.02748	-1.17487	-0.156174	1.87551	-0.188896	-0.185396	2.10932	-2.16085	-0.126952	1.64171
2.01518	-2.91495	-1.10209	-2.3078	-3.82672	-0.77776	-2.02722	-2.00318	-1.42641	-2.58838
2.01331	2.03923	-1.14512	2.41655	3.04465	-1.17147	2.45897	1.03382	-1.11876	2.37413
2.00969	-0.22514	0.754678	2.48767	-1.22998	0.755823	2.48695	0.779703	0.753534	2.48839
2.00893	0.281178	-0.234681	-2.89159	1.28563	-0.235587	-2.88726	-0.723275	-0.233775	-2.89592
2.027	-1.11299	0.348757	0.922411	-0.118144	0.401891	1.10852	-2.10784	0.295623	0.736304
2.01458	-3.10761	0.740619	1.54305	-4.09807	0.593874	1.43317	-2.11714	0.887364	1.65293
2.021	1.9363	1.64165	0.743522	0.952	1.85187	0.833365	2.9206	1.43144	0.65368
2.0201	-0.56445	2.48819	-0.953601	-1.57446	2.49009	-0.962724	0.445557	2.48628	-0.944478
2.01311	-0.792487	-2.23474	1.37982	0.20893	-2.31993	1.43512	-1.7939	-2.14956	1.32453
2.01544	-1.12999	-2.45095	-1.24587	-2.1344	-2.52484	-1.28048	-0.125577	-2.37707	-1.21127
2.01211	2.23879	0.05063	-3.00667	3.19519	0.004181	-2.69798	1.28239	0.097079	-3.31536
2.03353	-1.68101	-1.85383	0.104139	-0.693802	-2.09627	0.125394	-2.66823	-1.6114	0.082884
2.03049	-1.39354	-0.586312	-4.59806	-0.580859	-0.695033	-5.19677	-2.20622	-0.477592	-3.99935
2.00835	0.944242	1.59947	1.94938	-0.058902	1.56908	1.91556	1.94739	1.62987	1.98321
2.03219	0.094537	0.015565	0.092192	-0.921485	0.005083	0.085757	1.11056	0.026047	0.098628
2.02674	-0.569407	0.936322	-0.040548	0.443465	0.967969	-0.043083	-1.58228	0.904674	-0.038013
2.01466	2.20682	-0.228448	-1.88053	3.20024	-0.222273	-1.71383	1.2134	-0.234623	-2.04722
2.01728	1.55526	0.655887	2.62677	2.55356	0.60813	2.49086	0.55696	0.703645	2.76269
2.02394	-2.00935	2.60881	0.570138	-1.04421	2.88945	0.687752	-2.97449	2.32817	0.452523
2.01514	0.296967	-3.52943	0.329627	-0.709695	-3.57225	0.329881	1.30363	-3.48661	0.329373
2.02237	2.10589	0.234384	1.56637	3.10556	0.196448	1.41904	1.10621	0.27232	1.71369
2.01334	-2.0475	1.53203	2.08669	-1.04564	1.6033	2.15436	-3.04935	1.46076	2.01901
2.01442	1.21308	-1.27648	1.84711	2.21669	-1.22564	1.77881	0.209476	-1.32731	1.91541
2.01371	3.2577	1.58277	0.577555	4.25651	1.49053	0.490154	2.2589	1.675	0.664955
2.02075	-3.1324	-1.44661	-1.57778	-2.1606	-1.64544	-1.76996	-4.1042	-1.24779	-1.3856
2.01369	-0.185594	-2.10751	-1.59566	0.82125	-2.10811	-1.59487	-1.19244	-2.10691	-1.59644
2.03726	-0.748895	0.12677	-2.15745	0.234118	0.15553	-2.4229	-1.73191	0.09801	-1.892
2.01103	1.20533	2.16911	-2.26675	2.20256	2.07702	-2.17664	0.208107	2.2612	-2.35687
2.0183	2.79618	-0.996909	-1.20829	3.74715	-0.710075	-1.03006	1.84521	-1.28374	-1.38652
2.03083	-1.44725	-0.309003	-0.707729	-0.438899	-0.357365	-0.817018	-2.45561	-0.260642	-0.598439
2.00908	1.77092	2.39793	1.35356	2.76939	2.30215	1.29898	0.772445	2.49371	1.40814
2.01562	2.99797	0.605803	0.274968	1.99794	0.71004	0.343903	3.998	0.501566	0.206033
2.02024	2.80446	2.24777	-0.228415	1.80875	2.41433	-0.26235	3.80017	2.0812	-0.194481
2.0201	2.14519	0.677897	-1.22787	1.15474	0.802593	-1.38168	3.13565	0.5532	-1.07405
2.01048	-0.436598	1.21795	-2.14674	-1.42893	1.14863	-2.00191	0.555737	1.28726	-2.29157
2.01827	-3.54208	1.83844	1.23312	-2.60299	2.1515	1.42921	-4.48118	1.52538	1.03703
2.01281	-3.11438	-1.04728	-0.614181	-2.17081	-1.36405	-0.763157	-4.05795	-0.730516	-0.465204
2.02273	2.16012	1.37864	-0.505908	3.16498	1.31784	-0.40878	1.15527	1.43944	-0.603035
2.01722	3.71265	0.77089	-1.90646	4.65595	0.587369	-1.60018	2.76936	0.954411	-2.21274
2.02127	3.75015	0.963796	1.4056	2.77038	1.20926	1.43982	4.72993	0.718329	1.37139
2.00994	-1.98079	2.9852	-3.06854	-2.98546	2.96772	-3.05133	-0.976115	3.00268	-3.08575
2.03083	-0.362986	-0.395555	2.03487	0.634412	-0.457045	2.2151	-1.36038	-0.334064	1.85464
2.01687	-2.95384	-1.30155	1.21182	-1.99648	-1.36039	1.5232	-3.91119	-1.2427	0.900451
2.02495	2.30316	-2.26492	0.44426	3.28451	-2.02935	0.363275	1.32181	-2.50049	0.525245
2.01472	-1.12997	-2.66911	-0.634418	-0.12346	-2.63307	-0.65444	-2.13649	-2.70515	-0.614395
2.02936	1.46707	-3.04331	-0.585569	0.527245	-3.40715	-0.703599	2.40689	-2.67947	-0.467538
2.01654	1.71872	-0.493256	2.8222	0.795374	-0.585826	3.21651	2.64207	-0.400686	2.4279
2.0141	1.44324	3.50056	-0.222333	0.472043	3.76672	-0.231187	2.41444	3.2344	-0.21348
2.01585	-1.35267	0.159987	0.985097	-0.376154	0.203023	1.23101	-2.32919	0.116951	0.739178
2.02126	-1.61088	1.16147	0.982965	-2.61099	1.08001	0.862502	-0.610764	1.24293	1.10343
2.02301	1.49921	-1.79749	3.48875	2.41286	-1.59395	3.1054	0.585563	-2.00103	3.8721
2.03046	1.52115	-0.064484	-0.836392	2.51785	-0.119868	-0.651376	0.524458	-0.0091	-1.02141
2.03296	-1.34662	1.7802	-0.705437	-2.3105	1.48784	-0.568656	-0.382751	2.07255	-0.842218
2.02544	1.71956	-0.365624	0.821521	2.70979	-0.285569	0.624957	0.729329	-0.445678	1.01808
2.03784	-1.3847	-0.819471	-1.69494	-0.392144	-0.966022	-1.87257	-2.37726	-0.67292	-1.51731
2.0181	2.61129	-1.47283	-0.252637	3.59968	-1.27292	-0.216585	1.62289	-1.67275	-0.288689
2.03523	-1.84132	-0.784489	0.461009	-0.831539	-0.895169	0.521224	-2.85111	-0.67381	0.400794
2.01003	1.03161	-0.889412	-3.34213	0.026721	-0.890535	-3.32652	2.03651	-0.888289	-3.35774
2.0166	-1.3919	0.476389	-2.96543	-0.400409	0.509557	-3.14573	-2.38339	0.44322	-2.78512
2.02927	0.838628	-0.909535	-0.151221	-0.153785	-1.11822	-0.183612	1.83104	-0.700853	-0.11883
2.00928	3.37938	-1.97399	-1.18776	4.27376	-1.72626	-0.803035	2.485	-2.22172	-1.57248
2.01064	-3.4022	0.706895	-1.72806	-2.4139	0.873527	-1.80666	-4.39049	0.540263	-1.64947
2.01034	2.47047	2.62715	-1.34868	1.4771	2.76623	-1.41381	3.46383	2.48807	-1.28355
2.03537	2.07811	-1.64591	-2.52264	2.98403	-1.39427	-2.13318	1.1722	-1.89755	-2.9121
2.01305	-2.82224	2.384	-0.554813	-1.85242	2.64444	-0.623619	-3.79204	2.12357	-0.486007
2.02552	-2.2662	0.590075	1.71664	-1.26636	0.67221	1.85537	-3.26605	0.50794	1.57792
2.01202	-0.328337	2.0129	0.315178	-1.32469	1.87398	0.308735	0.668014	2.15182	0.321621
2.03486	1.22393	-1.44304	0.807471	0.231424	-1.61339	0.952688	2.21643	-1.2727	0.662253
2.0342	-0.982926	0.727139	-1.07454	-1.97435	0.553604	-0.92805	0.008495	0.900675	-1.22104
2.00907	-0.788122	-2.36655	1.90614	-1.79217	-2.39168	1.92473	0.215928	-2.34143	1.88754
2.0134	2.94438	-1.93788	1.32247	3.91617	-1.72669	1.16605	1.97259	-2.14907	1.4789
2.00598	5.53781	-0.214293	-7.24615	5.38388	-0.211254	-8.23726	5.69174	-0.217332	-6.25505
2.01389	-3.49378	0.977747	-0.054569	-2.55182	0.625049	-0.10198	-4.43574	1.33044	-0.007158
2.01077	-3.19001	-0.47334	-2.37824	-4.10797	-0.394981	-1.97574	-2.27205	-0.551699	-2.78074
2.00987	-0.259239	0.128632	4.23543	0.668424	0.150503	4.62124	-1.1869	0.106762	3.84961
2.00852	-1.20202	1.61052	3.40607	-2.1756	1.50452	3.18366	-0.228453	1.71651	3.62848
2.02901	-2.49298	-2.56517	0.383272	-1.52747	-2.86801	0.456201	-3.45848	-2.26234	0.310343
2.00575	-1.69105	-1.53082	4.15323	-2.69029	-1.56282	4.23229	-0.691809	-1.49882	4.07419
2.01928	-2.37454	1.91221	-1.5352	-1.4408	2.21315	-1.77382	-3.30828	1.61128	-1.29657
2.02784	-1.09833	-1.13427	2.79871	-0.197897	-1.41061	3.17405	-1.99877	-0.857922	2.42336
2.00945	-5.57037	-0.552374	4.21205	-4.95882	-0.609103	5.0072	-6.18193	-0.495645	3.41691
2.01398	1.83664	-1.78905	1.02256	0.894357	-1.93525	1.34622	2.77892	-1.64285	0.698892
2.01314	0.534544	2.20245	-1.98821	-0.470278	2.24793	-2.02627	1.53937	2.15698	-1.95014
2.0122	-2.2095	1.95497	0.281455	-3.19684	1.76552	0.242634	-1.22216	2.14443	0.320276
2.0226	1.64164	-1.0396	-0.649547	2.61298	-0.795943	-0.508662	0.670293	-1.28326	-0.790432
2.01953	-0.93817	-1.63582	1.98801	-1.94509	-1.59011	1.92765	0.068752	-1.68152	2.04838
2.01924	-0.48687	-2.27942	-1.42627	-1.49564	-2.24497	-1.40334	0.521899	-2.31387	-1.4492
2.02445	-2.19188	-1.77319	-0.301942	-3.16652	-1.50832	-0.234725	-1.21724	-2.03806	-0.369158
2.0195	1.84663	-0.579083	-1.69681	0.876578	-0.700119	-1.94967	2.81669	-0.458046	-1.44394
2.02467	2.20813	1.30963	-0.818447	3.19471	1.15488	-0.652507	1.22156	1.46439	-0.984386
2.03024	-1.22818	0.989333	0.634471	-2.21542	0.785016	0.515821	-0.240944	1.19365	0.753121
2.01957	1.83011	0.20949	-0.799663	2.8286	0.170813	-0.654133	0.831611	0.248168	-0.945193
2.01535	-1.61176	-0.195247	0.772514	-2.59314	-0.141623	0.550239	-0.630365	-0.248872	0.994788
2.00999	-1.98567	-1.92025	-2.47294	-2.9749	-1.82281	-2.32485	-0.996429	-2.01769	-2.62104
2.01603	0.825361	0.046962	-2.90607	1.82513	-0.008431	-2.78995	-0.174411	0.102356	-3.0222
2.00863	0.903126	0.965465	1.91226	1.90606	0.951333	1.86151	-0.09981	0.979597	1.96301
2.03488	0.466361	1.05685	-0.185161	-0.536372	1.22656	-0.215297	1.46909	0.887138	-0.155025
2.01772	2.40057	0.525749	-1.67093	3.39354	0.425565	-1.52336	1.4076	0.625932	-1.81851
2.01667	0.568545	-0.724106	3.07477	1.57552	-0.727614	3.12698	-0.438433	-0.720598	3.02256
2.02013	-2.55143	0.63312	-1.51925	-3.55581	0.560614	-1.44058	-1.54704	0.705627	-1.59793
2.01568	-1.67502	-1.43632	0.721542	-2.64867	-1.2175	0.580567	-0.701374	-1.65513	0.862516
2.03005	-1.57054	-0.761853	-0.420856	-0.569625	-0.913014	-0.495685	-2.57145	-0.610692	-0.346028
2.01609	0.00921	-0.020317	0.005023	1.01708	-0.039151	0.005692	-0.998661	-0.001483	0.004355
2.02598	-3.14938	1.1833	1.0984	-2.18303	1.40246	1.30885	-4.11572	0.964143	0.88794
2.02246	-2.76655	-1.07819	-1.28337	-3.73674	-0.885539	-1.07311	-1.79637	-1.27085	-1.49363
2.01708	-2.79402	1.64595	-0.780512	-3.77394	1.46738	-0.622312	-1.8141	1.82452	-0.938713
2.01104	-3.36686	-1.91946	0.847248	-2.4034	-2.06554	1.09517	-4.33033	-1.77337	0.599327
2.02107	-1.8767	-0.324237	-2.20356	-0.907312	-0.367122	-2.48576	-2.84608	-0.281353	-1.92136
2.0254	2.81356	2.02031	0.014028	1.86626	2.37824	0.022473	3.76086	1.66239	0.005584
2.00753	-0.572756	-0.632891	1.91919	0.42066	-0.649009	2.06206	-1.56617	-0.616772	1.77632
2.01305	-1.60352	-3.0301	0.41343	-0.631904	-3.29106	0.444434	-2.57513	-2.76914	0.382426
2.01922	1.13149	-0.953551	0.548743	2.11097	-0.73577	0.436937	0.15201	-1.17133	0.660548
2.00271	-1.93769	2.96966	-0.175691	-2.92839	2.82394	-0.177824	-0.946999	3.11538	-0.173557
2.02401	-1.04414	-0.207315	-1.15764	-0.033773	-0.210741	-1.215	-2.05451	-0.203888	-1.10027
2.01446	2.93736	-0.498886	1.3115	1.95335	-0.575366	1.51249	3.92136	-0.422406	1.11051
2.02355	-1.97182	0.30588	1.58313	-0.978522	0.366468	1.76586	-2.96511	0.245292	1.40041
2.01841	2.07965	1.2792	0.668399	1.08302	1.39221	0.779981	3.07628	1.16618	0.556818
2.00637	0.291258	-3.11912	-0.63454	-0.710674	-3.06903	-0.631627	1.29319	-3.16922	-0.637453
2.03222	1.22944	0.297478	0.937939	2.22755	0.25093	0.753269	0.231341	0.344027	1.12261
2.03746	1.18867	-1.93205	-0.127556	2.1798	-1.69697	-0.113386	0.197533	-2.16714	-0.141727
2.01872	-2.50897	0.587014	-0.456941	-3.51132	0.489597	-0.389015	-1.50662	0.684432	-0.524867
2.03799	-1.88683	0.108935	2.76812	-2.83067	0.077378	2.38533	-0.942992	0.140493	3.15091
2.01825	2.71467	-1.4917	-1.45375	3.69234	-1.39364	-1.22381	1.73699	-1.58975	-1.6837
2.02316	2.70524	0.458996	2.47402	1.74664	0.523839	2.79053	3.66384	0.394154	2.15752
2.02804	-1.19734	-0.287306	1.5661	-2.20584	-0.258264	1.4646	-0.188828	-0.316348	1.6676
2.0183	-3.22158	0.011848	2.70903	-4.14377	-0.071245	2.30772	-2.29939	0.094942	3.11034
2.03047	1.02049	-0.682136	0.666177	0.022109	-0.821768	0.786287	2.01888	-0.542504	0.546066
2.02069	-3.18993	1.57483	-0.358089	-4.17811	1.38089	-0.276257	-2.20176	1.76876	-0.439922
2.01162	-3.20964	2.35691	0.58674	-4.15476	2.02284	0.504277	-2.26452	2.69098	0.669202
2.01476	-2.89155	0.467461	-1.34942	-3.85342	0.365677	-1.06787	-1.92969	0.569246	-1.63097
2.03191	1.1389	-0.4444	-0.817033	2.15165	-0.405511	-0.746358	0.126155	-0.483289	-0.887708
2.03637	-1.04262	0.543465	0.932205	-2.03738	0.448628	0.736883	-0.047854	0.638301	1.12753
2.00088	-7.51714	-1.49418	-0.203421	-7.69229	-0.509728	-0.17085	-7.342	-2.47863	-0.235992
2.01796	-3.61379	0.2492	-2.14608	-4.60349	0.22457	-1.95131	-2.62409	0.27383	-2.34084
2.04851	0.517516	0.579272	-0.775912	-0.505126	0.614847	-0.821056	1.54016	0.543696	-0.730768
2.01172	-0.552327	0.67957	-2.68824	0.453041	0.678352	-2.71963	-1.5577	0.680789	-2.65684
2.01654	-2.11203	-0.273982	-0.724398	-3.10352	-0.193439	-0.559875	-1.12054	-0.354524	-0.888921
2.02039	-2.69282	-1.40213	0.73797	-3.67514	-1.20781	0.604602	-1.71051	-1.59645	0.871338
2.01105	0.476221	2.49782	-2.55465	-0.529288	2.49437	-2.5505	1.48173	2.50127	-2.55881
2.01891	-2.36763	-1.0031	2.18583	-3.29467	-0.758674	1.86983	-1.44059	-1.24752	2.50183
2.01148	-1.98151	2.15332	1.6745	-1.00859	2.35821	1.82605	-2.95443	1.94843	1.52295
2.01272	-3.88097	-1.91626	-0.632131	-4.83199	-1.6268	-0.475429	-2.92996	-2.20571	-0.788832
2.03449	0.329736	1.6161	0.093724	1.33148	1.43955	0.083004	-0.672011	1.79266	0.104444
2.02374	1.35729	1.58173	-1.03524	2.32341	1.38883	-0.8044	0.391177	1.77462	-1.26608
2.01685	2.01867	0.949871	-1.81032	3.01409	0.831861	-1.70019	1.02325	1.06788	-1.92044
2.01291	-0.221614	0.260022	2.5901	0.780578	0.267943	2.6823	-1.22381	0.252101	2.49789
2.0164	-3.02692	0.652032	1.45957	-3.99844	0.534104	1.21723	-2.05541	0.769959	1.7019
2.03086	-1.95554	-0.540286	0.533153	-2.96208	-0.429463	0.457721	-0.949	-0.65111	0.608584
2.01947	2.5007	1.21317	1.49105	1.55859	1.46153	1.75621	3.44281	0.96481	1.22589
2.02119	1.93354	-0.166757	-2.3942	2.88829	-0.150448	-2.0633	0.978785	-0.183065	-2.72509
2.01403	-2.44194	0.845614	-0.109513	-1.46013	1.06503	-0.154085	-3.42374	0.626197	-0.06494
2.02202	-0.226647	-0.037552	-1.89209	-1.22792	-0.093087	-2.02052	0.774631	0.017983	-1.76365
2.02848	1.79133	-0.477952	1.57161	2.79321	-0.423096	1.42356	0.789457	-0.532808	1.71966
2.01592	2.51972	0.451215	0.532024	3.51804	0.365846	0.422258	1.5214	0.536585	0.641791
2.01643	0.217674	-2.71724	-0.636128	1.21864	-2.59671	-0.629279	-0.783289	-2.83778	-0.642977
2.03557	1.62069	-1.57471	-0.880963	0.621393	-1.70049	-1.0275	2.61999	-1.44894	-0.734429
2.00929	-0.2667	2.65867	-0.92907	-1.26958	2.60007	-0.918497	0.736179	2.71726	-0.939644
2.0347	-0.130206	0.097372	0.005405	-1.14719	0.124389	0.006933	0.886782	0.070354	0.003877
2.01154	-4.9e-05	-1.16124	-2.65168	-0.998968	-1.11422	-2.54433	0.998869	-1.20827	-2.75902
2.0088	-2.91225	-0.727522	-1.87611	-3.85567	-0.570167	-1.56949	-1.96883	-0.884877	-2.18274
2.01633	3.83922	-2.12432	0.80066	4.81474	-2.32392	0.642846	2.86369	-1.92472	0.958475
2.02156	-0.413456	-1.08479	-0.194524	-1.42361	-1.05195	-0.180606	0.596696	-1.11763	-0.208442
2.01655	-3.14761	-1.19757	-0.484358	-4.09357	-0.869926	-0.364302	-2.20164	-1.52522	-0.604414
2.01997	-2.15432	1.45263	0.827182	-3.13822	1.2906	0.666688	-1.17043	1.61466	0.987676
2.02896	-1.79137	1.6844	-1.50081	-2.75512	1.45608	-1.28119	-0.827631	1.91273	-1.72044
2.01343	0.570631	-2.52039	2.00135	1.56014	-2.37328	1.88865	-0.41888	-2.6675	2.11406
2.01915	2.33543	-1.49328	0.225589	1.36063	-1.75363	0.260547	3.31023	-1.23293	0.19063
2.02096	1.54256	2.4427	1.1171	2.44162	2.04474	0.883883	0.643497	2.84066	1.35032
2.00954	-0.028187	-1.44731	1.69964	-1.02194	-1.34613	1.59107	0.965562	-1.54848	1.80821
2.02624	-2.10416	-2.52928	0.326474	-1.13783	-2.82883	0.380066	-3.0705	-2.22973	0.272883
2.02788	2.31477	-0.979211	-1.58271	3.29775	-0.80635	-1.404	1.33178	-1.15207	-1.76142
2.01645	2.33011	2.36483	-0.093404	1.35618	2.62553	-0.097161	3.30405	2.10413	-0.089647
2.01574	-0.09546	-2.62311	-1.56028	-1.10167	-2.67143	-1.59189	0.910756	-2.5748	-1.52867
2.0154	-3.12028	-1.02987	-1.91606	-4.07265	-0.786383	-1.69431	-2.16792	-1.27335	-2.13781
2.00887	-0.094377	2.50903	-0.443753	-1.09815	2.47255	-0.441698	0.909392	2.54552	-0.445809
2.01746	3.67845	2.48983	0.492319	2.74437	2.86018	0.580972	4.61253	2.11947	0.403665
2.01314	3.77326	1.32214	1.93501	4.76542	1.25015	1.78129	2.78111	1.39414	2.08873
2.01923	2.68479	2.75523	-0.618645	3.56838	2.28056	-0.50344	1.8012	3.2299	-0.733849
2.00751	0.02299	-1.09297	-3.10018	0.973967	-0.949591	-2.81277	-0.927987	-1.23636	-3.38759
2.02384	2.62957	-2.17973	0.048202	3.52314	-1.7051	0.032883	1.736	-2.65436	0.063521
2.03613	0.677817	-2.16063	0.956402	1.64098	-1.89428	0.761925	-0.28535	-2.42699	1.15088
2.02177	2.99947	-0.679315	1.21127	2.0252	-0.800884	1.45191	3.97374	-0.557746	0.970638
2.01754	1.74814	0.132936	-4.37928	2.756	0.091972	-4.36676	0.740282	0.1739	-4.3918
2.01569	1.94857	0.378252	-2.39088	2.93538	0.288263	-2.20689	0.961754	0.468241	-2.57486
2.01995	-3.61641	2.29643	0.622516	-2.63766	2.51331	0.745196	-4.59516	2.07955	0.499836
2.01357	0.722204	-0.229389	3.76188	-0.273405	-0.200136	3.90857	1.71781	-0.258642	3.61518
2.01948	3.35873	0.398443	2.58822	2.4382	0.469334	2.99709	4.27926	0.327551	2.17935
2.01513	3.0147	-0.717867	-2.05893	3.98953	-0.570636	-1.85105	2.03986	-0.865098	-2.26681
2.01361	-2.61564	-1.27204	1.34143	-1.63139	-1.4156	1.49731	-3.59989	-1.12848	1.18555
2.01198	-1.48974	0.77991	1.6917	-2.4559	0.642782	1.44728	-0.523572	0.917037	1.93611
2.02195	2.18371	2.24524	1.40195	1.21751	2.49711	1.56031	3.14992	1.99336	1.2436
2.03931	1.87122	-1.87767	1.76094	2.82752	-1.61721	1.52146	0.914927	-2.13813	2.00043
2.02083	-3.13335	2.29858	-1.3904	-4.11017	2.08515	-1.2448	-2.15653	2.51201	-1.536
2.03288	1.07475	-0.196546	-1.8082	0.094043	-0.23933	-2.07191	2.05545	-0.153761	-1.5445
2.01229	2.1407	0.991349	-1.38813	1.16227	1.22096	-1.43587	3.11913	0.761741	-1.34039
2.05513	1.26377	-0.104008	0.960589	0.250362	-0.116297	1.13013	2.27718	-0.091718	0.791052
2.03234	-1.36787	0.610684	-1.7252	-2.35494	0.520731	-1.50116	-0.38079	0.700638	-1.94923
2.03183	1.44482	0.906498	0.300381	0.439678	1.05093	0.33047	2.44997	0.762069	0.270292
2.01422	-3.24446	1.86167	-0.358035	-4.22487	1.63474	-0.318474	-2.26405	2.0886	-0.397595
2.01999	1.53997	-0.380486	2.49729	2.51037	-0.32016	2.22386	0.569558	-0.440811	2.77072
2.00883	0.355511	1.51313	-2.67394	-0.648346	1.49734	-2.64433	1.35937	1.52892	-2.70356
2.02153	1.97643	-1.05745	0.285981	0.983569	-1.23516	0.351437	2.96929	-0.879739	0.220524
2.0283	-1.43099	-0.132633	-2.6297	-2.39857	-0.099179	-2.32775	-0.463407	-0.166086	-2.93165
2.00114	5.35765	-4.45287	0.130876	5.73472	-5.379	0.165921	4.98057	-3.52673	0.09583
2.0197	-1.99584	-1.60009	0.490959	-2.98265	-1.39872	0.417163	-1.00903	-1.80147	0.564756
2.0361	-2.10608	0.347118	2.53314	-3.06113	0.278704	2.18728	-1.15102	0.415531	2.87899
2.02312	-0.530088	1.50114	-0.459539	-1.53166	1.37631	-0.392243	0.471481	1.62597	-0.526836
2.02127	-2.22591	-0.774612	-0.234145	-3.22466	-0.627349	-0.1874	-1.22715	-0.921876	-0.280891
2.03173	-1.32265	-2.62306	-0.492451	-2.27767	-2.29018	-0.397036	-0.367631	-2.95595	-0.587866
2.02614	-2.16695	-0.462209	-1.41562	-3.14035	-0.368595	-1.15097	-1.19354	-0.555822	-1.68027
2.0263	1.83366	-1.94732	-2.23092	2.79503	-1.74232	-1.98554	0.872284	-2.15232	-2.47629
2.02768	-2.5388	1.63925	1.40884	-3.49817	1.39952	1.18517	-1.57944	1.87899	1.63251
2.02462	-1.65324	-0.580395	0.779074	-0.658073	-0.688589	0.929742	-2.64841	-0.472201	0.628405
2.0261	1.80482	2.08959	-1.83145	0.872555	2.38671	-2.09387	2.73709	1.79247	-1.56903
2.02477	-2.09141	-1.50147	-1.06839	-3.072	-1.33163	-0.88259	-1.11082	-1.67132	-1.25419
2.0247	0.485281	0.535485	-0.766318	-0.527059	0.531598	-0.763604	1.49762	0.539372	-0.769032
2.01949	-3.64459	0.935208	-1.82016	-4.56591	0.673699	-1.50019	-2.72328	1.19672	-2.14012
2.00901	-2.70236	-2.41474	1.56416	-3.68155	-2.24012	1.42368	-1.72318	-2.58936	1.70464
2.01693	4.26949	-2.38928	0.661832	3.29171	-2.60164	0.787684	5.24728	-2.17691	0.53598
2.00508	2.54268	0.459054	1.59757	3.53214	0.330638	1.49977	1.55321	0.587469	1.69536
2.0257	-1.68289	1.80679	0.506353	-2.66274	1.57171	0.403868	-0.703046	2.04187	0.608838
2.01394	-3.10161	1.60071	2.45683	-4.02048	1.37468	2.11246	-2.18275	1.82675	2.80119
2.01745	-3.67834	-2.14892	0.416264	-4.62749	-1.81748	0.333852	-2.72919	-2.48035	0.498676
2.02269	-1.58117	0.656328	0.549763	-2.57988	0.537739	0.443341	-0.582454	0.774917	0.656184
2.0293	1.64238	-0.447298	-0.682201	0.636998	-0.530894	-0.790544	2.64775	-0.363702	-0.573858
2.01485	0.00903	0.002532	-0.011264	-0.998291	0.017194	-0.010614	1.01635	-0.012129	-0.011915
2.02953	1.16923	1.49087	1.43971	2.12126	1.26431	1.17127	0.217201	1.71743	1.70815
2.01906	3.32917	-1.05904	2.20256	2.39011	-1.28735	2.49444	4.26823	-0.830731	1.91068
2.00864	-2.71929	0.328606	-0.52566	-3.71696	0.289628	-0.417069	-1.72162	0.367583	-0.634252
2.0118	0.160239	-3.31106	1.37782	-0.84236	-3.23578	1.34671	1.16284	-3.38633	1.40893
2.01472	2.86013	1.4928	-0.620602	3.83496	1.26798	-0.502548	1.88529	1.71761	-0.738657
2.02837	-1.29837	-0.402714	1.84955	-0.313141	-0.467255	2.08134	-2.28361	-0.338174	1.61776
2.01764	0.66721	-1.75867	-0.496551	-0.338295	-1.83698	-0.520029	1.67271	-1.68037	-0.473073
2.01744	2.27877	1.74667	0.306802	3.27393	1.58319	0.285981	1.2836	1.91015	0.327623
2.02818	2.93344	0.58621	-3.16274	1.9924	0.678719	-3.52915	3.87448	0.4937	-2.79632
2.03101	2.28607	-1.08585	-1.16402	3.28803	-0.96875	-1.04733	1.28411	-1.20294	-1.28072
2.01697	3.06997	-2.05873	-1.04644	4.03545	-1.87066	-0.823911	2.10449	-2.2468	-1.26897
2.00906	-2.10826	0.614459	-3.15539	-1.15719	0.678716	-3.47229	-3.05932	0.550203	-2.83848
2.03922	-1.4705	1.68714	-1.40735	-0.500017	1.90737	-1.62933	-2.44097	1.46691	-1.18537
2.01731	-2.96488	-0.732168	2.24111	-3.94358	-0.585182	2.04638	-1.98618	-0.879154	2.43584
2.01133	0.491322	2.68221	0.696762	1.49534	2.73933	0.704173	-0.512691	2.62508	0.689352
2.00523	0.527405	-0.556715	-1.83184	-0.455975	-0.642133	-2.00765	1.51079	-0.471297	-1.65603
2.00527	-1.14031	-0.368939	4.17803	-0.137804	-0.36411	4.1932	-2.14282	-0.373768	4.16286
2.01707	-3.51409	-0.445491	1.70098	-2.55403	-0.549887	1.99172	-4.47414	-0.341094	1.41023
2.0093	-0.041422	0.006887	0.039405	0.963191	0.014451	0.035346	-1.04604	-0.000677	0.043465
2.01986	-1.20226	-0.940658	-0.290111	-0.210913	-1.12653	-0.34145	-2.19361	-0.754783	-0.238772
2.01557	2.28961	1.51205	-1.09031	1.33635	1.62605	-1.39679	3.24287	1.39805	-0.783824
2.01092	0.302709	-1.4785	-2.63486	-0.701198	-1.45056	-2.58647	1.30662	-1.50643	-2.68326
2.02469	1.67124	-0.406354	1.47182	2.67395	-0.362874	1.33945	0.668534	-0.449835	1.60419
2.02198	1.42656	1.51546	0.291349	2.41998	1.33511	0.23953	0.433135	1.69581	0.343167
2.03048	0.518741	-1.94206	-0.17436	-0.463246	-2.19833	-0.201479	1.50073	-1.68578	-0.147241
2.04071	-0.680607	0.072503	-0.933921	-1.69424	0.066835	-0.817179	0.333031	0.078171	-1.05066
2.00845	-0.674925	2.51235	-0.876586	-1.67804	2.46523	-0.875953	0.328192	2.55947	-0.877219
2.01812	-3.20147	-2.60093	0.468411	-4.1569	-2.28619	0.38907	-2.24604	-2.91567	0.547752
2.0172	1.82171	-2.25581	-1.7167	2.81388	-2.11305	-1.60484	0.829555	-2.39858	-1.82856
2.02484	-1.42277	-1.45892	1.45074	-0.450101	-1.66221	1.6446	-2.39544	-1.25563	1.25688
2.01964	-4.13392	1.75671	-0.617622	-3.1571	1.99079	-0.721324	-5.11075	1.52263	-0.51392
2.02478	2.19539	-0.52815	-0.602509	1.19247	-0.624601	-0.701314	3.19832	-0.431698	-0.503703
2.01967	-2.10313	-1.91899	0.467106	-1.16394	-2.27631	0.567137	-3.04232	-1.56167	0.367074
2.00841	0.345864	-3.12186	1.12879	1.34431	-3.02394	1.08459	-0.652579	-3.21978	1.17299
2.00783	1.38959	-2.58417	2.11397	2.38501	-2.68464	2.19695	0.394166	-2.4837	2.03099
2.01587	2.21925	0.494133	-1.44131	3.20471	0.405386	-1.24916	1.23379	0.58288	-1.63346
2.01053	-1.05669	2.04303	2.2676	-0.052297	2.0154	2.2362	-2.06109	2.07066	2.299
2.02272	3.49255	-0.483188	-1.70093	4.49042	-0.424165	-1.5472	2.49468	-0.54221	-1.85466
2.01167	1.45304	3.38811	-0.19858	0.45089	3.30209	-0.19583	2.45518	3.47413	-0.201329
2.0213	-1.53592	0.187775	3.16537	-2.48871	0.162951	2.82925	-0.583118	0.212599	3.50149
2.02156	1.50307	-1.37605	1.88435	0.492658	-1.3882	1.90896	2.51348	-1.3639	1.85974
2.01242	-0.457816	1.15349	2.55944	0.535835	1.22146	2.70262	-1.45147	1.08553	2.41626
2.01066	0.293998	2.89997	1.69066	-0.711201	2.88606	1.68238	1.2992	2.91388	1.69893
2.01144	-1.43892	-1.56485	2.68965	-0.437502	-1.61688	2.76663	-2.44034	-1.51281	2.61267
2.01199	0.610441	-2.87451	-0.693646	-0.374378	-3.0796	-0.703519	1.59526	-2.66942	-0.683772
2.02793	-1.62534	0.820302	-0.162291	-0.627127	0.992769	-0.206501	-2.62355	0.647836	-0.118082
2.02768	1.61911	-0.666183	0.419656	2.6195	-0.529616	0.32772	0.61873	-0.802751	0.511593
2.03969	1.73075	0.714552	-0.427898	0.719571	0.828041	-0.496675	2.74192	0.601063	-0.35912
2.0134	-2.882	-0.422106	-2.19449	-3.87154	-0.366089	-2.01809	-1.89245	-0.478123	-2.3709
2.00927	0.240469	1.73425	-2.83247	1.24325	1.70608	-2.77845	-0.762317	1.76243	-2.8865
2.01492	3.45171	-1.74381	-0.447669	4.41976	-1.47896	-0.35985	2.48366	-2.00865	-0.535488
2.03197	-2.45973	1.61733	0.129725	-1.47303	1.85898	0.14538	-3.44644	1.37569	0.11407
2.02447	-1.14685	1.10876	1.00098	-2.08902	0.839376	0.747281	-0.204671	1.37814	1.25468
2.02674	-1.6518	0.221722	1.53115	-2.64455	0.199922	1.32895	-0.659047	0.243521	1.73335
2.01765	-3.33291	0.832541	1.72189	-4.29805	0.640925	1.49939	-2.36777	1.02416	1.94438
2.01769	-2.59008	-1.55294	-1.96323	-1.66787	-1.82852	-2.26547	-3.51229	-1.27736	-1.66099
2.01444	3.09034	2.04308	0.015152	4.07059	1.81184	0.026707	2.11009	2.27432	0.003596
2.01588	2.25563	-0.024411	3.21341	1.2527	-0.06661	3.30451	3.25855	0.017787	3.12231
2.01706	-3.00525	1.50549	-1.83578	-2.07364	1.76131	-2.12528	-3.93685	1.24968	-1.54627
2.02039	1.83763	-1.33399	-1.23171	2.82249	-1.18571	-1.06269	0.852778	-1.48226	-1.40074
2.0289	-2.91466	1.69306	1.15847	-3.89523	1.48374	1.00426	-1.9341	1.90238	1.31269
2.02388	-2.60675	0.711991	-2.54006	-1.64012	0.839483	-2.81097	-3.57337	0.584498	-2.26914
2.0291	1.29306	0.427828	0.922511	2.28792	0.351414	0.738874	0.298197	0.504242	1.10615
2.01722	3.15806	-2.54257	0.390223	4.08061	-2.13958	0.328753	2.23549	-2.94556	0.451693
2.02417	-2.43788	-0.598918	-1.20039	-1.45225	-0.710138	-1.40157	-3.42351	-0.487699	-0.999208
2.01782	-1.73434	0.435445	-1.84537	-0.787641	0.541402	-2.17768	-2.68104	0.329488	-1.51306
2.01812	3.59524	1.19443	-1.73901	4.50923	0.955407	-1.38447	2.68126	1.43345	-2.09355
2.02423	-3.61237	2.34211	0.455271	-4.57003	2.02619	0.368988	-2.6547	2.65803	0.541555
2.00991	0.416455	-0.299413	-3.11634	1.42035	-0.327962	-3.08005	-0.587439	-0.270864	-3.15263
2.02051	-0.546286	-0.56979	2.46427	0.45231	-0.622623	2.60789	-1.54488	-0.516958	2.32065
2.02834	1.96272	1.46891	1.3921	2.90428	1.22153	1.10781	1.02116	1.71629	1.67638
2.02087	-2.59428	-2.23229	1.35425	-1.621	-2.46258	1.49803	-3.56756	-2.002	1.21048
2.01453	-3.60861	-2.09931	-0.561089	-4.5277	-1.71256	-0.418666	-2.68952	-2.48607	-0.703512
2.02706	2.67596	-1.44804	0.760889	1.68873	-1.63495	0.893814	3.6632	-1.26113	0.627963
2.01216	-2.10785	-0.42229	0.751126	-1.12382	-0.534087	0.928252	-3.09189	-0.310493	0.574001
2.02908	2.00343	0.487342	-2.49318	2.97751	0.395183	-2.22494	1.02935	0.579501	-2.76143
2.01047	-1.75892	-2.87617	-2.02709	-0.758664	-2.95596	-2.08727	-2.75917	-2.79638	-1.9669
2.02767	2.16992	0.425757	2.18065	3.1382	0.344605	1.89131	1.20164	0.506908	2.46998
2.00942	-3.40159	0.887332	-0.761152	-2.46741	1.172	-0.997193	-4.33577	0.602661	-0.525111
2.01442	-1.74428	-1.57137	-0.903854	-0.750404	-1.67344	-1.0314	-2.73816	-1.4693	-0.776313
2.01498	-4.50558	2.84476	0.379663	-3.6327	3.3438	0.443561	-5.37846	2.34572	0.315766
2.00921	2.23573	2.88449	0.412913	3.23223	2.98011	0.32876	1.23923	2.78888	0.497065
2.01089	-1.67791	3.50955	-0.092773	-0.721369	3.81928	-0.089025	-2.63445	3.19983	-0.09652
2.00659	-0.153208	0.087671	-3.66195	0.84272	0.091253	-3.78325	-1.14914	0.084089	-3.54066
2.01842	-2.85935	2.02036	1.27358	-3.82551	1.78052	1.1077	-1.8932	2.26021	1.43947
2.03384	0.092799	-0.069233	-0.005663	-0.924046	-0.057122	-0.007081	1.10964	-0.081344	-0.004244
2.01795	0.968897	2.56783	-0.847826	1.97765	2.54671	-0.850586	-0.039852	2.58894	-0.845066
2.02014	3.35521	0.034364	-2.74802	4.33959	0.020973	-2.52204	2.37084	0.047756	-2.974
2.00892	0.819647	3.52252	1.11446	-0.181991	3.4502	1.09362	1.82128	3.59484	1.13529
2.03296	-0.708924	-0.035782	1.98972	0.289095	-0.045967	2.18229	-1.70694	-0.025597	1.79715
2.02253	-2.38338	2.29625	0.256745	-1.42131	2.6035	0.308512	-3.34545	1.989	0.204977
2.02375	-3.15938	-0.614563	2.08123	-2.20477	-0.740204	2.39239	-4.11399	-0.488921	1.77007
2.00895	-0.122145	-0.461274	-2.64566	-1.12621	-0.46284	-2.61703	0.881918	-0.459708	-2.67429
2.01408	-2.66201	-1.14216	-2.42766	-3.61045	-0.98206	-2.12939	-1.71358	-1.30226	-2.72593
2.01938	4.23233	1.62098	1.61861	3.22679	1.65368	1.70401	5.23787	1.58829	1.5332
2.0358	1.9061	1.56318	0.887375	2.88607	1.33962	0.726726	0.926139	1.78674	1.04802
2.01322	2.04985	2.81703	-1.85873	1.044	2.84865	-1.88191	3.0557	2.78541	-1.83556
2.03709	0.345996	-2.00971	-1.21461	-0.624308	-2.24681	-1.41393	1.3163	-1.77261	-1.0153
2.01817	-2.62714	0.384245	2.49045	-3.582	0.320378	2.17043	-1.67228	0.448113	2.81047
2.01747	-2.01251	-0.852918	-1.52245	-3.00353	-0.742569	-1.36997	-1.02149	-0.963267	-1.67493
2.03122	-2.25228	-1.00095	-0.476549	-3.24895	-0.823966	-0.394193	-1.25561	-1.17793	-0.558905
2.01501	1.18138	1.66294	2.19399	0.187229	1.76777	2.31945	2.17553	1.55811	2.06854
2.0179	2.23684	-1.66341	-1.93343	1.23582	-1.74636	-2.02864	3.23786	-1.58045	-1.83822
2.01455	3.77762	1.51152	-1.44276	4.75748	1.36845	-1.2584	2.79775	1.65459	-1.62712
2.01023	-3.69868	0.334464	-0.937755	-2.72685	0.443444	-1.16997	-4.67051	0.225483	-0.70554
2.00895	-0.302802	-0.0865	4.05229	-1.29515	-0.197341	3.94308	0.689546	0.02434	4.16149
2.02262	1.72443	0.761327	1.58135	2.72175	0.641084	1.4646	0.727099	0.881571	1.6981
2.01593	-2.71997	-1.7366	-1.4057	-3.69099	-1.52862	-1.23286	-1.74896	-1.94457	-1.57854
[truncated: 158,000 more rows]
