# Supplementary material for: CKAP5 stabilizes CENP-E at kinetochores by regulating microtubule-chromosome attachments
Source: EMBO Rep. 2024 Feb 29;25(4):1909–35. doi: 10.1038/s44319-024-00106-9 (PMC11014917; doi:10.1038/s44319-024-00106-9)
Supplement: Supplementary file 8 — Source Data Fig. 5 [file 44319_2024_106_MOESM8_ESM.zip › Figure 5/5H/control/total_distribution.xlsx]

## Sheet: total_distribution
2.04756	1.05662	2.57619	-2.00272	1.96616	2.19209	-1.73196	0.147068	2.96029	-2.27349
2.11434	-2.18743	3.22523	-0.645592	-2.25126	4.25652	-0.421992	-2.12361	2.19395	-0.869192
2.02189	-1.63027	1.97191	-0.025468	-0.619438	1.98142	-0.013356	-2.64109	1.96241	-0.03758
2.25595	0.767606	0.527722	5.76007	-0.069704	-0.043643	5.26532	1.60492	1.09909	6.25482
2.12991	-3.08123	4.77616	-0.003952	-2.09376	5.17475	-0.016438	-4.0687	4.37758	0.008535
2.00029	1.56607	2.75554	0.974689	2.28119	2.99099	0.31631	0.850959	2.52008	1.63307
2.03757	1.18924	-2.34545	2.37507	2.18639	-2.47516	2.53871	0.192081	-2.21574	2.21143
2.09249	-0.950724	-0.73262	4.53845	-0.063478	-1.18434	4.21694	-1.83797	-0.280896	4.85997
1.98308	-0.548247	-0.243817	2.28293	-1.31706	-0.657154	2.75327	0.220572	0.16952	1.81258
2.01668	-0.619202	-2.53317	-0.70126	-0.903306	-3.5	-0.665564	-0.335099	-1.56634	-0.736956
2.04879	-0.807136	0.356885	-0.035274	0.217255	0.357263	-0.032404	-1.83153	0.356506	-0.038144
2.03231	1.45871	0.46427	-4.32831	0.546918	0.491875	-4.77603	2.37049	0.436666	-3.88059
2.00058	0.131338	-3.38078	-3.10204	0.746859	-2.81266	-2.55528	-0.484183	-3.9489	-3.6488
2.03844	1.71069	3.75849	0.022365	1.05124	2.98136	0.024328	2.37013	4.53563	0.020402
2.28658	1.37727	-0.187199	-0.874061	0.333707	-0.280449	-1.33166	2.42083	-0.093949	-0.416459
2.19357	-2.4869	0.742812	4.64464	-1.43488	0.862929	4.93058	-3.53892	0.622694	4.3587
2.09696	-0.247743	-3.9057	-1.34635	-1.01646	-3.86385	-2.05813	0.520974	-3.94755	-0.634572
1.95005	-0.602083	0.687735	3.74698	-0.234267	0.733412	4.64881	-0.9699	0.642058	2.84515
1.64931	0.157607	-0.868758	1.34056	-0.649155	-0.707748	1.39768	0.964369	-1.02977	1.28344
2.04701	-0.652707	1.1363	-1.67039	0.363286	1.07385	-1.5635	-1.6687	1.19876	-1.77727
2.02106	0.043484	-0.277394	3.79964	1.02968	-0.316673	4.01652	-0.942715	-0.238116	3.58275
1.9872	0.23978	1.16861	0.794215	0.649912	2.06854	0.698523	-0.170352	0.268684	0.889907
2.01087	-0.955982	0.323689	-3.92046	-0.254553	0.524461	-3.22866	-1.65741	0.122916	-4.61226
1.9138	-1.53262	-0.503946	-0.926143	-2.48077	-0.421333	-0.826878	-0.584479	-0.58656	-1.02541
2.12473	0.191373	-5.43579	1.23019	-0.722609	-5.27502	0.713071	1.10536	-5.59656	1.74731
1.96174	-1.36571	-0.534025	0.308588	-0.385018	-0.515602	0.305746	-2.3464	-0.552448	0.311429
2.16693	1.29823	-2.44339	-1.06863	2.23782	-2.52688	-1.60163	0.358646	-2.3599	-0.53562
2.03373	1.6105	-0.341304	0.631883	0.593989	-0.329744	0.607781	2.62702	-0.352864	0.655984
2.08926	-0.85256	-3.91924	0.638889	-1.67185	-3.29399	0.468362	-0.033269	-4.54448	0.809416
2.09095	-0.809883	-0.593196	-3.49925	0.189657	-0.623205	-3.19423	-1.80942	-0.563188	-3.80427
2.11249	1.61031	-3.36614	0.839189	1.98828	-2.38847	0.969461	1.23234	-4.3438	0.708918
2.08737	0.42782	4.98338	0.282299	1.42164	4.67184	0.349683	-0.566	5.29491	0.214914
2.06161	-2.78342	0.600961	-1.50119	-3.71685	0.769834	-1.90463	-1.85	0.432089	-1.09776
2.12083	-0.348506	0.529484	-6.09007	-1.1938	0.410048	-5.46103	0.496789	0.64892	-6.71911
2.10078	-0.400121	4.35502	-0.434848	-1.17871	5.02046	-0.667874	0.378464	3.68957	-0.201822
2.03565	-1.80482	1.90082	3.23635	-0.928629	2.12354	3.70394	-2.68102	1.6781	2.76875
1.95424	0.948456	0.186377	3.0207	0.022745	0.437545	2.83432	1.87417	-0.064791	3.20708
2.07559	-2.48896	-0.515703	1.90228	-3.32183	-0.518796	2.52142	-1.65608	-0.512609	1.28314
2.13014	-1.741	1.6709	1.07272	-2.74165	1.92451	1.33496	-0.740357	1.4173	0.810483
2.03071	-1.97771	3.70018	3.14231	-2.57998	3.05856	2.6358	-1.37545	4.34181	3.64882
2.07687	-0.196032	0.44464	-2.23261	-1.1323	0.26783	-1.8197	0.740232	0.62145	-2.64551
2.03314	-0.482233	0.979381	1.67376	0.334515	1.56925	1.80934	-1.29898	0.389508	1.53818
1.99249	-0.470437	-0.438653	-6.43303	-0.478803	-0.380029	-7.42751	-0.462071	-0.497278	-5.43855
2.01517	-1.42085	3.36378	0.466073	-0.611094	3.95991	0.530451	-2.23061	2.76765	0.401695
1.99372	-0.186789	1.46831	-0.821127	-0.311651	0.482143	-0.896034	-0.061927	2.45449	-0.746221
2.09748	0.814685	-4.7577	-0.117038	-0.222623	-4.91141	-0.132023	1.85199	-4.60399	-0.102052
2.04247	1.80089	2.9296	-0.857798	0.800795	2.87184	-1.05627	2.80099	2.98736	-0.659326
2.07714	-1.91582	-1.08849	3.44245	-1.37851	-1.70627	2.80349	-2.45314	-0.470714	4.08141
2.07617	-2.25433	-1.44416	-0.15488	-3.28925	-1.44827	-0.073959	-1.21941	-1.44005	-0.2358
2.00919	0.479257	-1.65804	-2.91807	-0.290553	-1.55065	-2.28162	1.24907	-1.76543	-3.55452
2.69543	-4.20043	0.222625	0.156042	-5.54225	0.10274	0.194508	-2.85861	0.34251	0.117576
1.98594	1.44112	0.083755	-2.14832	0.546815	-0.316139	-2.31047	2.33542	0.48365	-1.98618
2.01619	-1.96625	0.563657	3.03082	-1.80693	0.377664	4.00872	-2.12558	0.74965	2.05293
1.76291	2.22349	1.40475	-0.486552	1.56364	1.9891	-0.49675	2.88333	0.820396	-0.476355
2.02827	1.89719	-1.5637	-0.167515	2.61292	-2.28047	-0.216979	1.18146	-0.84694	-0.118052
2.032	0.456804	1.62373	3.27969	1.29303	1.80609	3.82716	-0.379423	1.44136	2.73222
2.02218	0.297086	-1.31956	0.414669	0.357489	-1.84804	1.27453	0.236684	-0.791085	-0.445194
2.01391	-0.717609	-2.42075	-1.87913	-1.59015	-2.73224	-2.27358	0.154937	-2.10925	-1.48468
1.9902	-3.38137	2.79539	0.382471	-3.46306	1.81222	0.512619	-3.29969	3.77855	0.252322
2.00689	3.77073	0.331463	3.54529	4.75763	0.505104	3.49261	2.78383	0.157822	3.59796
2.01799	-1.43566	-2.38734	1.24622	-0.81305	-2.41218	2.03982	-2.05827	-2.3625	0.452607
2.09803	0.553537	-4.23619	2.022	-0.47347	-4.41116	2.14477	1.58054	-4.06122	1.89923
2.01386	-0.969626	-5.11243	-0.987308	-0.592789	-4.9347	-1.90399	-1.34646	-5.29016	-0.070624
2.11186	-3.2392	-0.138286	-2.81651	-3.34992	-0.18623	-1.7675	-3.12849	-0.090342	-3.86552
2.01713	0.942141	-3.19341	-0.128406	-0.0649	-3.23202	-0.168191	1.94918	-3.15479	-0.08862
2.03787	-1.47012	-1.76313	-3.12286	-0.460542	-1.84197	-3.2359	-2.47969	-1.68428	-3.00981
2.02203	0.727566	-3.31056	1.67824	0.356147	-3.30067	0.737975	1.09899	-3.32045	2.61851
2.07678	0.065547	-2.31324	0.438198	1.095	-2.43129	0.505591	-0.963905	-2.19519	0.370804
2.03345	1.36969	0.679015	-0.117353	1.06883	0.605578	0.851059	1.67054	0.752453	-1.08576
1.99767	-1.51382	-0.536483	-2.32686	-2.50092	-0.530752	-2.17432	-0.526716	-0.542213	-2.47939
1.97524	0.428385	-1.05471	2.30595	1.3008	-0.654813	2.5391	-0.444031	-1.45461	2.0728
2.03944	2.07577	-0.652719	-3.29114	1.37641	-0.822408	-2.5687	2.77514	-0.483031	-4.01358
2.16341	-0.958892	2.13819	2.25278	-2.0088	1.97302	2.05154	0.091017	2.30336	2.45403
2.07434	-3.00215	1.90028	-1.59425	-3.94408	1.56508	-1.3183	-2.06023	2.23548	-1.8702
2.0029	0.415274	1.62665	-2.73947	-0.575361	1.48135	-2.76018	1.40591	1.77194	-2.71876
2.16004	-4.48134	-4.75357	0.004872	-5.45094	-5.22928	0.009026	-3.51175	-4.27785	0.000718
2.01048	1.97119	0.537194	1.38353	2.22225	0.536078	0.410146	1.72014	0.53831	2.35692
1.85434	0.246322	-1.64689	1.23396	0.840952	-1.87792	1.90678	-0.348308	-1.41587	0.561142
2.04154	-0.683019	2.10929	0.502095	0.297527	2.36378	0.627535	-1.66356	1.8548	0.376655
2.00609	0.242857	0.437459	0.61272	0.938947	1.15802	0.661168	-0.453232	-0.283102	0.564273
1.96464	0.572519	0.346901	1.64985	-0.376307	0.339831	1.39562	1.52134	0.353971	1.90408
2.10676	0.619853	-0.215313	-4.58209	1.63303	-0.202422	-4.29416	-0.393328	-0.228203	-4.87002
2.07882	-1.9798	-1.64577	2.3354	-1.67459	-2.41662	1.7085	-2.28501	-0.874917	2.96231
1.74542	4.03116	0.325919	0.025218	4.28776	-0.507515	0.059437	3.77456	1.15935	-0.009001
2.01145	2.36265	4.81098	0.248317	3.34797	4.9965	0.169566	1.37733	4.62545	0.327068
1.98305	-0.0755	2.48179	-0.520967	-0.979812	2.0795	-0.461798	0.828812	2.88408	-0.580136
2.10017	-2.70596	3.8499	-0.099735	-1.66902	3.68577	-0.121695	-3.7429	4.01404	-0.077775
2.01106	-2.21389	-2.20365	0.627504	-3.09272	-2.69135	0.657307	-1.33506	-1.71595	0.597701
2.6255	-4.46081	1.60035	-1.1078	-3.40105	1.93273	-0.407975	-5.52057	1.26796	-1.80762
2.0603	0.70484	-3.35461	0.04138	-0.286525	-3.07516	0.023591	1.6962	-3.63405	0.05917
2.00688	2.50956	-0.188711	-1.88724	1.54954	-0.167482	-2.17844	3.46958	-0.20994	-1.59603
2.09332	-2.1836	-1.11607	1.08035	-1.53063	-0.613343	0.435063	-2.83657	-1.6188	1.72563
1.79864	1.85098	0.177164	-0.569171	2.74128	0.158209	-0.443577	0.960679	0.196118	-0.694765
2.08023	-0.398799	-0.634734	-1.14196	-0.786534	-0.902087	-0.214585	-0.011065	-0.36738	-2.06933
2.05694	0.185744	1.08591	-1.48563	0.802338	0.287474	-1.68577	-0.430849	1.88435	-1.28549
2.02107	1.15336	-4.42186	-1.55215	2.16165	-4.392	-1.49185	0.14507	-4.45171	-1.61245
2.00118	-2.01642	0.965004	0.687839	-1.22821	0.349603	0.65332	-2.80463	1.5804	0.722357
2.01187	1.48176	-0.449553	-3.2449	0.55707	-0.699463	-2.93765	2.40645	-0.199644	-3.55215
1.98995	2.14633	0.058077	0.407377	1.15587	0.119913	0.335661	3.13678	-0.003759	0.479092
2.04995	1.30642	1.62054	-2.87222	2.29467	1.75813	-3.10673	0.31817	1.48295	-2.63772
2.00285	0.548714	1.09656	-0.320062	-0.433914	1.16998	-0.498682	1.53134	1.02315	-0.141442
2.10612	1.37374	1.31059	1.58581	2.39018	1.31967	1.31069	0.357299	1.3015	1.86094
2.15598	-2.42076	-4.30151	0.129572	-3.45211	-4.61379	0.10026	-1.3894	-3.98923	0.158884
1.98736	0.87697	2.83294	-2.52057	0.101249	2.42385	-2.05335	1.65269	3.24203	-2.98779
2.01418	1.46881	1.51313	2.98393	0.956415	0.680434	2.74248	1.98121	2.34582	3.22538
2.04098	1.55768	-0.277139	2.68472	0.538102	-0.243035	2.71094	2.57727	-0.311244	2.6585
2.03079	-1.84273	-3.50968	-0.593679	-2.85045	-3.38544	-0.583471	-0.835015	-3.63392	-0.603887
2.00686	-0.88172	-2.64048	-0.778206	-1.51423	-2.61224	0.000262	-0.249215	-2.66872	-1.55667
2.07274	-0.33206	3.64873	-1.42187	0.703977	3.67428	-1.41593	-1.3681	3.62317	-1.42782
2.08755	-0.85118	-1.61447	-0.925805	0.030717	-1.51246	-0.376879	-1.73308	-1.71647	-1.47473
2.05738	1.78418	-1.68641	0.037255	0.82718	-2.05576	-0.039815	2.74118	-1.31707	0.114325
2.00093	-1.32105	-0.290244	4.91497	-0.352634	-0.534669	4.85704	-2.28946	-0.045819	4.9729
1.99539	-0.878338	-3.53593	0.894273	0.11703	-3.48956	0.844376	-1.87371	-3.5823	0.94417
2.14808	0.394915	0.356306	4.60843	1.46407	0.357101	4.71079	-0.674238	0.35551	4.50608
2.11988	0.405482	-2.53636	0.740517	1.46036	-2.63027	0.697049	-0.649393	-2.44244	0.783984
2.02195	-2.12415	0.629515	-1.90292	-1.39771	0.645457	-1.19999	-2.8506	0.613572	-2.60584
2.00558	-1.73545	2.55843	-2.12441	-1.59061	1.70081	-1.6253	-1.8803	3.41604	-2.62351
2.07773	-1.36623	-3.44451	1.86038	-0.331764	-3.50128	1.93721	-2.40069	-3.38773	1.78356
2.01652	0.471314	5.23005	-1.18524	0.509912	5.11701	-0.184076	0.432715	5.3431	-2.1864
2.01164	-1.52926	2.61222	-1.1082	-2.22433	2.37616	-0.420579	-0.834179	2.84828	-1.79582
2.40856	-2.49089	1.01387	3.23329	-2.95347	1.27396	2.15224	-2.0283	0.753787	4.31433
2.00629	-1.9362	2.94899	0.522084	-1.02148	3.35507	0.590567	-2.85091	2.54291	0.453602
2.08967	0.634371	-1.70911	-1.19957	0.156004	-2.46748	-0.663178	1.11274	-0.950746	-1.73596
2.00109	0.38752	4.37299	0.493905	-0.200642	5.18202	0.51886	0.975682	3.56396	0.46895
2.09693	-1.44403	2.50414	-3.08385	-0.462578	2.77735	-3.33163	-2.42548	2.23092	-2.83608
2.01452	0.875504	-2.6717	2.5252	-0.075417	-2.92119	2.74447	1.82642	-2.4222	2.30592
1.99465	0.889192	-0.840958	0.026614	0.570611	-0.749023	-0.913979	1.20777	-0.932893	0.967207
2.03788	2.17201	-4.49642	0.241145	3.16121	-4.27236	0.143676	1.1828	-4.72047	0.338613
2.10559	2.22209	0.028274	3.81637	3.23474	-0.070735	4.0868	1.20945	0.127283	3.54594
2.08566	-1.21677	-0.138811	-2.93375	-2.19486	-0.198538	-2.57701	-0.238679	-0.079084	-3.29049
2.10812	-0.150749	2.14431	2.06481	-1.20455	2.15608	2.08495	0.903051	2.13253	2.04467
2.00179	-0.986889	5.6745	0.935102	-1.44416	5.63337	0.045719	-0.529618	5.71563	1.82448
2.00035	0.012052	-0.466288	1.84462	1.0094	-0.533806	1.87762	-0.985296	-0.398771	1.81161
2.03998	-0.85122	-2.53331	3.69368	-1.79952	-2.82562	3.92962	0.097077	-2.24101	3.45773
1.99153	1.14143	-2.59273	-1.31609	0.546355	-2.34193	-2.07408	1.7365	-2.84353	-0.558108
2.0747	-2.29635	-0.309254	-1.58125	-1.25991	-0.279409	-1.61258	-3.3328	-0.339099	-1.5499
2.09438	-2.81214	-0.784567	-0.787205	-1.76682	-0.742729	-0.740893	-3.85747	-0.826406	-0.833517
2.04783	-1.42257	-2.19853	-2.41659	-0.406654	-2.31077	-2.4776	-2.43848	-2.0863	-2.35558
2.05052	-3.70789	-1.40907	0.012071	-3.26163	-0.487598	0.065873	-4.15414	-2.33055	-0.041732
2.01579	-1.71504	3.88659	1.76556	-2.69576	3.65596	1.73632	-0.73432	4.11721	1.79479
2.05068	1.5161	5.90731	-0.772242	2.39964	5.44778	-0.528303	0.632555	6.36684	-1.01618
2.03214	-2.0877	0.554889	-3.50897	-1.20029	0.854673	-3.11523	-2.97511	0.255105	-3.90271
2.01037	-0.084938	-0.740796	-4.05944	0.816678	-1.15922	-4.20915	-0.986553	-0.322372	-3.90974
2.00195	-2.09047	0.231981	-0.46055	-1.09547	0.193155	-0.358523	-3.08548	0.270807	-0.562577
2.00343	-0.032227	-1.38596	-2.32793	-0.953134	-1.16916	-1.99874	0.88868	-1.60275	-2.65711
2.12298	-1.38313	-4.11455	-1.75731	-2.31603	-4.58009	-1.95659	-0.450222	-3.649	-1.55803
2.08919	-0.542196	-4.60856	-0.33773	0.47767	-4.38306	-0.323652	-1.56206	-4.83405	-0.351807
2.02762	-2.4894	0.23651	1.22018	-1.88844	0.00714	2.00379	-3.09036	0.465881	0.436562
2.257	0.367194	3.77372	-0.473641	1.46292	4.04099	-0.511877	-0.728532	3.50644	-0.435405
2.11013	-0.531829	1.08981	-2.18967	-0.479068	0.327175	-1.46252	-0.584591	1.85245	-2.91683
2.02644	0.882778	0.643988	-2.80488	0.711048	0.072256	-3.62357	1.05451	1.21572	-1.98619
1.99735	-0.944585	0.586148	-4.35117	-1.7871	0.052365	-4.40205	-0.102065	1.11993	-4.3003
2.01215	-1.04933	0.246244	3.27235	-0.052769	0.382604	3.25071	-2.04588	0.109883	3.29398
2.01113	0.172779	-1.36313	2.9801	1.10962	-1.18327	2.66207	-0.764062	-1.54299	3.29813
2.02487	-0.853209	1.15907	1.0134	-1.08854	0.251505	1.39545	-0.617881	2.06664	0.631346
1.97328	1.19959	0.469559	1.98558	0.247905	0.615227	1.76985	2.15127	0.32389	2.20132
2.02644	-1.29136	-2.90979	1.37873	-0.297514	-3.10235	1.42131	-2.2852	-2.71723	1.33615
2.08308	1.86054	1.08922	-2.17577	0.899563	0.695155	-2.25353	2.82151	1.48328	-2.098
2.1995	-3.79356	-0.751941	0.870187	-4.41334	-0.594599	1.76493	-3.17378	-0.909284	-0.024553
1.94538	-0.099204	-2.66322	2.32102	-0.664137	-2.87655	3.08356	0.465729	-2.4499	1.55848
2.00832	0.416994	-3.22447	-0.098757	1.32884	-3.62209	-0.235752	-0.494853	-2.82685	0.038237
2.2859	3.22643	1.9467	0.603306	3.82242	0.975855	0.696062	2.63044	2.91754	0.510549
2.00346	0.683725	-2.70928	-0.926967	1.53517	-2.48891	-0.447447	-0.167724	-2.92965	-1.40649
2.09134	-4.76352	-5.42997	-0.120343	-5.76404	-5.73024	-0.073162	-3.76301	-5.12971	-0.167524
2.04407	0.027801	-1.53026	1.17481	1.04608	-1.46521	1.11625	-0.990482	-1.5953	1.23336
2.01064	-0.356767	3.72031	-0.453136	-1.26452	3.67802	-0.883104	0.550982	3.76259	-0.023168
2.01169	1.87314	4.65921	-0.031399	2.70321	4.09119	-0.039179	1.04306	5.22722	-0.023618
2.05079	-0.982825	1.06757	2.00115	-1.88607	0.582315	2.01246	-0.079584	1.55282	1.98984
2.06075	1.31021	0.214044	0.370537	0.53392	0.182967	-0.306278	2.08651	0.245121	1.04735
2.01472	-1.96145	1.35453	0.066966	-0.960114	1.25998	0.010683	-2.96278	1.44909	0.123249
2.0232	0.129361	1.1766	-0.83965	0.561926	0.417382	-1.34937	-0.303204	1.93581	-0.329934
2.01795	0.77289	0.178368	3.1443	-0.229043	0.287264	3.19226	1.77482	0.069472	3.09633
2.01281	-1.5566	-0.659499	1.32262	-0.552023	-0.626297	1.27195	-2.56118	-0.692702	1.3733
2.07632	0.787054	1.7127	-3.03071	1.82442	1.73214	-2.99495	-0.250308	1.69326	-3.06648
2.08094	-1.72386	-0.923733	-4.08232	-0.784274	-0.554223	-3.83091	-2.66345	-1.29324	-4.33372
1.97898	1.03158	2.96097	-1.88928	1.73524	2.52877	-1.34417	0.327918	3.39318	-2.43439
2.09718	0.479416	-3.77158	-0.946132	1.3978	-3.82985	-1.44884	-0.438966	-3.71331	-0.443422
1.65019	1.91508	0.990806	0.14907	2.71137	0.774704	0.15175	1.11879	1.20691	0.146389
2.00883	-0.246397	-2.03872	4.23048	-1.24002	-1.99097	4.09163	0.747228	-2.08647	4.36932
2.11942	-1.91931	0.123297	-4.03009	-2.34238	0.121906	-5.00167	-1.49623	0.124687	-3.0585
2.07083	-0.747151	-0.218429	4.06212	0.264378	-0.313264	3.86238	-1.75868	-0.123594	4.26187
2.01701	-2.36076	-4.24136	0.839582	-2.90386	-4.67287	0.107515	-1.81767	-3.80984	1.57165
2.02223	-0.485758	-0.606064	-1.34144	-1.49284	-0.604152	-1.43162	0.521327	-0.607976	-1.25126
1.99134	-1.02461	-2.06877	-1.21318	-1.97406	-2.27812	-1.42781	-0.075148	-1.85943	-0.998548
2.08513	-1.14319	2.87405	0.356612	-0.117956	2.8293	0.172678	-2.16843	2.91881	0.540547
2.06812	1.63287	-2.8814	-2.84665	0.627109	-3.05275	-3.01509	2.63862	-2.71005	-2.67821
2.00823	-0.577928	-0.242486	-4.95761	-1.40982	-0.075053	-5.49442	0.253966	-0.409919	-4.42081
2.0817	1.3465	2.02705	0.738874	0.355646	1.94728	0.430308	2.33736	2.10682	1.04744
1.98764	0.481657	-0.475697	-2.94465	-0.496007	-0.301301	-2.9067	1.45932	-0.650093	-2.9826
1.79951	1.39742	-0.759466	-0.650351	1.91823	-0.046035	-0.479072	0.876615	-1.4729	-0.82163
2.05179	-1.82893	0.316897	-1.82309	-2.81392	0.257305	-1.54256	-0.843933	0.376488	-2.10362
2.04866	3.08946	-2.87232	0.137078	4.09122	-2.6585	0.133502	2.08771	-3.08613	0.140654
2.07816	1.30269	-0.613265	2.03196	2.3173	-0.67315	2.24801	0.288092	-0.553381	1.8159
2.06481	-0.706862	2.24521	-1.48433	-1.66712	2.1176	-1.84136	0.2534	2.37282	-1.12729
2.05014	0.077247	-1.31774	-2.29473	-0.908378	-1.16398	-2.05879	1.06287	-1.47151	-2.53068
2.00997	-2.02571	-1.06205	2.22704	-1.64642	-1.9363	1.90794	-2.405	-0.1878	2.54613
2.00869	-1.54436	0.846957	-0.688947	-1.38996	-0.125914	-0.493013	-1.69876	1.81983	-0.884881
1.99469	1.08087	-0.285678	-2.12774	2.06811	-0.401132	-2.20986	0.093642	-0.170224	-2.04561
1.94959	-2.51473	-0.595228	-1.10527	-2.27603	-1.30375	-1.73076	-2.75343	0.113298	-0.479777
2.10568	-2.54511	0.236487	0.505543	-1.49315	0.212161	0.46994	-3.59706	0.260813	0.541147
2.06405	-0.22826	-2.34648	-2.21966	-1.25735	-2.28591	-2.1709	0.80083	-2.40705	-2.26841
2.07455	0.872109	-1.28597	-3.56331	-0.163912	-1.2763	-3.51328	1.90813	-1.29563	-3.61333
2.03937	2.22508	-0.160322	4.16251	1.22741	0.004265	4.03087	3.22275	-0.324908	4.29416
2.02865	1.3147	-2.24087	0.497986	2.32049	-2.13437	0.42122	0.308902	-2.34736	0.574753
2.00547	0.612085	3.02774	0.925392	-0.149517	2.76396	1.52193	1.37369	3.29152	0.32885
1.89983	-0.312419	-0.365696	-0.381344	-0.036028	-1.25118	-0.176744	-0.588811	0.51979	-0.585945
2.06442	-1.30286	-1.59094	0.111479	-0.941107	-0.654072	0.349933	-1.66461	-2.52781	-0.126976
2.06273	-2.19699	0.524915	3.27604	-3.21817	0.532374	3.13165	-1.1758	0.517456	3.42043
1.97551	2.01458	1.55372	-0.857895	1.19411	1.00405	-0.839088	2.83505	2.10339	-0.876702
2.18956	-2.54535	-1.76751	0.45858	-2.88805	-2.80414	0.539101	-2.20265	-0.730867	0.378059
2.02973	1.96448	2.89816	-0.441593	0.954555	2.7988	-0.452628	2.97441	2.99752	-0.430558
2.0266	-1.00382	4.9799	-0.051735	-2.01594	5.02859	-0.049681	0.008312	4.93121	-0.053789
2.12757	1.30964	-2.55174	3.34099	0.259888	-2.42546	3.22385	2.35939	-2.67802	3.45813
2.05323	0.104835	0.669273	-5.65443	-0.031961	0.548852	-4.64412	0.241631	0.789694	-6.66474
1.94958	-0.695768	-0.871658	2.60935	-0.211317	-1.71706	2.63805	-1.18022	-0.02626	2.58065
2.00898	-0.361203	-3.61023	-2.1815	-1.3299	-3.8432	-2.30944	0.607489	-3.37727	-2.05356
2.02404	-0.715254	-2.09416	-3.16899	-1.71823	-2.04268	-3.0442	0.287722	-2.14563	-3.29377
2.20118	-0.433143	-5.21644	-0.321873	0.640551	-5.45738	-0.342477	-1.50684	-4.97551	-0.301268
2.01072	-0.899823	-3.77313	0.453673	-1.86452	-3.53292	0.304021	0.064878	-4.01334	0.603325
2.17463	1.10596	-0.766626	-6.01193	2.03906	-0.821557	-6.56741	0.172863	-0.711695	-5.45645
1.68051	0.181645	0.748428	0.767073	-0.50444	0.414573	0.415139	0.86773	1.08228	1.11901
2.0872	0.393168	1.57975	2.89986	-0.647058	1.5439	2.82403	1.43339	1.6156	2.97568
2.05245	1.59766	-1.61388	2.10758	2.61528	-1.71016	2.19885	0.580045	-1.51759	2.01632
2.00474	-2.33559	-3.17199	-0.50599	-2.08894	-4.14227	-0.45648	-2.58225	-2.2017	-0.5555
2.07016	1.65744	0.57619	-3.26981	0.628541	0.473725	-3.22237	2.68634	0.678655	-3.31725
2.25192	2.61304	0.43304	-1.82509	1.56085	0.285893	-1.45225	3.66524	0.580188	-2.19793
2.21666	2.49609	1.37088	1.76462	1.40142	1.47595	1.90265	3.59076	1.26581	1.6266
1.90499	1.04247	-0.793342	0.36776	0.303739	-0.260777	0.646867	1.7812	-1.32591	0.088654
2.01964	-0.498201	0.622146	-3.35505	-0.934039	0.353004	-4.22531	-0.062363	0.891288	-2.4848
2.04796	-1.78512	2.84885	-0.65989	-2.80616	2.89818	-0.719566	-0.76407	2.79953	-0.600214
2.1612	-0.364144	2.69254	-3.08941	0.691465	2.88345	-3.21958	-1.41975	2.50163	-2.95924
2.00961	-1.67006	3.64869	1.02354	-1.25178	4.03807	0.197075	-2.08835	3.2593	1.85001
1.94213	2.07439	-2.53917	-0.875588	2.48868	-2.27926	-1.7145	1.6601	-2.79909	-0.036675
2.10886	0.917522	2.09506	-1.0457	1.82596	2.04505	-0.512727	0.009085	2.14507	-1.57867
2.08644	0.32278	1.48566	-2.53325	-0.707967	1.5434	-2.68336	1.35353	1.42792	-2.38314
2.11672	1.70532	-1.67388	-1.42472	0.693767	-1.93513	-1.5939	2.71688	-1.41264	-1.25555
2.08507	1.61481	2.27709	1.33216	2.65733	2.27877	1.32954	0.572277	2.27541	1.33478
1.98891	0.173785	-1.27524	-1.04801	-0.471043	-1.77439	-1.61721	0.818612	-0.776081	-0.478815
2.16824	-1.55932	0.388304	-4.87445	-0.556655	0.364864	-4.46282	-2.56198	0.411743	-5.28608
2.14805	-4.52021	-4.59916	0.154342	-3.53274	-4.17783	0.184437	-5.50768	-5.0205	0.124247
1.98541	-0.326582	0.865604	-0.875122	-1.04948	0.333654	-1.29928	0.396315	1.39756	-0.450964
2.05562	0.995574	-4.42719	0.405072	1.94123	-4.06666	0.225753	0.049923	-4.78773	0.584392
2.04674	1.51792	-1.05403	3.50803	0.608303	-0.816059	3.104	2.42755	-1.29199	3.91207
2.04652	1.47098	2.69513	-2.73875	1.43849	2.84394	-3.75061	1.50348	2.54631	-1.72689
2.00093	-0.750443	3.45704	-2.98946	-0.001354	2.90848	-2.61679	-1.49953	4.00559	-3.36212
2.00374	-0.535211	-3.04981	2.63328	-1.53025	-2.94628	2.68738	0.459828	-3.15334	2.57918
1.9831	-0.958754	-0.139957	4.00414	-0.143668	-0.271678	4.55319	-1.77384	-0.008236	3.45509
2.00624	-0.020401	1.48675	1.53318	-0.981813	1.6965	1.72798	0.941011	1.277	1.33837
2.14815	0.898184	5.09889	-0.529502	-0.147731	5.33711	-0.583782	1.9441	4.86067	-0.475223
2.15984	-0.846397	-4.21178	0.245196	-1.81693	-4.67625	0.15267	0.124131	-3.7473	0.337722
2.09415	0.286897	1.7833	0.474268	-0.756366	1.87053	0.45527	1.33016	1.69607	0.493265
2.07641	-1.44929	-1.12766	1.97744	-2.45168	-1.10539	2.24688	-0.446909	-1.14994	1.70801
2.05861	2.26497	1.33165	0.574612	2.10965	0.359878	0.876271	2.42028	2.30342	0.272952
2.01739	-0.121578	-0.347774	2.55024	-1.09679	-0.4466	2.78829	0.853632	-0.248948	2.31219
2.06195	-1.78716	-3.039	0.655257	-2.77656	-3.31156	0.753776	-0.797758	-2.76644	0.556739
1.98924	1.14413	-1.77746	-0.591647	1.79266	-1.02536	-0.536612	0.495606	-2.52956	-0.646683
1.97163	-0.477897	-0.538914	-3.79535	-1.39079	-0.168076	-3.76488	0.434999	-0.909751	-3.82582
2.09452	0.515821	-0.961417	4.86926	0.962465	-0.437415	4.08016	0.069177	-1.48542	5.65837
2.00307	0.967093	4.41601	0.497867	1.89216	4.7982	0.533335	0.04203	4.03381	0.462398
1.98476	-0.347189	-5.03616	2.01591	-0.505347	-5.98295	2.26769	-0.189032	-4.08936	1.76414
2.055	-0.1981	-1.95491	0.19109	0.804963	-2.15398	0.291039	-1.20116	-1.75584	0.091141
2.04295	0.707284	-5.11753	-0.270242	1.61024	-5.58081	-0.154321	-0.195677	-4.65424	-0.386164
2.07019	1.3307	-1.0073	1.19204	0.329052	-1.24062	1.07507	2.33235	-0.773978	1.309
1.93605	-0.020847	-2.12208	2.87091	-0.310163	-2.44387	3.73683	0.268468	-1.8003	2.00499
1.99401	-2.75595	0.240063	3.72594	-3.11438	0.03115	4.63253	-2.39752	0.448976	2.81935
1.95026	1.85027	-0.180166	-3.22673	2.77064	-0.500979	-3.25618	0.929888	0.140646	-3.19728
2.01613	2.4467	0.880333	-0.634615	1.79737	0.113175	-0.556868	3.09602	1.64749	-0.712362
2.01002	-1.18468	-2.96347	-0.418688	-1.79787	-3.69722	-0.109413	-0.571484	-2.22972	-0.727964
2.00419	-1.6112	1.72407	-0.102253	-1.56749	2.45424	-0.787183	-1.65491	0.993889	0.582678
2.13291	-0.798876	-0.294857	1.15236	0.175807	-0.362965	1.57977	-1.77356	-0.226749	0.724943
1.99713	0.556715	3.62444	-0.331816	-0.109073	4.33594	-0.550055	1.2225	2.91295	-0.113577
2.02065	-2.13069	-1.75411	3.98623	-3.04224	-1.87196	4.40569	-1.21915	-1.63627	3.56677
2.00341	-0.12561	0.45191	-2.46483	0.819768	0.370046	-2.14393	-1.07099	0.533775	-2.78573
2.01473	1.01703	1.53979	2.90475	0.787596	2.40247	3.37157	1.24647	0.677104	2.43793
2.12956	-2.26184	0.395308	-2.90142	-2.22047	0.369119	-3.96508	-2.3032	0.421497	-1.83777
2.02199	-0.58352	-1.13929	0.661728	-0.523467	-2.01604	1.16152	-0.643573	-0.262528	0.16193
2.05904	2.54065	3.88446	-0.206852	1.51247	3.93684	-0.20757	3.56884	3.83209	-0.206134
2.00847	-0.597578	0.54088	5.12052	-1.37369	0.030241	5.50181	0.178538	1.05152	4.73923
2.04009	-1.03041	-0.46587	-5.17262	-0.124791	-0.632894	-4.73393	-1.93604	-0.298845	-5.6113
2.05742	-1.32801	-0.553912	-1.67851	-0.3435	-0.444094	-1.40117	-2.31253	-0.663731	-1.95585
2.15384	1.37017	0.064776	-5.20671	2.44195	-0.03871	-5.22484	0.29838	0.168262	-5.18858
2.05652	0.879627	0.101505	-1.09711	1.73976	0.227868	-1.64621	0.019493	-0.024858	-0.548003
1.99883	0.228429	0.629909	0.179126	-0.764874	0.737787	0.202387	1.22173	0.522031	0.155865
2.01165	1.89719	-3.15636	0.894089	2.75355	-3.48464	0.481096	1.04084	-2.82808	1.30708
2.21709	3.50412	1.73368	0.648934	3.05621	0.746863	0.882276	3.95203	2.7205	0.415592
2.04187	-1.55331	1.52939	-2.0374	-0.604496	1.36344	-1.69899	-2.50213	1.69533	-2.37581
1.9975	-0.292227	0.545176	2.06495	0.235902	0.571783	1.21768	-0.820355	0.518569	2.91222
2.01339	-2.01786	-4.35763	-1.04052	-1.33408	-4.67984	-1.70539	-2.70164	-4.03542	-0.375647
2.06215	1.42663	0.033068	-4.11271	0.397352	0.048819	-4.17148	2.45591	0.017318	-4.05394
1.9759	3.53986	-0.144442	-0.736625	4.05157	-0.055471	0.103784	3.02815	-0.233413	-1.57703
2.0345	0.718906	-2.69981	-2.53967	-0.268747	-2.52314	-2.37195	1.70656	-2.87648	-2.70739
2.02041	1.35387	-3.62043	-0.53735	0.369379	-3.82563	-0.633202	2.33836	-3.41523	-0.441498
2.00329	-3.52103	4.43097	0.020787	-4.50113	4.63718	0.008252	-2.54092	4.22475	0.033322
2.08635	2.7684	0.098119	1.59058	1.75467	0.047317	1.83135	3.78214	0.148921	1.3498
2.00066	-0.443868	3.48907	-1.91318	-1.41086	3.25363	-1.81242	0.523122	3.7245	-2.01395
2.11178	-1.25585	2.68166	0.139278	-2.31038	2.62824	0.142297	-0.201322	2.73509	0.136258
2.08564	-2.22282	-2.23547	-0.879765	-2.27737	-1.19566	-0.822476	-2.16828	-3.27529	-0.937053
2.05367	1.14695	-1.5446	-2.5266	0.146488	-1.4267	-2.32767	2.14741	-1.6625	-2.72552
2.01397	1.33198	-0.457756	0.338154	2.33895	-0.463001	0.34118	0.325016	-0.452511	0.335127
2.01701	-0.818245	4.51604	0.632964	-0.56957	3.72152	1.20215	-1.06692	5.31057	0.063777
1.89052	-2.08698	0.457963	1.38367	-1.47702	0.418249	2.10471	-2.69693	0.497677	0.662637
2.00067	-2.77697	-1.45652	1.36195	-2.85419	-2.26617	1.94435	-2.69975	-0.646878	0.779559
2.00483	1.1601	0.256686	3.34444	0.167441	0.391608	3.3798	2.15277	0.121764	3.30909
1.88912	0.762981	-0.63369	-2.19957	0.166945	-0.546224	-2.92709	1.35902	-0.721156	-1.47204
2.00724	2.54517	-2.74791	3.17076	1.95091	-2.73378	3.97941	3.13943	-2.76204	2.36211
1.9563	-1.79545	0.483324	-0.630324	-2.11488	-0.343492	-0.216664	-1.47602	1.31014	-1.04398
2.03049	-0.462976	-2.91365	-1.46389	0.520009	-3.13983	-1.57923	-1.44596	-2.68746	-1.34856
2.07262	-0.450948	-1.41721	-3.18867	-0.250255	-2.04948	-3.98484	-0.65164	-0.784936	-2.39249
2.01923	0.269524	1.00344	-4.45226	-0.221863	0.760593	-3.60439	0.76091	1.24629	-5.30013
2.05966	-1.68835	-3.77884	0.300931	-2.57634	-3.26439	0.215054	-0.800366	-4.29329	0.386808
2.07712	-1.2488	5.6757	-0.113604	-2.28243	5.58051	-0.079864	-0.215162	5.77088	-0.147344
2.01535	0.816429	-1.7951	-1.76739	1.75599	-1.84638	-2.12794	-0.123137	-1.74381	-1.40684
1.99581	0.769719	1.33655	0.638042	0.225973	0.794112	1.27516	1.31347	1.87899	0.000927
2.00466	2.599	-0.270479	-1.43202	2.00403	0.462894	-1.09611	3.19397	-1.00385	-1.76793
1.99045	-0.230985	1.69563	2.87431	-0.607196	1.25436	2.06547	0.145226	2.1369	3.68315
2.02329	2.58497	3.28747	-0.302803	3.32011	3.96096	-0.131335	1.84984	2.61396	-0.474271
2.11458	-2.88156	0.545232	-0.084828	-1.88069	0.209872	-0.145249	-3.88243	0.880592	-0.024406
2.26423	0.391105	-4.53721	-1.53789	-0.576367	-4.45649	-0.955517	1.35858	-4.61794	-2.12027
2.05031	-1.91778	-1.63135	-2.03825	-2.53117	-2.43424	-2.21166	-1.30439	-0.828472	-1.86483
1.99775	0.288368	-3.12509	2.0005	-0.627474	-2.72662	2.01484	1.20421	-3.52356	1.98616
2.08355	-2.18287	-2.11362	0.923977	-3.193	-2.08421	0.670877	-1.17274	-2.14304	1.17708
2.29363	-2.29124	1.94635	-1.67912	-2.4645	2.71008	-2.51691	-2.11797	1.18263	-0.841334
1.91471	0.718289	-0.891408	1.64728	1.64869	-0.818437	1.8607	-0.212115	-0.964379	1.43386
2.00077	-1.39587	1.09016	0.390357	-0.581162	0.522088	0.270713	-2.21059	1.65823	0.510002
2.04569	2.3913	-2.44293	3.68035	1.45718	-2.27481	3.29907	3.32541	-2.61106	4.06163
2.09246	-2.33787	0.1716	1.18	-3.28458	0.23064	1.62142	-1.39116	0.11256	0.738572
2.03679	1.95117	2.03767	-1.92904	2.79852	2.42589	-2.33941	1.10381	1.64945	-1.51867
2.03032	-1.57875	-0.730804	2.37318	-0.69153	-0.537449	2.82706	-2.46597	-0.924158	1.91931
2.02484	1.64143	5.01136	-0.252528	0.919533	5.70979	-0.379172	2.36334	4.31292	-0.125885
2.154	-0.127351	-5.08794	-0.294889	0.935307	-5.26243	-0.279228	-1.19001	-4.91346	-0.31055
2.22278	-1.33178	0.438979	5.79084	-2.43132	0.407056	5.63211	-0.232253	0.470902	5.94956
1.94904	0.055476	3.96978	0.730115	0.908071	4.17397	0.304575	-0.797119	3.76559	1.15566
1.95629	-0.526062	2.65565	0.574651	-1.48447	2.46442	0.534003	0.432345	2.84688	0.615298
2.13801	-1.29828	1.57707	-2.6968	-2.36434	1.58834	-2.61821	-0.232232	1.56579	-2.7754
2.01727	1.56694	-0.474982	3.19483	0.616966	-0.598861	2.87932	2.51692	-0.351103	3.51033
2.51915	-3.24932	-2.23234	-0.641418	-2.04941	-2.61076	-0.58191	-4.44923	-1.85392	-0.700927
2.03395	0.098799	0.33501	-4.30914	-0.687295	0.273063	-4.95137	0.884893	0.396956	-3.66691
2.32225	-2.783	0.802735	-3.80899	-2.10562	0.654188	-2.87771	-3.46038	0.951283	-4.74028
2.13665	-1.07812	-0.320842	3.7787	-2.13112	-0.322917	3.959	-0.025127	-0.318768	3.59841
2.15274	2.89801	-1.26915	-4.06138	1.91971	-0.826095	-3.98922	3.8763	-1.71221	-4.13354
2.03342	-1.26617	0.191539	-1.57995	-1.03322	0.481838	-0.633818	-1.49912	-0.09876	-2.52608
2.09077	0.59287	-1.32638	-4.08581	1.34833	-1.87334	-3.61364	-0.162591	-0.779417	-4.55798
2.14787	1.79175	0.78695	-3.40992	2.16705	0.457756	-4.36078	1.41644	1.11614	-2.45907
2.15905	0.352404	-0.816126	5.10592	-0.583803	-0.739283	4.57395	1.28861	-0.892969	5.63788
2.01169	0.760101	2.98036	1.70118	-0.224102	3.18497	1.73586	1.7443	2.77575	1.6665
2.12508	3.33271	-0.246197	0.839335	2.58787	-0.476979	1.5611	4.07754	-0.015415	0.117568
2.01619	1.65658	1.77049	-3.26476	0.753391	1.98405	-3.65833	2.55976	1.55693	-2.87118
1.91509	-0.537958	-0.691217	-1.2363	-1.14029	-1.41529	-1.06365	0.06437	0.032857	-1.40896
1.68689	2.45476	-1.22754	-0.4435	1.68621	-0.891786	-0.532921	3.22331	-1.5633	-0.354079
2.05413	2.22274	0.987656	-0.221595	1.74442	0.082294	-0.141656	2.70106	1.89302	-0.301533
2.00221	0.345522	3.39814	4.30658	1.0744	2.85261	3.89023	-0.383354	3.94367	4.72293
1.98141	-1.04243	2.64608	-0.398762	-2.01327	2.46565	-0.318543	-0.071603	2.82651	-0.478981
2.08534	1.36543	1.51029	2.53196	2.33164	1.70814	2.87025	0.399222	1.31244	2.19366
2.40421	3.05613	0.886983	0.777686	2.30207	0.656033	1.68494	3.81019	1.11793	-0.12957
2.07823	-0.338069	2.03079	-1.04308	0.650094	2.12505	-0.735825	-1.32623	1.93654	-1.35034
2.05794	0.021524	2.63111	2.60624	1.01694	2.80588	2.79955	-0.973897	2.45633	2.41294
1.99721	1.3549	-2.3922	-0.691012	2.34124	-2.2362	-0.694743	0.368568	-2.5482	-0.687282
2.03061	-0.445022	-1.6732	0.645526	0.123941	-2.50274	0.507691	-1.01398	-0.843669	0.783362
2.02144	-0.691857	1.1697	-1.87891	-1.69499	1.10573	-1.7732	0.31128	1.23367	-1.98463
2.00476	0.402324	0.195902	-2.50889	1.38283	0.13842	-2.70907	-0.57818	0.253385	-2.30871
2.01727	-0.923522	4.37993	-0.207408	-1.88936	4.65592	-0.116186	0.042317	4.10394	-0.298629
2.02659	0.18923	5.01487	0.629034	-0.821734	4.94812	0.612765	1.20019	5.08161	0.645303
2.00239	0.134584	0.323357	5.02839	0.762695	0.293624	5.80748	-0.493527	0.35309	4.2493
2.00648	1.19506	-1.77972	0.451876	0.432088	-1.17074	0.683165	1.95804	-2.38871	0.220588
1.98991	1.17251	-3.91183	-0.292896	2.07569	-4.27731	-0.091312	0.269339	-3.54635	-0.49448
2.03876	-1.3297	-3.75506	-0.749025	-2.06413	-4.45728	-0.830447	-0.59527	-3.05284	-0.667604
2.14031	2.3235	0.499376	2.68681	1.28832	0.485209	2.41583	3.35869	0.513543	2.95778
2.03784	2.34429	-5.17311	0.292456	3.27295	-5.55734	0.124664	1.41562	-4.78889	0.460247
2.00698	0.400695	0.378997	2.89086	1.2435	0.450063	3.43087	-0.442112	0.307932	2.35084
2.05711	0.009988	-2.94204	-1.94636	-1.01825	-2.96712	-1.94288	1.03823	-2.91696	-1.94985
2.05041	-2.45872	-0.049128	-2.0895	-2.6477	-0.174599	-3.08929	-2.26974	0.076343	-1.0897
2.02721	1.88149	3.14102	-1.54516	2.80919	2.76248	-1.39197	0.953787	3.51956	-1.69836
2.04763	-0.715297	-0.311648	-3.60357	-1.72468	-0.177175	-3.49748	0.294087	-0.446121	-3.70966
2.05076	1.42916	2.0215	0.987789	1.41489	2.85791	0.394806	1.44343	1.1851	1.58077
1.96804	-0.527508	0.053272	1.24818	0.244843	0.012226	0.639834	-1.29986	0.094319	1.85652
2.03439	-0.657211	-3.13197	0.487074	0.289273	-3.49423	0.574385	-1.6037	-2.76972	0.399763
2.08679	-1.73949	0.596193	3.62595	-0.756002	0.492208	3.29338	-2.72299	0.700177	3.95851
2.21656	0.216973	1.19624	-4.96348	-0.707078	1.68008	-5.33807	1.14102	0.712403	-4.5889
2.02549	-1.52769	-1.56485	-0.153144	-0.832999	-2.29341	-0.042408	-2.22238	-0.836295	-0.26388
2.10765	-2.28496	3.40152	0.126702	-3.3352	3.31995	0.096925	-1.23472	3.4831	0.156478
2.02187	3.3152	-0.54564	2.33283	4.30457	-0.595879	2.13132	2.32583	-0.495401	2.53434
1.96061	-0.126301	-0.440685	-0.175277	-1.10644	-0.456942	-0.182503	0.853841	-0.424428	-0.168051
2.0535	1.34471	0.086606	1.37125	2.21961	0.114439	0.834606	0.469807	0.058774	1.9079
2.06387	1.01108	1.26415	3.9781	0.0525	1.38183	4.34164	1.96966	1.14647	3.61457
2.07339	-1.60467	3.44071	-1.12055	-0.845017	2.8311	-1.47556	-2.36433	4.05032	-0.76554
2.14021	0.062729	0.948363	-0.740973	0.953472	0.464834	-1.08434	-0.828014	1.43189	-0.3976
2.00475	-0.028426	-1.37797	-2.4908	0.663813	-0.726242	-2.80831	-0.720665	-2.02969	-2.17328
2.07547	-0.646431	2.19133	1.48575	-1.646	2.4188	1.64706	0.353135	1.96386	1.32445
1.96841	0.022422	0.254233	-0.613974	1.00592	0.240141	-0.579564	-0.961081	0.268325	-0.648384
2.0638	1.29642	-0.745031	-0.251686	2.32509	-0.82657	-0.249441	0.267743	-0.663493	-0.253931
2.62738	2.36525	0.65261	5.79887	1.19984	0.429595	5.23508	3.53067	0.875625	6.36267
2.03341	1.76625	1.61689	0.869973	1.6361	2.62082	0.775801	1.89639	0.612954	0.964145
1.94258	2.46077	0.789939	0.152481	3.01308	1.58891	0.148459	1.90847	-0.009027	0.156502
2.03478	2.59976	3.81904	-0.318768	3.03756	4.73626	-0.272784	2.16195	2.90182	-0.364752
2.08088	-0.086089	1.75449	-3.41066	0.846946	1.51906	-3.01502	-1.01912	1.98992	-3.80629
2.02704	-1.09693	-2.89758	0.065217	-0.104171	-3.03398	-0.086601	-2.08968	-2.76118	0.217034
1.88043	0.922107	-0.848509	1.06064	0.038463	-0.813147	1.3799	1.80575	-0.883872	0.741374
2.04228	-1.79103	1.34927	-2.33758	-1.63192	1.32892	-3.34604	-1.95015	1.36962	-1.32911
2.01128	2.7933	-2.56749	0.408746	2.39835	-1.69797	0.723823	3.18825	-3.437	0.093668
2.03349	0.688748	-1.43248	-1.08229	1.68208	-1.49519	-1.28998	-0.304583	-1.36977	-0.8746
2.07619	-0.236895	-1.11998	-2.52602	-1.00189	-0.537607	-2.13455	0.528104	-1.70235	-2.9175
2.03437	-0.013492	1.37924	3.63864	0.727774	1.67973	4.26705	-0.754759	1.07875	3.01024
2.00145	0.297527	-5.96273	-0.909823	-0.117534	-5.19026	-1.39196	0.712588	-6.73521	-0.427689
2.07957	-0.667323	-1.24291	2.58419	-1.51467	-1.83973	2.66754	0.180026	-0.646081	2.50084
2.02198	0.173382	3.17017	-0.302139	-0.80784	3.4076	-0.356301	1.15461	2.93274	-0.247977
2.08054	-1.73584	2.58046	-0.558996	-2.74974	2.69282	-0.355166	-0.721942	2.46809	-0.762825
2.13138	0.303254	-2.12601	-0.253817	1.3612	-2.25264	-0.274079	-0.754693	-1.99937	-0.233555
2.10268	-0.324522	-0.278767	-3.16787	0.719735	-0.289884	-3.2892	-1.36878	-0.267651	-3.04655
2.24351	-3.45281	-0.008062	-1.70749	-4.5368	-0.197322	-1.92539	-2.36882	0.181198	-1.48959
1.81646	1.32002	0.365035	-2.31806	2.08909	0.181361	-1.87121	0.550951	0.548708	-2.76492
2.02253	0.524746	-0.032179	1.77938	-0.470052	0.002123	1.95786	1.51954	-0.06648	1.60089
2.04917	-1.27897	-4.18879	-0.155167	-0.370113	-4.65624	-0.227594	-2.18783	-3.72133	-0.082741
2.01565	2.53105	2.01985	-2.50995	3.51246	2.19827	-2.65391	1.54965	1.84143	-2.36599
2.04524	-1.00979	-0.081389	5.2292	-1.67144	-0.003624	4.45336	-0.348132	-0.159153	6.00503
1.8793	3.1065	-1.01997	0.982835	2.71522	-0.185431	0.800099	3.49778	-1.8545	1.16557
2.11065	1.44521	-4.54271	0.089259	0.506936	-5.02448	0.124562	2.38349	-4.06094	0.053956
2.02338	-1.14308	1.96459	0.00049	-2.12113	1.71041	-0.047903	-0.165041	2.21876	0.048882
2.02133	-1.99468	-2.89866	-0.827194	-1.09703	-2.72882	-1.25942	-2.89233	-3.0685	-0.394964
1.76385	-1.28001	-1.6485	-1.04475	-1.68944	-1.39895	-0.304553	-0.870588	-1.89804	-1.78494
2.02619	-2.10311	-3.02654	-2.19278	-1.9044	-2.19777	-1.64504	-2.30181	-3.85532	-2.74051
2.01718	-2.20073	3.0676	0.458495	-3.20118	3.19522	0.466542	-1.20029	2.93998	0.450448
2.00419	1.89641	-0.427416	4.49515	0.919602	-0.503626	4.28484	2.87322	-0.351206	4.70547
2.03188	-2.08922	1.07295	1.6958	-2.71821	1.4373	0.986046	-1.46023	0.708594	2.40556
2.04684	0.584816	-0.379164	-1.32288	-0.431579	-0.26108	-1.34262	1.60121	-0.497249	-1.30314
2.01976	1.84453	-0.588914	2.71441	0.958625	-0.630287	3.19744	2.73043	-0.547541	2.23137
1.99628	-1.22599	2.63564	2.90608	-0.248602	2.46623	2.79526	-2.20339	2.80505	3.0169
2.0071	3.14201	1.83912	-0.886011	2.4118	1.71698	-1.5635	3.87222	1.96127	-0.208524
1.96082	-1.40528	-0.653552	-0.976385	-1.94091	-0.705787	-1.79588	-0.869652	-0.601317	-0.156888
2.00856	-1.85881	-4.69911	0.555778	-1.01065	-4.39688	1.00058	-2.70698	-5.00135	0.110976
2.05011	-0.925855	3.91597	0.572611	-1.94334	4.03842	0.550818	0.091626	3.79351	0.594403
2.00057	2.25078	-2.01014	-2.55657	1.34516	-2.28084	-2.88391	3.1564	-1.73943	-2.22924
2.01631	-2.85337	-0.976155	-0.583691	-3.49754	-1.75164	-0.590983	-2.20921	-0.200667	-0.5764
2.00814	0.828984	-3.13513	0.865916	0.018561	-2.58743	1.09261	1.63941	-3.68283	0.639221
2.0031	0.55324	0.465585	4.41788	1.53391	0.469989	4.2145	-0.427431	0.461181	4.62127
1.75036	-2.62883	-0.516362	0.278148	-3.48555	-0.394026	0.1478	-1.7721	-0.638698	0.408496
2.02199	1.81941	0.066634	-4.4581	0.808916	0.059718	-4.42686	2.8299	0.07355	-4.48934
2.00347	-0.581557	-1.53256	0.712052	-1.57117	-1.52035	0.866964	0.408054	-1.54478	0.55714
2.02326	1.84143	0.480539	3.15427	1.10337	0.415886	2.46544	2.57948	0.545193	3.84309
2.11906	0.413339	0.993152	0.055908	1.46795	0.891233	0.056178	-0.641277	1.09507	0.055637
2.01151	-1.08718	2.43137	1.31434	-2.05339	2.18552	1.18186	-0.120979	2.67722	1.44682
2.0079	-0.107651	2.06232	-1.46486	0.51039	2.04966	-0.673802	-0.725693	2.07499	-2.25592
2.1519	-2.64187	0.381422	-2.45696	-3.69976	0.432993	-2.64637	-1.58398	0.329851	-2.26756
2.48941	0.405484	5.76715	-0.493167	1.54064	6.26985	-0.58264	-0.729674	5.26446	-0.403694
1.99359	0.92694	0.791892	-3.73911	1.73909	0.799097	-3.16121	0.114788	0.784686	-4.317
1.98806	1.85898	1.12422	-0.848808	2.19533	0.18887	-0.858472	1.52263	2.05956	-0.839144
2.14242	1.05688	3.5963	1.03447	0.141385	3.66449	1.58647	1.97237	3.52811	0.482468
1.97504	-0.234235	1.09511	-1.75796	0.663575	1.40771	-2.0252	-1.13204	0.782511	-1.49072
2.13359	-1.17838	-0.149478	-4.2246	-2.24065	-0.090378	-4.30289	-0.116106	-0.208578	-4.14631
1.69616	-2.26328	0.35319	1.01718	-3.08147	0.166365	0.89505	-1.4451	0.540015	1.13932
2.03522	2.05703	-0.589854	-3.44281	1.27195	-0.781949	-4.0611	2.84211	-0.397759	-2.82453
2.07533	-2.02478	1.11291	4.02511	-1.3996	1.70939	3.45057	-2.64997	0.51642	4.59965
2.00626	-1.94773	-0.952726	3.67615	-1.55171	-1.86401	3.814	-2.34375	-0.041446	3.5383
2.04988	-2.05379	-2.35513	1.13774	-1.10298	-2.25783	1.50787	-3.0046	-2.45243	0.76761
2.1117	1.24654	4.99711	0.3839	0.221429	4.78484	0.521416	2.27165	5.20937	0.246384
1.99255	-0.421139	0.64827	1.17721	-0.239364	0.131169	0.345269	-0.602913	1.16537	2.00915
2.03669	-0.393949	0.190724	3.30751	0.61438	0.302719	3.39558	-1.40228	0.07873	3.21944
2.07889	-0.325014	-1.77622	-3.7249	0.696801	-1.86485	-3.89367	-1.34683	-1.68759	-3.55613
2.05913	-2.07874	-3.59324	1.88615	-2.28367	-3.69106	2.89036	-1.87381	-3.49541	0.881933
2.2794	6.69282	1.00626	-0.035989	7.78257	0.672772	-0.024183	5.60307	1.33976	-0.047796
2.00883	0.873036	3.34388	-2.38892	-0.094291	3.07398	-2.37201	1.84036	3.61377	-2.40583
2.00982	-1.81451	-1.29554	1.85902	-0.952148	-0.967788	1.46058	-2.67688	-1.62329	2.25746
2.19028	-1.4893	-2.07934	-2.55699	-2.57974	-2.02779	-2.46967	-0.398858	-2.13088	-2.6443
2.01245	1.52662	-3.53305	-0.346286	2.4661	-3.30839	-0.62805	0.587137	-3.75771	-0.064523
2.38441	-4.20612	-4.45131	0.14485	-3.15694	-3.88514	0.148618	-5.25531	-5.01749	0.141082
2.03561	-0.384391	4.32539	-0.440053	0.617575	4.36205	-0.615107	-1.38636	4.28873	-0.265
2.0257	-2.56257	0.670086	0.07003	-1.54986	0.656225	0.079398	-3.57529	0.683946	0.060662
1.96352	-0.205376	1.66636	1.15268	-1.12581	1.46541	0.876481	0.715055	1.8673	1.42887
2.02321	-1.49225	-2.30656	2.81124	-0.510037	-2.46154	2.99721	-2.47446	-2.15158	2.62527
2.22942	-2.533	0.751545	-3.43862	-2.78006	1.36505	-2.54131	-2.28594	0.138043	-4.33592
2.02097	1.14533	-2.75401	-2.70101	2.0975	-2.85926	-3.02254	0.193167	-2.64877	-2.37947
2.02616	1.13567	0.990211	-1.47644	1.73652	0.515987	-0.812804	0.53481	1.46443	-2.14007
2.13727	1.86809	-3.12225	-0.267877	2.91177	-2.89327	-0.284317	0.824401	-3.35123	-0.251437
2.0472	-2.50163	-2.57732	-2.52758	-3.41038	-2.24257	-2.19609	-1.59288	-2.91207	-2.85906
2.09418	1.12005	1.25386	0.379504	0.07573	1.32831	0.395039	2.16437	1.1794	0.363969
2.07978	3.31869	-5.02346	-0.051663	2.51159	-4.3678	-0.060701	4.12578	-5.67912	-0.042625
2.0089	1.44969	3.59072	0.217293	0.481896	3.81465	0.366099	2.41749	3.3668	0.068487
2.2513	-4.32356	-0.549095	-1.10331	-5.30103	-0.546574	-1.66155	-3.34609	-0.551616	-0.545066
2.08254	1.29849	-1.64881	-1.03504	0.30289	-1.74222	-1.32539	2.29409	-1.55539	-0.744696
2.01402	-1.24386	2.45725	2.96267	-2.21396	2.18712	2.96167	-0.273759	2.72737	2.96367
1.84519	0.755086	-1.37631	-0.101902	1.57462	-1.05441	0.173629	-0.064453	-1.69821	-0.377433
1.8144	1.43784	-0.516473	-0.737973	0.654959	-0.660392	-1.17318	2.22071	-0.372554	-0.302766
2.00906	-1.50047	-1.1684	1.9872	-0.613869	-1.18908	1.51539	-2.38706	-1.14773	2.459
2.17167	0.296887	-0.434554	3.94287	-0.699157	-0.364245	3.51626	1.29293	-0.504864	4.36948
2.02121	-0.945396	-0.416418	-0.281942	0.058386	-0.498449	-0.365712	-1.94918	-0.334388	-0.198172
2.01505	-1.53812	0.330391	-5.11097	-2.47725	0.129567	-5.41561	-0.598989	0.531215	-4.80633
1.9101	2.18737	-0.648415	-2.23566	1.41812	-0.965053	-1.7665	2.95662	-0.331777	-2.70481
2.03126	-1.28324	-3.48627	0.920648	-1.88744	-3.27095	0.133193	-0.67904	-3.70159	1.7081
2.45888	-3.85539	-0.89578	-2.716	-4.54189	-1.59364	-1.9722	-3.1689	-0.197918	-3.4598
1.9625	-0.930542	0.805024	1.00913	-0.648164	0.852463	1.94768	-1.21292	0.757585	0.070594
2.07584	0.788367	2.60673	-2.45358	1.82621	2.61011	-2.46613	-0.249472	2.60334	-2.44103
2.17556	2.0275	-0.061849	1.22371	1.10299	-0.548209	0.920374	2.952	0.42451	1.52704
2.00545	0.925199	1.41951	-0.591304	-0.047188	1.18122	-0.647387	1.89759	1.65779	-0.535222
2.07379	-1.44159	2.33174	1.75511	-1.02971	3.19277	2.16024	-1.85347	1.47071	1.34997
2.02771	-5.24148	-0.050163	-4.99684	-5.68843	-0.093599	-4.08785	-4.79453	-0.006728	-5.90582
2.12254	1.24151	1.30109	1.52766	2.2806	1.15493	1.36885	0.202422	1.44725	1.68647
1.99811	-2.30742	-0.589238	4.09968	-1.66472	-0.655213	3.33764	-2.95011	-0.523264	4.86171
2.50085	-2.98075	-1.00289	-4.03588	-1.96371	-0.939241	-3.31121	-3.99779	-1.06653	-4.76055
2.03525	3.229	1.18091	0.34788	3.7721	2.04109	0.374328	2.68589	0.320737	0.321432
2.08541	0.357718	0.759012	4.03972	-0.598426	0.681159	3.6311	1.31386	0.836866	4.44833
2.00931	-0.15569	-0.40791	5.96729	0.58297	-1.08415	6.04737	-0.894351	0.268333	5.88721
2.01441	3.15761	-0.214638	4.04208	3.92766	-0.064386	4.67367	2.38755	-0.36489	3.4105
1.97294	-0.802017	4.25324	-0.233993	-0.052534	3.65711	-0.470687	-1.5515	4.84937	0.002701
2.01283	2.07808	4.95334	-0.562904	1.19015	4.47985	-0.547195	2.96602	5.42682	-0.578614
2.00501	1.9958	1.38939	3.43367	2.47012	0.586417	3.06589	1.52147	2.19237	3.80145
2.12328	-1.51767	1.14067	3.58977	-0.636135	1.64317	3.27757	-2.3992	0.638164	3.90197
2.25276	2.2676	-3.55318	-2.09761	2.75483	-4.50838	-2.4425	1.78036	-2.59799	-1.75273
2.10572	1.54371	-2.71114	1.52399	0.493831	-2.77491	1.571	2.59358	-2.64737	1.47699
2.09604	-0.634717	-4.03181	-0.954038	0.411431	-3.97375	-0.930667	-1.68086	-4.08987	-0.97741
2.15194	1.2959	2.31669	0.248011	0.232413	2.47424	0.29139	2.35939	2.15914	0.204632
2.05886	0.655479	0.2425	0.287864	-0.373064	0.208561	0.261907	1.68402	0.27644	0.31382
2.01415	0.084576	-1.18729	2.69943	-0.762691	-0.692492	2.47248	0.931842	-1.6821	2.92637
2.02295	-2.1803	2.13644	-0.122981	-1.17782	2.27067	-0.131912	-3.18279	2.0022	-0.11405
1.99972	-2.56548	-2.80462	-0.438597	-2.25302	-1.9051	-0.13372	-2.87794	-3.70415	-0.743474
1.91068	-0.139693	-2.92533	-0.139205	-0.920073	-3.47628	-0.150791	0.640687	-2.37438	-0.12762
2.16318	-1.03001	-4.38098	0.437111	0.028752	-4.28602	0.237538	-2.08878	-4.47595	0.636685
2.27226	-1.91231	0.285619	3.08677	-1.37476	0.179604	4.08206	-2.44987	0.391633	2.09149
1.99984	-0.057884	0.283687	-6.3954	-0.974122	0.317189	-5.99637	0.858354	0.250184	-6.79444
1.9241	0.847771	-0.675487	-3.60034	-0.095381	-0.86448	-3.6172	1.79092	-0.486495	-3.58348
2.02007	-0.376815	0.274456	-2.00037	-1.34877	0.37995	-2.25404	0.595136	0.168962	-1.74669
2.2161	0.165105	0.258399	3.10622	-0.886114	0.26326	2.75595	1.21632	0.253538	3.4565
1.99202	0.929013	-2.1884	-3.87319	1.77611	-2.07451	-4.38455	0.081913	-2.30228	-3.36183
2.03512	0.603532	5.50218	0.500496	1.48048	5.06022	0.233922	-0.27342	5.94414	0.76707
1.99829	1.45785	0.488454	-2.68698	0.982021	0.512254	-3.56521	1.93369	0.464653	-1.80874
2.02149	0.215057	-1.85238	1.93516	-0.763098	-2.03127	2.11633	1.19321	-1.67349	1.75399
1.99414	1.00535	-4.63428	0.687789	0.685849	-3.68987	0.700248	1.32485	-5.57869	0.67533
2.56466	-2.02826	2.62875	-1.03811	-0.937211	3.23251	-0.739013	-3.1193	2.025	-1.33721
2.34893	3.50598	-1.92949	0.452604	3.90101	-2.94656	0.887226	3.11096	-0.912418	0.017983
2.02173	2.95427	3.28579	-0.799648	2.04913	3.501	-1.19494	3.8594	3.07058	-0.40435
1.9997	-1.33813	1.93207	-2.22631	-0.469931	1.44049	-2.16084	-2.20632	2.42365	-2.29178
2.10188	-0.913544	0.026618	-3.08426	-1.96279	0.031888	-3.0248	0.135697	0.021348	-3.14373
2.01286	-0.340435	-1.06114	-4.75463	-1.20286	-0.605706	-5.00302	0.521994	-1.51657	-4.50624
2.08189	-2.7571	0.262659	-0.584593	-2.22433	0.549736	0.26235	-3.28987	-0.024417	-1.43154
2.12716	-0.416429	2.47398	1.3474	-0.038419	3.20093	2.02553	-0.79444	1.74703	0.669277
2.02428	0.644759	-4.92419	-0.228347	-0.352602	-4.97897	-0.391739	1.64212	-4.86941	-0.064955
2.06604	-0.00893	-2.7687	-1.1407	-1.02824	-2.93026	-1.18579	1.01038	-2.60713	-1.09561
2.06543	-1.31339	-0.781389	0.594076	-0.281316	-0.752	0.572637	-2.34546	-0.810778	0.615515
2.05364	-1.48075	-0.695324	-1.91868	-2.48315	-0.549765	-1.75026	-0.478354	-0.840884	-2.08709
2.06159	-1.58277	-1.44323	-1.2593	-0.654849	-1.11843	-0.949467	-2.5107	-1.76803	-1.56913
2.03127	-0.678658	-0.105786	1.6314	-1.56738	-0.120436	2.1228	0.210068	-0.091136	1.14
2.05651	-1.34274	0.351697	-1.25258	-0.405811	0.261931	-0.838554	-2.27967	0.441463	-1.6666
1.92444	0.264144	-2.18834	0.793267	-0.595528	-2.61855	0.835199	1.12382	-1.75814	0.751336
1.9715	-0.810583	-2.13437	-2.61718	-0.810048	-1.22193	-2.99023	-0.811119	-3.04681	-2.24414
2.01626	0.043663	2.51672	-1.475	-0.889716	2.84105	-1.67484	0.977041	2.19239	-1.27516
1.97685	1.97689	-1.22619	1.29746	2.34557	-1.63055	0.474327	1.60822	-0.821824	2.1206
2.06951	1.31325	-0.028813	-4.33963	2.32672	-0.037914	-4.54825	0.299784	-0.019711	-4.13102
2.02472	3.72386	0.325803	-0.601498	4.72201	0.293902	-0.435439	2.72573	0.357704	-0.767556
2.07414	1.93771	2.13982	-1.56122	2.03104	1.63067	-2.45987	1.84437	2.64897	-0.662568
2.00988	2.50326	1.73974	-0.572187	1.56837	1.99687	-0.836303	3.43816	1.48262	-0.308071
2.07337	-2.1733	-0.124547	2.67315	-1.21664	-0.133552	2.27387	-3.12997	-0.115541	3.07243
2.10502	-0.920387	-0.296538	4.37964	-1.931	-0.251826	4.67024	0.090222	-0.34125	4.08904
2.0922	0.127619	3.23474	-0.905885	0.35578	2.26065	-0.60024	-0.100542	4.20882	-1.21153
2.04338	-2.03043	1.3643	0.377144	-1.39904	1.20011	-0.409134	-2.66183	1.52849	1.16342
2.03606	-1.71771	2.72428	-1.80146	-0.717334	2.5604	-1.70777	-2.71808	2.88817	-1.89515
2.09579	-3.79775	0.41377	-1.87286	-2.75194	0.425449	-1.938	-4.84355	0.402091	-1.80772
1.99189	-1.61762	-2.22045	-0.809276	-0.754692	-2.17407	-1.30436	-2.48055	-2.26684	-0.314192
1.98971	-1.08461	-4.54319	0.782403	-1.55209	-4.86578	-0.03438	-0.617132	-4.2206	1.59919
2.01483	1.62807	-1.57905	3.2479	2.58133	-1.42515	2.9607	0.674801	-1.73296	3.53511
2.06108	-0.204973	-1.63697	-2.57891	-0.513436	-0.706756	-2.89762	0.10349	-2.56718	-2.26021
1.85537	1.44734	0.31	-0.461445	2.35371	0.330356	-0.264778	0.540969	0.289644	-0.658111
2.18857	1.51368	-4.55838	0.950746	0.610478	-4.05238	1.30521	2.41688	-5.06439	0.596279
1.98214	2.13148	2.17294	0.249235	1.91509	3.14003	0.2373	2.34787	1.20586	0.26117
2.01299	-0.327653	0.207642	5.52706	-1.21427	0.047256	5.97563	0.558963	0.368029	5.07849
1.96279	-0.863193	2.85746	-0.737498	-0.7555	1.89169	-0.874732	-0.970886	3.82323	-0.600263
2.02303	1.34268	-2.00114	2.06181	0.334898	-2.07077	2.11376	2.35045	-1.93151	2.00987
2.41408	2.67243	-2.20933	0.652126	3.81005	-1.80748	0.616431	1.53481	-2.61119	0.687821
2.00478	1.56089	4.45804	-0.694966	1.25305	3.72555	-1.3061	1.86872	5.19053	-0.083837
2.04305	-2.16464	3.83185	0.868002	-2.9971	4.07283	1.40879	-1.33218	3.59086	0.327213
1.96789	-0.747648	0.723921	2.04939	-0.392429	0.577464	1.14356	-1.10287	0.870378	2.95521
2.07782	0.76305	0.396843	3.94754	1.76733	0.255194	4.17271	-0.241226	0.538491	3.72238
2.02583	-0.862186	-1.37351	1.59318	-0.60079	-0.39736	1.52392	-1.12358	-2.34966	1.66245
2.01643	-2.21179	2.65253	1.73207	-3.18477	2.38856	1.743	-1.2388	2.9165	1.72115
2.1698	0.475336	0.841274	-3.20429	1.39297	0.657956	-3.75324	-0.442299	1.02459	-2.65534
1.92701	0.967782	1.17374	-0.891059	1.35543	1.20225	-0.009433	0.580138	1.14522	-1.77269
2.07873	-1.65556	4.52162	-0.367246	-0.710597	4.95442	-0.37137	-2.60051	4.08881	-0.363122
2.09941	2.64602	0.620943	1.03769	1.74168	0.446315	0.534144	3.55037	0.795572	1.54123
2.19473	3.02843	-0.625357	-0.541931	1.93418	-0.570438	-0.480288	4.12268	-0.680276	-0.603574
1.99242	2.44093	-1.3673	0.025345	2.48175	-0.43506	0.374197	2.40011	-2.29954	-0.323506
1.96908	-2.28836	-0.326414	-0.143695	-2.23433	0.641068	-0.318001	-2.34239	-1.2939	0.03061
2.01618	-1.30362	-1.76775	-2.61929	-1.48174	-0.776165	-2.65517	-1.12549	-2.75933	-2.58341
1.99683	-0.428968	-2.54375	-3.56715	0.545162	-2.7349	-3.67375	-1.4031	-2.35261	-3.46055
2.05273	-0.875922	4.14192	2.16582	-1.83706	4.44115	1.96556	0.085214	3.84269	2.36608
2.04955	0.939878	0.69818	3.00785	0.081253	0.402681	2.53287	1.7985	0.993679	3.48284
1.90628	-0.418471	0.933158	0.204817	0.308416	1.54228	0.109508	-1.14536	0.324039	0.300126
2.08673	1.46905	-0.346544	3.06972	0.427635	-0.341338	3.13336	2.51046	-0.351749	3.00609
2.03667	0.952404	-1.75158	-0.463092	0.951622	-2.76316	-0.345956	0.953186	-0.740008	-0.580228
2.03015	-0.052136	4.68686	0.337547	-1.04474	4.58866	0.525909	0.940465	4.78505	0.149185
2.01569	-0.573996	1.63175	3.5018	-1.57829	1.63623	3.41737	0.430298	1.62728	3.58623
1.89866	2.19909	0.43511	-2.01599	1.43667	0.491532	-1.45319	2.96152	0.378688	-2.5788
2.1039	0.131712	-0.03063	-2.24787	-0.914182	-0.106214	-2.16425	1.17761	0.044954	-2.33149
1.96349	0.248745	2.4083	0.624145	0.897999	2.85395	0.037893	-0.400509	1.96266	1.2104
2.03602	-1.34046	1.59248	-1.78551	-0.323592	1.64034	-1.79189	-2.35732	1.54463	-1.77913
2.01145	1.26215	-4.89196	-0.136118	2.15141	-4.4222	-0.139927	0.372888	-5.36172	-0.132309
1.98537	-2.03333	-2.18756	0.576826	-1.07184	-2.42403	0.647957	-2.9948	-1.95109	0.505696
1.96987	-1.42162	1.60719	1.87821	-1.34755	0.872028	1.22695	-1.49569	2.34235	2.52948
2.06109	0.705	3.81663	0.297261	1.68909	4.11665	0.237385	-0.279087	3.5166	0.357137
1.96259	0.443407	-0.371821	0.828193	0.409594	-1.26276	1.23809	0.47722	0.51912	0.418291
2.12179	1.68057	3.60766	1.14027	2.68428	3.44283	0.838784	0.676854	3.77249	1.44175
2.01126	1.40888	2.30524	-1.7877	2.05761	1.55969	-1.60167	0.760153	3.05079	-1.97372
2.07616	0.414317	-2.57136	0.477824	1.00659	-3.42143	0.413	-0.177953	-1.72128	0.542649
2.04568	-0.206745	-0.280749	-1.14892	-1.17786	-0.305519	-0.828727	0.76437	-0.255978	-1.46911
1.99548	0.82196	1.48663	2.18231	-0.011181	1.82631	2.61355	1.6551	1.14694	1.75106
2.05306	0.64493	2.29803	1.54067	1.04566	1.74098	0.777213	0.244198	2.85509	2.30413
1.97434	2.32125	0.005823	1.76004	1.55663	0.307836	2.30652	3.08588	-0.296189	1.21356
2.03529	-1.29904	0.0978	-3.46534	-2.2865	-0.014794	-3.6841	-0.311583	0.210394	-3.24658
2.00046	-5.69179	7.08793	-0.245943	-5.83195	8.04575	0.005849	-5.55164	6.13011	-0.497734
1.98665	-1.77399	2.33517	0.431443	-2.47936	3.03069	0.357949	-1.06862	1.63965	0.504937
2.02988	0.411533	-2.29961	-1.10264	1.1112	-2.20092	-1.83122	-0.28813	-2.39829	-0.374055
2.055	0.479219	2.68678	3.26453	1.48674	2.81968	3.41615	-0.528303	2.55388	3.11292
2.11119	2.84236	-0.877493	2.07707	2.19713	-0.850104	1.24208	3.4876	-0.904882	2.91206
1.98959	-1.05801	0.689451	-1.45764	-0.359781	0.937557	-0.793908	-1.75624	0.441346	-2.12137
2.1346	-0.242862	-0.368521	-4.63284	-1.22475	0.020704	-4.47947	0.739027	-0.757747	-4.78622
2.08866	-2.76864	3.12448	-0.647692	-2.01716	2.39993	-0.617306	-3.52013	3.84902	-0.678078
2.03285	0.773705	-2.69572	1.46626	1.74739	-2.90997	1.66414	-0.199978	-2.48147	1.26839
2.01975	0.9722	0.118411	6.47806	1.61013	0.056638	5.69763	0.33427	0.180184	7.2585
2.04634	-0.265196	-1.34544	-0.976201	0.686432	-1.36511	-1.35156	-1.21683	-1.32577	-0.600843
2.01221	0.282085	-0.813096	2.26093	-0.619011	-0.807509	2.70842	1.18318	-0.818683	1.81344
1.99422	0.879886	-0.689201	4.75874	1.5684	-0.718289	4.0381	0.191371	-0.660114	5.47939
2.3536	-2.43458	-1.12644	-2.40107	-2.93449	-1.64168	-3.33352	-1.93467	-0.611193	-1.46861
2.08032	2.7978	-3.65346	-0.128273	1.86164	-3.20076	-0.152844	3.73395	-4.10617	-0.103703
1.95651	0.586563	-4.17523	-0.379197	-0.226482	-4.52801	0.034916	1.39961	-3.82246	-0.79331
2.06446	-0.757537	-1.18251	-3.86705	-1.68161	-0.758646	-4.04576	0.166532	-1.60637	-3.68833
2.1221	-0.678839	-3.17594	-1.67451	-1.69985	-2.92233	-1.53648	0.34217	-3.42954	-1.81254
2.04123	-1.84578	-3.42445	-0.358852	-0.848392	-3.23059	-0.262453	-2.84317	-3.6183	-0.455251
2.06134	0.992534	1.88384	-2.64678	2.0187	1.82768	-2.56854	-0.033628	1.94001	-2.72501
2.02467	2.7719	-0.368361	-3.23409	1.8779	-0.344344	-3.70843	3.66591	-0.392378	-2.75975
1.8017	-1.0728	-0.690423	0.629035	-0.567624	-0.679176	-0.116754	-1.57798	-0.70167	1.37482
2.34621	-1.34458	-3.5784	0.900345	-0.24446	-3.39548	0.536414	-2.4447	-3.76133	1.26428
2.02837	-0.043734	1.26805	1.79541	-1.05755	1.24152	1.78906	0.970085	1.29456	1.80176
2.05594	-1.1654	1.53126	-3.63988	-2.18291	1.60031	-3.76886	-0.147892	1.46222	-3.51091
2.60693	-4.46133	-0.773589	1.2319	-3.41753	-0.436671	0.527642	-5.50513	-1.11051	1.93616
2.02367	2.2451	-0.224877	3.16172	1.23341	-0.217252	3.14619	3.25679	-0.232502	3.17724
1.99792	-2.88404	1.67483	-2.62605	-3.87713	1.69659	-2.73197	-1.89095	1.65308	-2.52013
2.00322	-1.0756	1.53168	0.342066	-0.596582	1.8892	1.14578	-1.55462	1.17417	-0.461644
1.89704	2.23001	-0.487265	2.13433	1.47839	-1.05068	2.00267	2.98163	0.076145	2.266
2.01485	-1.04638	4.82452	-0.366221	-2.01367	4.73873	-0.09807	-0.079098	4.91031	-0.634373
1.99678	-1.8005	-4.24178	-0.592631	-2.79617	-4.31418	-0.57868	-0.804835	-4.16938	-0.606582
1.89033	0.210962	-0.076937	-1.82221	1.1447	0.051574	-1.75174	-0.722771	-0.205447	-1.89268
2.03308	0.552323	-3.73305	0.264128	1.533	-3.48647	0.160096	-0.428356	-3.97964	0.368161
1.87139	-2.52588	0.59103	1.10417	-1.91395	0.634964	1.81066	-3.13781	0.547095	0.397671
2.12952	-2.58622	3.6565	-0.997877	-3.13819	4.56591	-1.04281	-2.03425	2.74709	-0.952941
2.00808	-1.35902	-0.793093	-4.40059	-2.32104	-0.840394	-4.68411	-0.397005	-0.745792	-4.11707
2.03037	1.41356	-0.584067	0.218734	0.47532	-0.2012	0.157781	2.35181	-0.966934	0.279686
1.97431	0.07739	6.49898	-0.351982	0.823473	5.86464	-0.476273	-0.668693	7.13332	-0.227691
1.97047	1.15606	-0.429527	-0.754853	1.20305	0.554105	-0.785686	1.10906	-1.41316	-0.724021
2.0203	-0.055364	3.62684	0.482211	-0.148552	2.6348	0.648327	0.037823	4.61887	0.316095
2.05527	0.976689	-4.78146	-0.006734	0.023928	-5.16611	0.011402	1.92945	-4.39681	-0.02487
2.00439	-2.9235	0.233436	4.24811	-2.56873	0.414593	3.32848	-3.27826	0.052278	5.16774
2.06248	0.142129	0.73066	0.729895	-0.869287	0.719629	0.93082	1.15355	0.741692	0.52897
2.00679	-1.26075	-0.131796	-3.65266	-0.629088	-0.320516	-2.89624	-1.89242	0.056925	-4.40909
2.00957	-1.68861	-0.545553	0.390796	-2.26889	-0.5078	1.21021	-1.10833	-0.583305	-0.42862
2.26534	0.283514	5.07367	1.26633	1.36129	5.25925	1.56111	-0.794262	4.88809	0.971552
2.22537	-2.75596	-1.92683	0.910705	-2.92475	-2.87036	1.47579	-2.58717	-0.983294	0.34562
2.00154	0.207139	-3.23493	-1.76017	1.2065	-3.19006	-1.7319	-0.792224	-3.2798	-1.78845
2.13801	0.292834	2.86856	1.51486	-0.774642	2.81549	1.49363	1.36031	2.92164	1.53609
2.0407	-0.286146	-1.25025	-2.62701	0.700523	-1.36947	-2.85805	-1.27282	-1.13102	-2.39596
2.0002	-0.086867	0.944272	-2.6541	-0.486644	1.84703	-2.49467	0.312909	0.041518	-2.81353
2.0636	1.10748	-0.071816	1.26698	2.13551	-0.093735	1.18158	0.079453	-0.049896	1.35238
1.67584	1.36774	1.7005	-0.617216	2.02817	1.18552	-0.590127	0.707304	2.21549	-0.644304
1.94049	-1.53168	-3.37475	0.672607	-1.65037	-2.47063	1.00404	-1.41299	-4.27888	0.341171
2.30293	-0.486997	6.00408	0.493325	0.503287	6.58849	0.553885	-1.47728	5.41966	0.432764
2.38671	3.41453	-1.2726	2.00865	2.50597	-1.03046	1.27381	4.32309	-1.51475	2.74349
2.02389	1.95996	4.49107	-0.084957	2.96347	4.36073	-0.086225	0.956447	4.62141	-0.083688
2.08247	-0.704173	-0.567829	3.39357	0.336805	-0.590663	3.39712	-1.74515	-0.544994	3.39002
2.12967	1.4617	0.543421	3.95533	2.51723	0.410541	3.90979	0.406177	0.676301	4.00087
1.99198	1.61004	-2.44089	-0.736378	2.28845	-2.17421	-1.41507	0.931625	-2.70757	-0.057684
2.00891	-2.61771	2.12249	2.82937	-1.64439	2.28876	3.01358	-3.59103	1.95621	2.64515
2.02221	0.593798	-2.69997	-2.56195	-0.173869	-3.18004	-3.012	1.36146	-2.21989	-2.1119
1.91609	1.39969	-1.85163	0.218884	0.658505	-1.24809	0.153798	2.14087	-2.45517	0.28397
1.79273	-1.32128	0.374394	0.097435	-2.16007	0.682632	0.167332	-0.482486	0.066157	0.027538
2.01866	0.028677	3.30342	-3.14981	-0.978041	3.24499	-3.10673	1.0354	3.36186	-3.19289
2.00678	-0.706742	3.81862	-1.70215	0.276283	3.99487	-1.79901	-1.68977	3.64236	-1.60529
2.01648	1.28414	0.820197	-2.53548	0.565423	0.94627	-1.83971	2.00286	0.694124	-3.23125
2.09045	0.022091	-1.73573	1.35136	0.412769	-1.43146	2.27184	-0.368587	-2.04	0.430884
2.20072	-0.207866	-3.04164	1.83042	0.876579	-2.88698	1.72626	-1.29231	-3.1963	1.93458
2.00696	-0.293186	2.97352	-1.28223	-0.059845	2.9818	-0.306289	-0.526526	2.96525	-2.25816
2.24716	-0.107925	0.581623	4.99105	0.90345	1.03778	5.16844	-1.1193	0.125463	4.81366
2.00555	0.663468	-0.028423	-6.64843	-0.339139	-0.045588	-6.64186	1.66607	-0.011258	-6.655
2.21204	-1.05744	1.67071	-1.29232	-2.1432	1.79092	-1.4654	0.028317	1.55049	-1.11924
2.02672	0.233534	0.298328	-4.09696	1.0574	0.430333	-3.52187	-0.590329	0.166322	-4.67204
2.04483	-0.271977	-2.91299	-0.742544	0.675685	-2.6648	-1.03525	-1.21964	-3.16118	-0.44984
1.99535	-0.368249	-1.26896	-0.63087	0.142501	-0.428682	-0.799449	-0.878999	-2.10924	-0.462291
2.25026	-1.85032	-2.06861	-1.44006	-1.81517	-3.17851	-1.25898	-1.88548	-0.958699	-1.62114
2.05329	1.97394	-1.87725	1.13081	1.00817	-1.86889	1.47897	2.93971	-1.88561	0.782656
1.99847	2.74314	0.771082	-0.000947	1.9059	0.232347	-0.086218	3.58037	1.30982	0.084324
2.0088	0.965727	0.639421	-4.74762	0.707298	1.25514	-3.99733	1.22416	0.023707	-5.4979
2.04201	-2.1622	-0.305769	2.18865	-1.21085	-0.432027	2.53715	-3.11354	-0.179511	1.84015
2.60385	3.54995	-0.518672	-0.759824	4.8466	-0.478601	-0.869766	2.25329	-0.558742	-0.649881
2.0083	1.34088	-2.63564	3.00155	2.33632	-2.58862	2.87822	0.34544	-2.68266	3.12488
2.11743	1.98764	1.31585	3.21942	1.11562	1.87063	3.44892	2.85967	0.761065	2.98992
2.04681	1.98181	-1.24016	3.27192	1.03617	-1.27688	3.66149	2.92746	-1.20344	2.88235
2.03544	0.329711	-2.74725	0.897806	1.34186	-2.64775	0.860348	-0.682442	-2.84675	0.935265
2.00443	-0.901711	0.400601	3.56558	-1.80141	0.434348	4.00586	-0.002016	0.366854	3.12531
2.13022	0.714645	-0.065418	4.61763	1.71896	0.108983	4.9265	-0.289667	-0.239819	4.30877
2.01153	0.590722	0.349891	2.25667	1.59319	0.282783	2.30268	-0.411749	0.416999	2.21066
1.86849	-1.32885	0.330575	-0.971817	-0.665809	0.760587	-1.47009	-1.9919	-0.099437	-0.473546
2.00717	0.831364	3.17083	-1.02964	1.16291	3.6457	-0.21003	0.499817	2.69596	-1.84924
2.1125	-2.75617	0.067819	-1.82681	-3.81164	0.097952	-1.79957	-1.7007	0.037687	-1.85405
1.99416	0.573517	4.03151	2.46204	1.52595	4.311	2.36758	-0.378915	3.75201	2.55649
1.96222	-1.50004	3.08723	0.765645	-2.0267	2.26066	0.720889	-0.973386	3.91379	0.810402
2.0989	1.80025	-0.770375	-1.54253	0.759537	-0.8928	-1.59974	2.84096	-0.64795	-1.48532
2.10248	-1.69811	2.14158	-0.227928	-2.74607	2.11314	-0.150071	-0.65014	2.17002	-0.305784
2.16961	-1.61204	3.831	1.67667	-1.77554	4.54691	0.878206	-1.44853	3.1151	2.47514
2.24528	1.66927	1.53482	0.866781	0.767254	2.17333	0.669323	2.57129	0.896304	1.06424
2.04097	1.60531	-0.408997	-3.62036	0.595108	-0.545433	-3.66801	2.61551	-0.27256	-3.57271
2.61706	-3.35483	-1.79742	-0.686524	-2.43829	-2.65355	-0.313385	-4.27137	-0.941284	-1.05966
2.20095	3.03301	0.128144	-2.2458	3.54018	-0.185331	-3.17076	2.52584	0.44162	-1.32083
2.05171	-2.48489	-1.27839	-0.872235	-3.33741	-1.09891	-1.41386	-1.63236	-1.45788	-0.330606
2.03314	1.29861	-0.649381	2.5477	0.707841	-1.00818	1.80227	1.88938	-0.290586	3.29314
2.05369	-0.98941	-3.10809	1.42298	-1.95851	-3.41153	1.57521	-0.020309	-2.80465	1.27074
2.00821	-0.565457	0.320703	3.33189	0.107585	0.288199	4.07633	-1.2385	0.353207	2.58746
2.04683	-1.74126	0.207169	-0.235381	-2.76441	0.190118	-0.219481	-0.718117	0.224221	-0.25128
1.98056	-0.202252	-0.659508	-0.737727	0.775078	-0.72298	-0.884176	-1.17958	-0.596037	-0.591279
1.97623	-0.759634	-1.40654	-1.76384	-1.68192	-1.71166	-1.94454	0.162655	-1.10141	-1.58314
2.05906	1.69354	-2.12386	1.62089	1.00866	-2.05146	0.855619	2.37841	-2.19625	2.38616
2.0934	0.562921	1.25322	2.91301	-0.459757	1.34084	3.11802	1.5856	1.1656	2.70799
2.02406	-1.26873	3.63972	2.9626	-2.2053	3.34888	2.71268	-0.332169	3.93055	3.21252
2.05223	-2.10983	-0.851926	2.31533	-3.03211	-0.408563	2.3911	-1.18755	-1.29529	2.23956
2.11255	0.039074	3.17326	-0.488893	-1.01532	3.15897	-0.427529	1.09347	3.18754	-0.550258
2.08594	-0.917536	-3.93077	-1.30125	-0.702164	-3.37352	-2.15616	-1.13291	-4.48802	-0.446341
2.00517	-1.20052	-3.68305	0.596075	-2.01247	-3.09491	0.59857	-0.388567	-4.27119	0.59358
1.99347	-0.213945	3.51437	1.7648	0.752074	3.72829	1.88535	-1.17996	3.30046	1.64426
2.10312	-1.61635	0.631729	4.83831	-0.648001	0.932475	4.55969	-2.58471	0.330983	5.11692
2.00843	-0.962032	1.56611	1.45376	-1.55525	0.758805	1.523	-0.368812	2.37342	1.38452
2.018	0.917755	0.505045	-2.6154	1.36233	0.587321	-3.51744	0.473176	0.42277	-1.71337
2.1444	-2.33461	2.17064	0.928604	-3.26214	2.44436	1.39161	-1.40708	1.89693	0.465596
2.03478	1.74157	-0.371027	4.28501	2.70361	-0.295477	3.96272	0.779539	-0.446577	4.6073
2.14144	-2.85414	0.724797	-3.04005	-2.30877	0.796602	-2.12143	-3.39951	0.652992	-3.95866
2.12411	-1.19611	-0.458113	1.68935	-0.607928	-0.486267	2.57321	-1.78429	-0.429959	0.805489
2.07573	-1.49076	2.27289	-0.503706	-2.50765	2.46378	-0.585398	-0.473881	2.08199	-0.422014
2.20832	3.16488	-3.89248	-1.01246	2.28721	-3.24181	-1.17209	4.04255	-4.54316	-0.852835
2.02091	1.36946	0.481413	0.41671	0.361413	0.431622	0.367901	2.3775	0.531203	0.465519
2.02738	-0.57398	-0.525185	3.87431	-1.39593	0.067845	3.85776	0.247972	-1.11822	3.89086
1.8625	-0.433992	0.47584	-1.29411	-1.07067	0.679088	-1.94261	0.20269	0.272593	-0.645608
2.00827	-1.7276	-0.551831	-1.99916	-2.60149	-0.692756	-2.47323	-0.853705	-0.410906	-1.52509
2.05943	-2.81469	-1.2629	1.04566	-2.52718	-0.372874	1.47637	-3.10221	-2.15292	0.61495
2.07222	4.58869	-3.90808	0.116275	3.92747	-4.70555	0.134887	5.24992	-3.11061	0.097663
2.0833	-2.2882	0.62778	2.24583	-1.96476	0.608822	3.23581	-2.61164	0.646739	1.25585
2.02435	-2.37649	5.69444	-0.105557	-1.47957	5.23261	-0.187788	-3.2734	6.15627	-0.023325
2.07861	0.843618	1.37562	-1.04451	1.85944	1.2979	-0.839012	-0.172202	1.45335	-1.25001
1.98995	-0.775978	2.72801	0.446702	-1.51648	3.39135	0.406666	-0.035473	2.06466	0.486739
2.03855	1.53204	2.03293	-0.236276	0.555145	2.31031	-0.32377	2.50894	1.75554	-0.148781
2.03088	0.942702	-1.96256	-1.02599	1.92231	-1.88592	-1.28215	-0.036902	-2.0392	-0.769824
2.02733	0.380166	-1.41957	-0.101964	1.37992	-1.57981	-0.150234	-0.619589	-1.25932	-0.053693
2.05429	1.47164	0.575952	4.48609	0.934406	0.643391	3.61325	2.00887	0.508513	5.35894
1.90026	-0.072382	1.22461	-0.082173	-1.02029	1.17178	-0.119974	0.875527	1.27743	-0.044372
2.20759	-0.70204	-1.81325	1.52402	0.385625	-1.96077	1.64058	-1.78971	-1.66573	1.40746
2.04813	1.5581	-4.04127	0.351177	2.50608	-3.65563	0.314754	0.610115	-4.4269	0.3876
2.03781	-1.4899	-0.385822	4.75138	-2.35462	-0.175128	4.25536	-0.625174	-0.596515	5.2474
2.04078	4.76745	-2.6636	3.26091	5.72768	-2.89428	3.51773	3.80723	-2.43292	3.00408
2.00996	-0.92372	0.443337	-3.14013	0.072056	0.578951	-3.1446	-1.91949	0.307723	-3.13565
1.96802	2.41713	0.191131	-0.865252	2.88083	1.05421	-0.773804	1.95343	-0.671942	-0.9567
2.05005	0.813695	-3.70488	1.79319	1.83612	-3.72432	1.8635	-0.208731	-3.68544	1.72288
2.04252	0.154713	-2.49585	-1.84953	-0.862275	-2.41547	-1.80213	1.1717	-2.57623	-1.89692
2.22949	-1.31882	-0.8733	-3.65137	-0.363171	-0.35665	-3.40146	-2.27448	-1.38995	-3.90128
2.07897	-1.62866	-0.227074	-4.96266	-0.620276	-0.280634	-5.20927	-2.63705	-0.173515	-4.71605
2.01966	-2.61662	0.873628	4.02264	-1.94321	1.5278	3.65071	-3.29003	0.219458	4.39458
2.13846	3.032	0.082226	-2.04657	3.05006	0.742167	-2.88764	3.01393	-0.577715	-1.20549
2.1343	2.22548	-0.805445	-2.78632	2.69205	-0.551747	-3.71193	1.75892	-1.05914	-1.86071
2.01173	0.865887	0.515586	-4.89185	-0.135166	0.609893	-4.91957	1.86694	0.421278	-4.86413
2.02633	-0.510385	2.09541	2.33928	0.502525	2.08647	2.36029	-1.5233	2.10434	2.31827
2.24184	4.05263	-0.631211	-1.32125	3.31975	-1.32496	-1.80916	4.78551	0.062534	-0.833334
2.00645	0.920297	-0.377242	0.155106	1.9161	-0.287164	0.07308	-0.075506	-0.467319	0.237132
2.04411	1.99784	2.67571	0.482837	1.01932	2.39162	0.56271	2.97636	2.95981	0.402964
2.06283	-2.32554	3.82921	-0.135699	-3.27457	3.42575	-0.155647	-1.37652	4.23266	-0.115751
2.02929	0.478966	-1.01816	-3.41746	1.4301	-0.664891	-3.41041	-0.472167	-1.37143	-3.42451
2.02813	0.647982	-2.92034	-0.880348	1.60674	-2.7661	-0.588233	-0.310774	-3.07457	-1.17246
2.08898	-0.391511	0.367955	5.44768	-1.37517	0.310571	5.79422	0.592148	0.425338	5.10116
2.08063	2.79958	-2.69995	0.368866	3.76618	-3.0843	0.383323	1.83298	-2.31559	0.35441
2.00935	-0.168825	-0.542211	1.66132	-0.658212	-1.00799	0.917729	0.320561	-0.076433	2.40491
2.10094	0.106924	-1.92263	-2.73627	1.15091	-1.99124	-2.83046	-0.937064	-1.85402	-2.64209
2.01674	0.413453	5.08267	-0.269646	1.34155	4.71146	-0.136768	-0.514641	5.45388	-0.402524
2.0596	0.468644	2.28626	-1.39599	1.47749	2.10968	-1.28859	-0.540201	2.46284	-1.50339
1.99022	1.33936	3.78209	0.248914	0.376491	3.86396	0.486452	2.30223	3.70023	0.011377
2.08868	0.873323	3.96436	-1.26067	0.015217	3.40569	-1.46608	1.73143	4.52302	-1.05526
1.97805	0.337964	-1.14204	0.877073	0.641997	-0.241119	1.14922	0.033931	-2.04297	0.604921
2.034	-0.356826	0.818595	1.13157	-0.919677	0.07663	0.722951	0.206025	1.56056	1.5402
2.16177	0.186498	-0.276811	-4.42352	-0.8757	-0.187894	-4.24425	1.2487	-0.365729	-4.60279
2.12315	-2.52018	-0.696392	3.23282	-1.4703	-0.634092	3.08853	-3.57006	-0.758692	3.37711
2.01982	0.780419	-4.47678	-0.604093	-0.084689	-3.97607	-0.748299	1.64553	-4.97749	-0.459886
2.02729	-1.04853	1.97597	-2.27391	-2.06015	2.0225	-2.31788	-0.036907	1.92944	-2.22994
2.16115	2.21798	-1.17441	1.52992	1.41883	-0.903375	0.854988	3.01714	-1.44544	2.20485
2.09827	0.167491	-0.405696	-2.4953	-0.880357	-0.372376	-2.5351	1.21534	-0.439017	-2.45549
2.00071	1.65635	1.17709	-2.70072	2.05957	0.274647	-2.85475	1.25313	2.07953	-2.54669
2.02409	-0.030425	-2.8805	0.028004	0.966209	-2.79568	0.182145	-1.02706	-2.96533	-0.126136
2.03228	1.37144	2.62429	2.34844	1.0798	2.08638	1.53718	1.66307	3.1622	3.1597
1.85831	0.625143	0.686661	1.83358	-0.173656	0.921709	2.24589	1.42394	0.451614	1.42126
2.00216	-2.25242	-1.9772	-0.269085	-2.04515	-0.998759	-0.226012	-2.45968	-2.95564	-0.312158
2.00472	-1.04215	1.56795	-0.309606	-0.050062	1.62844	-0.179845	-2.03423	1.50747	-0.439367
2.0277	1.37914	-4.60827	0.068717	0.453959	-4.19389	0.083631	2.30432	-5.02265	0.053802
2.29103	1.25485	-4.17413	1.61787	0.265384	-3.65807	1.35935	2.24432	-4.6902	1.87638
2.01397	1.94647	-0.001158	-4.11584	2.75022	-0.041999	-4.7211	1.14272	0.039683	-3.51058
1.83754	-1.21955	-0.264551	1.42079	-2.03911	0.069967	1.66685	-0.399977	-0.599069	1.17472
1.87721	-1.5183	-1.52347	-0.156291	-2.30901	-1.01814	-0.136282	-0.727586	-2.02879	-0.1763
2.11592	1.2003	-0.290738	-2.53768	2.23089	-0.324544	-2.77439	0.169713	-0.256932	-2.30097
2.04382	-1.44431	-2.63566	3.02155	-2.46501	-2.67974	2.9985	-0.423609	-2.59159	3.04459
1.92422	0.640006	2.02868	0.878479	0.45415	2.97157	0.832942	0.825862	1.0858	0.924017
2.0097	-0.682802	2.66044	-0.626256	0.305064	2.4957	-0.544361	-1.67067	2.82519	-0.708152
1.99836	-0.825603	-2.02625	-5.26533	-0.392733	-1.9947	-6.16532	-1.25847	-2.0578	-4.36534
2.00048	1.12463	-1.50379	-0.711362	0.378579	-0.838232	-0.681109	1.87069	-2.16936	-0.741614
1.9203	0.795681	-0.98433	0.226395	1.08814	-0.070524	0.262635	0.503224	-1.89813	0.190154
2.01666	3.50095	0.060499	-5.37796	4.34595	0.113956	-4.83038	2.65595	0.007042	-5.92555
2.05559	-0.850713	1.64756	1.59174	-1.55802	1.88959	2.29708	-0.143407	1.40553	0.886408
2.03551	0.648387	-6.04432	0.48746	-0.306559	-6.36191	0.639243	1.60333	-5.72672	0.335677
2.78508	-3.9102	0.537055	0.174194	-5.30161	0.586288	0.146915	-2.5188	0.487821	0.201473
2.06921	0.132969	-0.510581	-4.743	1.11923	-0.491882	-4.431	-0.853294	-0.529279	-5.05499
2.00891	0.82835	5.06959	0.207065	1.71985	5.51438	0.079323	-0.063153	4.62481	0.334808
1.98497	1.93416	1.48224	-0.777537	1.93238	1.33413	-1.75891	1.93594	1.63035	0.203833
1.88108	-3.25218	-0.180034	2.19527	-2.92225	-0.256817	1.31785	-3.5821	-0.10325	3.07269
2.02935	0.593359	0.337062	1.604	-0.420988	0.314395	1.61611	1.6077	0.359728	1.59188
2.00392	-0.069502	5.46282	-0.478027	-0.851355	6.01511	-0.182057	0.71235	4.91052	-0.773998
2.04006	-3.89782	3.18135	-5.63303	-3.61167	2.71342	-4.77302	-4.18397	3.64929	-6.49304
2.06843	-1.3719	0.911019	-2.93022	-0.41303	1.18595	-3.20331	-2.33077	0.636084	-2.65713
2.06505	-0.7713	-3.90252	2.27502	0.242181	-4.08462	2.35119	-1.78478	-3.72042	2.19886
2.01676	-1.46944	3.04014	2.07576	-2.41765	3.37066	1.98374	-0.521222	2.70961	2.16778
1.97476	-1.30436	0.551432	3.97632	-0.413924	0.776332	3.61376	-2.19481	0.326531	4.33888
1.99694	1.26917	0.262741	5.23479	2.2245	0.142366	4.9706	0.313843	0.383116	5.49898
2.03886	-0.238728	3.71694	-0.167223	-1.20105	3.40557	-0.039892	0.723596	4.02832	-0.294553
1.94211	1.19407	-0.719856	1.89433	0.635305	-0.54917	1.1187	1.75283	-0.890543	2.66995
1.62427	-0.681159	0.344301	0.587153	-1.48067	0.281069	0.459329	0.118357	0.407534	0.714977
2.03838	-0.859738	5.00299	0.842163	-0.100852	5.61775	0.550781	-1.61862	4.38822	1.13354
1.97054	0.359201	0.551446	-1.10238	0.859659	0.468579	-1.94703	-0.141257	0.634314	-0.257733
2.00228	1.57328	-0.576177	-0.69605	2.00308	-0.516422	0.206162	1.14348	-0.635932	-1.59826
2.06487	-0.503498	-2.6833	-1.37116	-1.53321	-2.75231	-1.40029	0.526215	-2.6143	-1.34204
1.95223	0.399621	-3.24994	0.447048	1.15549	-2.64371	0.328964	-0.356248	-3.85618	0.565132
2.1446	-2.53143	-1.2012	0.963899	-1.66488	-0.70843	0.568797	-3.39797	-1.69397	1.359
1.9934	-0.627468	-0.857435	-2.03176	-0.192111	-0.304979	-1.3256	-1.06282	-1.40989	-2.73793
2.04511	-0.725172	-0.573987	4.35159	-1.672	-0.47634	3.97797	0.221658	-0.671634	4.72521
2.06449	-0.917199	-1.70967	1.84393	0.093776	-1.85284	1.99548	-1.92817	-1.5665	1.69238
2.06469	-2.07957	-3.68274	-0.290487	-2.82246	-4.3977	-0.238606	-1.33668	-2.96778	-0.342367
2.00799	0.869415	-5.5033	-1.50568	0.765703	-5.58032	-0.51003	0.973127	-5.42628	-2.50133
1.98748	-0.703329	-0.724532	2.25362	0.288224	-0.738264	2.31811	-1.69488	-0.7108	2.18913
2.00485	-2.03576	-1.44299	2.78478	-2.87487	-1.20225	2.29204	-1.19665	-1.68374	3.27751
2.13657	-2.01792	5.29936	1.24709	-2.91682	5.46369	0.693714	-1.11903	5.13504	1.80046
2.07592	0.643166	-3.19118	-0.52691	-0.363227	-3.23442	-0.276593	1.64956	-3.14793	-0.777227
2.04624	1.41147	0.663125	-2.76748	0.461514	0.696754	-3.14593	2.36143	0.629496	-2.38903
2.13126	-0.495464	0.880156	5.18032	0.422267	1.38744	5.37004	-1.41319	0.372868	4.9906
2.05803	-0.80133	0.504596	-1.52779	-1.09881	0.554781	-0.543993	-0.503852	0.454411	-2.51159
2.11535	1.05615	1.88878	-0.275305	0.852039	0.874737	-0.054559	1.26026	2.90283	-0.496051
2.00159	-1.21999	-5.00255	0.246407	-2.22027	-5.03025	0.262736	-0.219711	-4.97485	0.230078
2.02683	2.33264	-2.27908	0.203401	3.16358	-2.85815	0.168215	1.50171	-1.70001	0.238588
1.99735	-0.806826	0.416412	-4.51153	0.11539	0.373449	-4.13071	-1.72904	0.459374	-4.89235
2.01244	0.590732	-1.77972	-1.90495	1.57045	-1.71579	-1.68459	-0.388981	-1.84365	-2.1253
1.93522	2.60141	-1.50466	-1.89471	1.93656	-1.28083	-2.56116	3.26626	-1.72848	-1.22826
2.02949	-1.73471	2.15961	0.686938	-1.12376	1.34953	0.671233	-2.34565	2.96968	0.702643
2.14937	-0.190433	-0.473167	3.27498	0.863872	-0.423028	3.47716	-1.24474	-0.523305	3.0728
2.18068	-0.189655	1.14435	2.15186	0.868839	1.40247	2.19436	-1.24815	0.886222	2.10936
2.06279	-0.736049	0.301955	2.74815	-1.75525	0.33782	2.90217	0.28315	0.266091	2.59413
2.20226	-0.121062	1.53428	-1.27046	-1.21064	1.6464	-1.38331	0.968514	1.42216	-1.15761
2.09073	1.2506	-3.25319	1.13377	0.640894	-2.67137	1.75227	1.8603	-3.83502	0.51528
1.99436	-1.89422	5.47015	-0.252406	-1.30178	4.70197	-0.48324	-2.48667	6.23833	-0.021573
2.02177	0.547341	2.08828	3.64604	-0.44992	2.25297	3.63087	1.5446	1.92359	3.66121
1.92657	-0.44538	-2.94311	1.39304	-0.093931	-3.13561	2.26902	-0.796829	-2.75062	0.517052
1.95828	2.42496	-0.58841	1.13312	2.41952	0.318995	0.765287	2.43041	-1.49581	1.50096
2.0213	-0.364839	2.96181	-2.51854	0.582715	2.73216	-2.25243	-1.31239	3.19146	-2.78465
2.05669	2.0972	-0.066048	3.15007	1.27284	0.097182	2.55738	2.92156	-0.229277	3.74276
2.06017	-0.019969	-1.62783	0.999201	0.972056	-1.53598	1.26098	-1.01199	-1.71968	0.737424
2.1099	-0.76656	1.40365	-2.25826	-1.81321	1.34488	-2.13997	0.28009	1.46242	-2.37654
2.08732	0.341394	4.00108	1.30856	-0.467226	3.74803	1.91792	1.15002	4.25413	0.699198
2.04618	-1.39914	-0.292385	-3.52765	-0.572701	-0.460838	-2.94856	-2.22557	-0.123932	-4.10674
1.92904	-2.22016	-3.38745	0.919435	-1.42428	-3.15122	1.41043	-3.01604	-3.62367	0.428439
2.0261	-2.033	-1.05201	-1.10725	-2.73837	-1.68593	-0.751054	-1.32764	-0.418097	-1.46345
1.91658	-1.01038	-0.372556	-0.172026	-0.130764	-0.566112	0.155301	-1.88999	-0.179	-0.499354
2.08995	2.98359	-3.62953	-0.495665	2.02191	-4.0383	-0.50263	3.94527	-3.22076	-0.4887
2.00217	1.67559	2.45757	0.822065	1.66296	1.54317	1.22935	1.68822	3.37198	0.414781
2.00991	1.82227	2.88125	2.48756	2.78939	2.7301	2.26003	0.855152	3.03239	2.71509
2.0435	-1.77025	-0.520351	3.52845	-0.75292	-0.565936	3.4452	-2.78759	-0.474765	3.61169
2.02773	-0.428195	0.099681	1.39019	-1.27304	0.156008	0.832533	0.416654	0.043355	1.94784
2.02719	-0.453978	-3.79289	0.764648	0.304616	-3.33408	1.25598	-1.21257	-4.25169	0.273313
1.99511	0.616573	-2.89913	-1.95935	-0.37556	-2.80435	-1.9169	1.60871	-2.99392	-2.00179
1.88151	-1.40964	-0.910903	-0.223408	-2.17222	-0.360784	-0.193949	-0.647065	-1.46102	-0.252867
1.92887	0.43731	-1.46055	-0.637472	1.21528	-1.54142	-0.073241	-0.340662	-1.37969	-1.2017
2.07622	-2.43972	4.55356	-0.891197	-2.77036	5.34595	-0.307707	-2.10908	3.76117	-1.47469
2.16365	0.934643	-1.80113	0.871751	1.19321	-2.76151	1.29738	0.676074	-0.840752	0.446125
2.23814	1.80226	3.10205	-1.53062	1.86336	2.05212	-1.91302	1.74117	4.15198	-1.14821
2.0442	0.382151	4.51161	-0.638308	-0.571335	4.32203	-0.95392	1.33564	4.70119	-0.322696
2.04623	-1.16326	0.891613	1.51544	-1.6647	1.09742	0.647705	-0.661819	0.685807	2.38318
2.12366	3.52709	-0.838898	-0.90015	4.10382	-0.955753	-1.78401	2.95036	-0.722042	-0.01629
2.00417	1.08878	0.644966	-4.33809	0.180589	0.788525	-4.73654	1.99696	0.501406	-3.93964
1.98489	2.00442	3.09309	0.46291	2.80941	3.63518	0.255385	1.19942	2.55099	0.670434
2.00645	-0.289288	-2.55245	3.61202	0.689599	-2.57813	3.83015	-1.26818	-2.52676	3.3939
2.00855	0.482218	5.87957	0.157712	-0.497119	6.09771	0.201104	1.46155	5.66144	0.11432
2.02586	-1.98142	-3.76216	-0.147956	-1.04086	-3.39083	-0.207015	-2.92197	-4.13349	-0.088897
2.01245	-1.43119	1.82739	-3.08316	-1.87495	2.35448	-3.81648	-0.987434	1.30031	-2.34985
2.02295	1.56806	1.96144	2.68442	0.565531	2.06005	2.77547	2.57059	1.86282	2.59338
2.00209	-0.671916	2.27927	1.55229	-1.60115	2.60108	1.73955	0.257313	1.95745	1.36504
2.058	-0.229232	0.556022	-1.86726	-1.11343	0.065448	-2.058	0.65496	1.0466	-1.67653
2.0126	-1.13674	-1.11603	2.01364	-1.9649	-0.54456	1.99949	-0.308567	-1.6875	2.02778
2.0086	-0.150813	2.23596	-1.97253	0.853364	2.22173	-1.97961	-1.15499	2.2502	-1.96546
1.98574	1.19285	0.450475	-3.32787	2.09314	0.449205	-2.90923	0.292549	0.451745	-3.7465
2.06941	1.38372	2.33881	-2.83914	0.349476	2.30811	-2.84131	2.41797	2.3695	-2.83697
2.06423	-0.201615	-0.134176	2.72589	-1.22461	-0.120556	2.58968	0.82138	-0.147796	2.86209
1.95734	1.28877	1.22865	-0.848974	1.76669	0.392749	-1.02409	0.810847	2.06454	-0.673857
2.19869	0.140564	0.344054	4.76528	1.10102	0.61151	5.22847	-0.819894	0.076598	4.30209
1.92267	0.510116	2.96875	-0.328676	-0.449271	3.00736	-0.281262	1.4695	2.93014	-0.37609
2.03425	-2.41198	0.830973	-1.16961	-3.39114	1.0955	-1.09338	-1.43282	0.566447	-1.24585
2.07407	0.099704	0.797189	3.3069	-0.883914	0.475925	3.37561	1.08332	1.11845	3.23819
2.00961	-3.98182	-0.897291	-3.13625	-4.23995	-1.54403	-2.41187	-3.7237	-0.250551	-3.86063
2.01553	-0.699912	3.3296	-1.31839	0.187154	3.80532	-1.36739	-1.58698	2.85389	-1.26939
2.02673	-2.48584	0.407575	-4.48083	-3.49277	0.393563	-4.59404	-1.47892	0.421586	-4.36761
2.00445	0.011725	-1.59018	-2.39688	1.01386	-1.59543	-2.40895	-0.990413	-1.58494	-2.38482
2.0106	-1.58547	0.253737	5.49576	-1.3886	0.182323	6.47901	-1.78235	0.325151	4.51251
1.99137	1.90101	-0.493439	-3.88021	1.34004	-0.858395	-3.14299	2.46199	-0.128482	-4.61744
2.00391	-0.271144	-5.24174	0.669115	0.527436	-4.64053	0.600358	-1.06972	-5.84294	0.737872
2.00155	2.60386	0.762564	0.529918	1.60368	0.766977	0.564027	3.60404	0.75815	0.495808
2.11003	1.19244	-0.064042	3.80372	2.24057	0.003619	3.90323	0.144316	-0.131703	3.7042
2.69701	3.59033	1.71469	-0.61374	4.80032	2.30991	-0.623939	2.38034	1.11947	-0.603542
2.07866	1.43448	-0.961774	1.09344	1.50899	-0.213504	0.375976	1.35997	-1.71004	1.8109
1.86963	-1.18356	1.4055	-0.530674	-0.474608	1.97186	-0.755399	-1.89251	0.839136	-0.305949
2.0264	-0.528652	1.74187	0.618751	-0.653839	2.74626	0.664611	-0.403464	0.737482	0.572892
2.14162	-0.846815	-1.84199	1.1367	-1.69718	-1.94277	1.77963	0.003549	-1.7412	0.493764
2.18117	-1.11551	0.697866	-3.28451	-0.162495	0.384408	-2.85687	-2.06853	1.01132	-3.71216
2.00255	1.30645	1.68023	0.165505	0.364461	1.35462	0.069663	2.24843	2.00585	0.261347
2.10606	-2.07041	-0.233712	-2.23162	-2.07471	-0.402211	-1.19217	-2.06612	-0.065212	-3.27108
1.97672	-2.424	3.48649	0.634164	-2.70457	2.75157	1.23252	-2.14343	4.22141	0.035808
2.05025	-0.977125	-0.46427	-4.66991	-2.00183	-0.492483	-4.67853	0.047576	-0.436057	-4.6613
2.04371	-2.99422	-0.419661	1.42588	-2.16881	-0.32208	0.831436	-3.81963	-0.517242	2.02032
1.89448	-1.754	3.30235	-0.101155	-2.52646	2.75643	-0.050835	-0.981536	3.84827	-0.151475
1.99625	0.090113	0.435084	-0.252726	1.08815	0.445601	-0.259902	-0.90793	0.424568	-0.24555
1.98363	3.07355	-2.63328	-0.427494	2.29367	-2.11523	-0.754776	3.85343	-3.15132	-0.100211
2.15809	-1.66219	-2.7337	0.484345	-0.585346	-2.66508	0.490596	-2.73904	-2.80232	0.478095
2.18587	-3.67124	-2.20938	-0.191221	-3.51586	-3.29121	-0.190911	-3.82664	-1.12754	-0.191531
2.26348	-0.550884	5.33008	-0.817124	0.567682	5.47464	-0.910639	-1.66945	5.18551	-0.723609
2.13306	1.44165	-0.678707	-1.67781	2.11115	-0.841256	-2.49195	0.772148	-0.516158	-0.863665
2.00203	-0.992919	-1.5487	3.38647	-1.9753	-1.69649	3.50943	-0.010542	-1.40091	3.2635
2.06289	-0.221579	-2.34203	-0.505891	-1.25198	-2.29836	-0.490287	0.808821	-2.38571	-0.521494
2.1626	-1.18693	-0.872257	0.760774	-0.256447	-0.471473	0.382916	-2.11742	-1.27304	1.13863
2.04173	-1.24928	4.89533	0.716531	-2.21776	5.15606	0.526204	-0.280796	4.63459	0.906858
1.95222	-1.94076	-1.59179	-0.734124	-1.358	-1.2528	-1.44	-2.52353	-1.93078	-0.028247
2.00009	-1.65898	0.21551	-5.35925	-2.60562	0.008173	-5.60616	-0.712336	0.422846	-5.11233
2.0205	-0.270607	-0.504483	-1.68078	-0.264331	-0.407405	-0.675225	-0.276883	-0.60156	-2.68634
2.06648	0.882482	3.60372	0.90363	1.81564	3.64562	1.34527	-0.050676	3.56182	0.461993
2.00894	0.880363	-0.882189	2.1732	0.207572	-0.920892	1.42834	1.55315	-0.843487	2.91806
2.00069	0.2343	-4.29318	-0.650342	0.598377	-3.42107	-0.978303	-0.129777	-5.16529	-0.322381
2.07766	2.34583	-1.10123	-1.13807	2.61467	-1.81546	-1.84289	2.07698	-0.387005	-0.433259
2.04343	2.001	-4.66916	-0.381101	2.77233	-5.339	-0.365021	1.22967	-3.99932	-0.397181
2.08202	1.45371	-2.51645	0.356581	0.421007	-2.64704	0.369711	2.48641	-2.38585	0.34345
2.03924	1.62584	-2.59833	2.22697	0.609006	-2.54287	2.17595	2.64267	-2.6538	2.27798
2.0777	2.5548	3.16024	-0.790694	3.07589	4.045	-0.632967	2.03371	2.27549	-0.948422
2.0197	-0.197139	-0.477556	-3.68654	-1.1906	-0.541258	-3.5169	0.796322	-0.413854	-3.85619
1.97436	2.74119	0.23465	-1.27153	3.41263	0.418788	-0.571682	2.06975	0.050511	-1.97138
2.04432	1.05642	1.36955	-2.60913	2.06825	1.43681	-2.73748	0.044579	1.3023	-2.48079
2.02211	0.20868	1.19463	2.34861	1.08825	0.697017	2.31737	-0.670887	1.69224	2.37984
2.05283	1.4918	-4.39444	0.500806	0.797934	-3.64074	0.437573	2.18567	-5.14815	0.564039
2.41093	-4.03842	-0.21417	-0.731149	-3.0138	0.035616	-1.31502	-5.06304	-0.463957	-0.147281
1.95846	1.20945	-0.011047	1.32217	0.598014	0.297751	0.622397	1.82088	-0.319844	2.02195
2.20019	-0.627158	0.131322	-4.70402	-1.70441	0.118171	-4.4814	0.450096	0.144473	-4.92664
2.07999	1.68328	4.01565	-0.30935	2.68329	3.76683	-0.449574	0.683274	4.26447	-0.169127
2.15613	-0.500279	0.95657	4.68858	0.490982	1.14644	4.30967	-1.49154	0.766701	5.06749
2.13783	0.629271	0.582863	-2.97768	-0.385935	0.696116	-3.2925	1.64448	0.46961	-2.66286
2.22241	-0.539187	-1.16811	-1.31154	-1.35296	-0.686596	-0.727852	0.274589	-1.64962	-1.89522
2.08753	-1.18705	-1.14179	-3.25538	-0.330742	-1.72279	-3.11897	-2.04337	-0.560782	-3.39179
2.07598	2.16161	0.291189	1.86764	3.19582	0.325796	1.94906	1.1274	0.256581	1.78622
2.07608	1.41921	4.48846	0.588997	0.692376	3.78454	0.820817	2.14603	5.19238	0.357177
2.05638	1.14932	-4.43705	1.11026	1.94451	-3.82981	1.34713	0.354139	-5.0443	0.873392
2.0161	1.36311	-0.430768	-2.29093	0.372507	-0.549358	-2.43515	2.35372	-0.312177	-2.14671
2.01499	-0.966335	-3.87873	-0.036501	-1.95051	-4.09333	-0.016567	0.017839	-3.66413	-0.056434
2.05471	-1.2948	3.72874	-0.250311	-2.31351	3.66813	-0.131872	-0.276102	3.78936	-0.36875
2.01186	-1.70593	3.32217	2.76462	-2.5762	2.95906	2.41438	-0.835663	3.68528	3.11487
2.04082	-0.297577	2.69534	0.731842	-0.975621	2.24849	1.34976	0.380467	3.14219	0.113928
2.03051	0.02512	-0.074649	0.029292	1.04002	-0.072766	0.055941	-0.989782	-0.076531	0.002643
2.03604	1.14703	-1.56116	-0.535468	0.536231	-0.747212	-0.507656	1.75783	-2.37511	-0.563279
2.00081	0.013816	1.27277	0.724275	0.53033	2.12952	0.720947	-0.502699	0.416026	0.727603
2.0539	0.594925	-0.924306	-4.66972	1.62011	-0.950396	-4.61546	-0.430258	-0.898216	-4.72398
1.99935	1.94473	0.243112	-4.43482	1.04956	0.04434	-4.03669	2.8399	0.441884	-4.83295
2.09026	-0.304879	4.93034	0.194055	-1.321	4.69759	0.119145	0.711246	5.16308	0.268965
2.0033	-3.01071	-0.683672	-2.34553	-2.05558	-0.656322	-2.04508	-3.96585	-0.711023	-2.64599
1.99374	-2.90767	0.140456	-0.472354	-3.44029	0.980867	-0.533756	-2.37505	-0.699955	-0.410952
2.10323	-1.07306	-2.93807	0.616191	-2.05131	-3.3121	0.711155	-0.094803	-2.56405	0.521227
2.04176	-0.704513	-3.54196	-2.2545	0.22253	-3.18836	-2.01417	-1.63156	-3.89556	-2.49483
2.02698	0.236228	0.733366	-1.23002	-0.40019	0.698943	-0.442009	0.872647	0.767789	-2.01802
2.04417	4.77768	4.08788	3.7797	3.81143	3.84632	3.55021	5.74393	4.32945	4.00919
2.02915	0.874814	-0.037779	-1.31812	-0.105477	-0.274539	-1.42918	1.85511	0.19898	-1.20706
1.90926	-0.080602	-2.46082	-1.04388	-0.897164	-2.45131	-0.549455	0.735959	-2.47034	-1.53831
2.13056	0.492678	-4.06487	-1.03207	-0.44727	-3.63029	-1.28198	1.43263	-4.49946	-0.782172
2.07565	1.42018	-1.87548	1.17178	0.523904	-1.7513	0.6635	2.31645	-1.99967	1.68007
2.01438	-1.45013	0.552156	2.70205	-2.15902	0.627157	3.41359	-0.741245	0.477155	1.99051
2.00786	-0.139366	2.87844	3.19762	-0.844986	2.3314	2.73858	0.566253	3.42549	3.65666
1.93195	1.87107	-0.164241	0.660327	1.711	-0.556371	1.5285	2.03113	0.22789	-0.207841
2.03952	-1.25002	0.369994	-0.881403	-1.20558	-0.304892	-1.6446	-1.29446	1.04488	-0.118209
2.07219	0.487854	-2.61138	-2.79811	-0.54772	-2.64007	-2.78226	1.52343	-2.58268	-2.81396
2.00312	1.11849	1.88979	-1.3201	1.92059	2.19902	-0.806157	0.316387	1.58055	-1.83404
2.05282	-2.0828	1.1402	0.637802	-2.145	1.61431	-0.270421	-2.0206	0.6661	1.54603
2.18575	1.87969	-4.92569	0.615147	2.81704	-5.2305	1.08722	0.942345	-4.62087	0.143076
2.03282	-0.027489	2.3335	-2.41482	-1.04095	2.27992	-2.35902	0.985971	2.38709	-2.47062
2.02304	-1.74234	-0.123109	4.63022	-2.64287	-0.187293	4.17404	-0.841815	-0.058924	5.08641
2.0099	-0.534539	3.58165	1.16898	0.310972	3.24882	1.59822	-1.38005	3.91449	0.73973
2.1746	-0.835645	-5.35839	-1.17196	-1.75101	-5.73842	-1.61907	0.079718	-4.97835	-0.72486
1.98867	-0.62989	-0.302118	-3.35335	0.060864	-0.312051	-4.06852	-1.32064	-0.292185	-2.63819
1.91914	2.51293	0.727814	0.592548	3.20049	0.237088	0.137322	1.82538	1.21854	1.04777
2.0314	-1.21435	1.12013	-1.6454	-2.00911	0.749224	-2.15768	-0.419593	1.49104	-1.13311
2.23733	-0.596504	1.45657	-4.09076	0.282425	0.766196	-4.04302	-1.47543	2.14695	-4.1385
1.99784	2.15327	-3.97468	-0.291303	1.19458	-3.70544	-0.212093	3.11196	-4.24392	-0.370513
1.98386	-2.50421	-0.18031	1.28603	-2.91919	-0.195259	2.18686	-2.08922	-0.165361	0.385201
2.03113	1.34085	3.03837	-1.79422	0.3496	3.23137	-1.90164	2.33211	2.84537	-1.68679
2.20595	2.83875	3.17275	0.60707	2.72977	4.25871	0.447844	2.94773	2.08678	0.766296
2.02407	-1.7571	2.12735	0.711427	-1.12865	1.3594	0.910243	-2.38554	2.8953	0.512611
2.07148	3.08458	-0.8607	-0.12452	4.11641	-0.950508	-0.129043	2.05275	-0.770893	-0.119997
2.13333	0.957047	2.72771	2.16114	1.95674	3.08609	2.26083	-0.042649	2.36932	2.06145
2.33187	4.07193	5.68594	-0.012286	3.07537	5.08079	-0.020124	5.0685	6.29108	-0.004449
2.00423	2.54156	-1.88972	-1.73388	3.49947	-1.67924	-1.52805	1.58366	-2.10019	-1.9397
2.00575	-1.7918	-0.453948	2.81449	-2.69261	-0.183434	3.1625	-0.890985	-0.724461	2.46648
1.99744	0.168784	0.055028	1.99133	0.409011	0.108634	1.02341	-0.071443	0.001423	2.95925
2.0091	-0.499544	-4.46228	0.929807	-0.489023	-5.03219	0.102639	-0.510064	-3.89236	1.75697
2.07614	0.86663	-0.658492	2.1271	1.78056	-0.430768	2.56353	-0.047296	-0.886215	1.69067
2.00526	0.047092	-1.87473	-0.22036	0.477881	-2.77856	-0.273065	-0.383697	-0.970895	-0.167656
2.10378	-2.29955	-1.79056	-1.01172	-3.31192	-1.72596	-0.733479	-1.28719	-1.85516	-1.28995
2.2002	1.63938	1.17492	-0.825104	0.705329	0.885474	-0.321137	2.57344	1.46436	-1.32907
2.04397	1.27924	-1.73649	-4.05215	1.98015	-2.08885	-4.70715	0.578335	-1.38414	-3.39714
1.95532	1.30185	3.10382	-0.532217	2.19096	2.92795	-0.16564	0.412744	3.27968	-0.898794
2.04004	0.874619	-0.670683	3.97766	-0.067372	-0.776175	3.60088	1.81661	-0.565191	4.35445
2.14564	-4.40002	-5.423	-0.032194	-3.47108	-4.88632	-0.033856	-5.32895	-5.95968	-0.030531
2.30931	3.2964	-0.377143	-1.81404	3.91927	-0.477347	-2.78111	2.67352	-0.276938	-0.846981
2.44102	3.42823	1.84071	-0.651411	4.07464	2.8737	-0.720162	2.78181	0.807724	-0.582659
2.09779	-0.892444	-0.484123	4.1176	-1.71445	-1.13561	4.11007	-0.070443	0.167363	4.12513
2.00217	1.13183	1.81376	-3.55487	0.134309	1.8038	-3.47106	2.12935	1.82372	-3.63869
2.00005	-2.71633	2.79111	-0.478208	-1.71751	2.74212	-0.479633	-3.71516	2.84009	-0.476784
2.10677	-1.39041	1.43702	3.22273	-1.98171	2.13255	2.69716	-0.799118	0.741482	3.7483
2.05176	-0.521482	-1.67224	2.10264	-1.53381	-1.56917	1.97231	0.490851	-1.77531	2.23297
2.00841	0.189333	2.21817	-0.225062	-0.807258	2.23129	-0.347801	1.18592	2.20506	-0.102323
2.30999	-4.20895	4.7044	-0.027558	-3.15432	4.23351	-0.022299	-5.26358	5.1753	-0.032817
2.08507	1.405	0.509734	3.97483	0.631104	0.691544	3.30036	2.17889	0.327924	4.64929
2.07225	-2.35114	0.37527	-3.69045	-1.35871	0.439337	-3.39972	-3.34357	0.311203	-3.98118
2.05492	0.026778	1.38025	1.84603	-0.975431	1.51024	2.03137	1.02899	1.25025	1.6607
2.13416	-0.74177	-2.32879	1.36802	-0.929699	-3.05529	2.12666	-0.55384	-1.60229	0.609381
1.90495	-3.42795	0.598738	-0.63898	-3.98694	0.522949	0.128478	-2.86896	0.674527	-1.40644
2.01527	-1.61191	-5.45959	0.075627	-2.61506	-5.52696	0.008665	-0.608764	-5.39222	0.142588
2.01407	-2.82148	0.405764	-2.5066	-3.62562	0.145494	-3.05408	-2.01734	0.666034	-1.95912
2.16798	-1.23223	4.13038	-1.96473	-1.26474	3.0485	-1.90539	-1.19973	5.21225	-2.02406
2.02634	-0.255653	1.047	0.060849	-1.11165	1.58898	0.067577	0.600346	0.505024	0.05412
2.11629	0.955407	4.27989	1.18131	0.175991	3.73251	1.64235	1.73482	4.82727	0.720276
2.01757	2.88716	1.4715	0.476092	1.90032	1.67638	0.433426	3.874	1.26662	0.518758
2.22381	3.31567	-2.23658	-0.627134	3.33469	-3.34798	-0.599506	3.29665	-1.12519	-0.654762
2.06556	-2.28954	2.26831	-0.821128	-3.31292	2.39513	-0.878149	-1.26617	2.14148	-0.764107
2.00755	0.626237	2.15728	0.38631	1.49883	2.49594	0.02373	-0.246355	1.81863	0.74889
1.89412	1.72761	-0.548842	0.937198	1.22087	-0.823	1.68884	2.23435	-0.274685	0.18555
1.99462	0.929095	0.31716	3.32516	1.7884	0.075519	3.76994	0.069789	0.5588	2.88038
2.20987	-2.27186	2.43898	2.33506	-2.66902	3.14436	3.08711	-1.8747	1.7336	1.583
2.05246	0.843511	-2.4378	2.90704	1.71897	-2.02692	2.56368	-0.031949	-2.84868	3.25041
2.0238	-0.914826	3.57426	-0.577847	-1.82412	3.13209	-0.617897	-0.005532	4.01644	-0.537797
2.06205	0.872484	2.41631	-1.12663	-0.147915	2.52476	-1.22681	1.89288	2.30786	-1.02646
2.0004	0.32646	-2.62543	2.00903	0.137315	-1.83074	1.4319	0.515604	-3.42013	2.58615
2.03659	-0.483665	5.44303	0.001029	-1.472	5.19816	0.013408	0.504672	5.68789	-0.01135
2.0212	0.896376	-1.41125	0.353446	-0.097512	-1.56093	0.458778	1.89026	-1.26157	0.248114
1.97075	0.646702	3.20152	-2.0697	-0.307349	3.06516	-2.27503	1.60075	3.33787	-1.86437
2.11892	0.24045	-0.554345	4.87812	1.09028	-0.423434	5.49708	-0.609377	-0.685256	4.25916
2.03868	0.720528	2.95052	-3.3923	1.72942	3.01041	-3.52502	-0.28836	2.89063	-3.25957
1.93027	-0.247429	-0.535363	-2.41323	-1.20496	-0.655259	-2.42894	0.710101	-0.415467	-2.39753
2.46052	-3.43578	-1.48533	-1.09831	-4.22827	-2.39839	-1.32596	-2.64329	-0.572265	-0.870655
2.01883	-0.888425	2.69862	0.311825	0.059308	2.96843	0.530723	-1.83616	2.42881	0.092928
2.06199	-1.34025	-0.544174	3.43353	-2.32457	-0.777947	3.63206	-0.355926	-0.3104	3.23499
2.06832	-1.28613	-2.42794	-0.663604	-0.414495	-2.00635	-1.02693	-2.15777	-2.84952	-0.300276
2.29321	-2.76062	1.60798	1.10116	-2.67597	2.65649	0.644912	-2.84527	0.559472	1.5574
2.03017	0.619311	-0.399899	2.47084	-0.336549	-0.30237	2.14339	1.57517	-0.497428	2.79828
2.08	-2.29326	-0.280864	2.76373	-3.25998	-0.211263	3.14083	-1.32654	-0.350466	2.38663
2.04436	1.41977	-0.974427	3.6702	0.516229	-0.501159	3.7372	2.32331	-1.44769	3.60319
2.04868	-1.74028	0.969369	2.28546	-0.820813	0.53426	2.40599	-2.65975	1.40448	2.16493
2.01141	-0.646333	-1.44117	2.46149	-1.65099	-1.45957	2.41948	0.358326	-1.42277	2.50349
1.91696	-0.786922	-0.894389	-0.509816	0.11447	-1.17504	-0.675381	-1.68831	-0.613738	-0.344252
2.17348	2.28965	-0.202222	-1.79505	3.34463	-0.42545	-1.92989	1.23467	0.021007	-1.6602
2.01739	0.559396	0.649372	-4.05103	1.18115	0.098424	-4.62317	-0.062358	1.20032	-3.47888
2.05472	-1.96652	-0.660326	-3.096	-0.99937	-0.762333	-3.42719	-2.93367	-0.558319	-2.76482
2.05057	-2.28658	-2.80728	0.71675	-1.42578	-2.66916	1.25634	-3.14738	-2.9454	0.177162
2.00811	-0.894339	1.25042	-1.20798	0.081283	1.02328	-1.13943	-1.86996	1.47756	-1.27652
2.0726	-1.35753	4.43087	-0.952364	-2.28905	4.52637	-0.508442	-0.426004	4.33537	-1.39629
2.01111	2.88111	-4.64433	-0.125254	3.87671	-4.78551	-0.126809	1.88552	-4.50315	-0.123699
2.0222	1.49753	5.6682	-0.129046	1.82862	6.62156	-0.067357	1.16645	4.71484	-0.190736
2.05665	-0.51149	0.402365	-2.81598	-0.542664	0.379867	-3.84359	-0.480315	0.424863	-1.78838
2.17635	-0.377958	1.85274	2.86617	-1.46141	1.81869	2.77075	0.705492	1.8868	2.96159
2.04575	1.55021	3.55361	-0.746341	0.690046	3.79081	-1.24647	2.41037	3.31641	-0.246213
2.02765	1.40941	0.030746	-3.16126	2.41258	-0.115366	-3.17261	0.406236	0.176858	-3.14991
2.0223	-0.484345	0.647999	3.71445	-1.40059	0.491754	3.31633	0.431902	0.804244	4.11257
2.01129	-1.45364	3.38866	0.769935	-2.16431	3.83169	0.21317	-0.742959	2.94563	1.3267
2.07047	-1.98329	0.11687	4.88852	-1.17189	0.153476	4.24664	-2.79469	0.080265	5.53039
2.15397	-2.44405	-1.61865	-1.68589	-3.31675	-2.06976	-2.12725	-1.57136	-1.16754	-1.24453
1.98962	2.98817	-1.6972	0.773362	3.82368	-1.45663	0.289934	2.15266	-1.93776	1.25679
2.0305	-0.130792	-4.47989	-0.123686	-1.14169	-4.57386	-0.124645	0.880102	-4.38593	-0.122727
2.05132	-4.71082	4.88855	0.055839	-3.74225	4.55152	0.071757	-5.67939	5.22558	0.039921
2.03913	-1.23948	-1.50894	0.883425	-1.52357	-2.29769	0.303168	-0.955402	-0.720202	1.46368
1.99528	0.319258	3.93261	0.443788	1.13959	3.41154	0.669252	-0.501071	4.45367	0.218323
2.05054	1.47948	-1.89344	-0.492616	0.475857	-2.10108	-0.521004	2.4831	-1.6858	-0.464228
2.05639	-0.313589	1.46407	-2.27097	-1.32805	1.37188	-2.13115	0.700875	1.55626	-2.4108
2.05948	0.640521	-3.91937	0.744535	-0.294015	-3.49878	0.64394	1.57506	-4.33995	0.845129
2.25659	-1.07738	0.894272	5.30283	-2.10016	1.2346	5.63623	-0.0546	0.553948	4.96944
2.02854	0.797817	-1.0715	-1.50413	-0.203205	-1.16854	-1.63558	1.79884	-0.974469	-1.37269
1.80671	-0.14143	-0.285583	-1.08586	0.664901	-0.167741	-0.695996	-0.947761	-0.403426	-1.47572
2.21311	-0.839017	-2.66498	-1.66537	-1.91707	-2.46035	-1.52253	0.239032	-2.86961	-1.80821
2.03194	-0.947973	-0.243787	-4.51241	0.017143	-0.388751	-4.79477	-1.91309	-0.098822	-4.23004
2.13121	-3.16762	1.52057	-0.051075	-2.10388	1.46679	-0.01823	-4.23136	1.57435	-0.083919
2.05808	2.75996	2.27794	-0.275973	2.15703	1.47983	-0.517702	3.36288	3.07604	-0.034244
1.92052	-1.23637	-0.404058	0.548585	-2.19493	-0.434567	0.596934	-0.277812	-0.37355	0.500236
1.9562	1.29707	0.37606	0.781101	0.959026	-0.409308	0.306133	1.63512	1.16143	1.25607
1.7776	-1.12679	0.581736	0.280931	-0.626231	0.127982	-0.29658	-1.62734	1.03549	0.858443
2.01252	-0.032284	0.46797	1.56854	0.960623	0.536293	1.71694	-1.02519	0.399647	1.42013
1.99971	0.468041	-3.18848	-0.458673	1.42063	-2.9093	-0.57843	-0.48455	-3.46766	-0.338916
1.80497	-2.31208	0.296797	-0.257263	-1.59867	0.696297	-0.639275	-3.02548	-0.102703	0.12475
1.43725	2.84928	0.6001	-0.719298	3.22509	0.31386	-0.177763	2.47348	0.886341	-1.26083
2.02945	0.273014	-2.66759	0.878124	1.03085	-2.39936	0.258933	-0.484826	-2.93582	1.49731
2.00122	-0.852991	3.0863	2.60036	0.062983	2.72184	2.42896	-1.76896	3.45077	2.77177
2.004	-1.40617	-3.8908	-0.819462	-0.777743	-3.66683	-1.56708	-2.03459	-4.11476	-0.071846
2.01059	2.4558	1.08512	-2.32138	3.10393	0.645175	-2.95145	1.80767	1.52507	-1.6913
2.03199	-0.473576	0.160673	-5.54301	0.525216	0.172639	-5.72879	-1.47237	0.148707	-5.35723
2.06417	-1.6954	4.04406	1.93638	-2.72049	3.96465	1.84658	-0.670299	4.12348	2.02619
1.94649	-0.181228	0.530145	1.03996	-0.485862	0.169239	0.188993	0.123405	0.89105	1.89093
2.13004	3.28446	-0.597157	1.19791	3.82531	0.110915	1.78133	2.7436	-1.30523	0.614486
2.02067	-0.386521	0.809829	-1.13264	0.370494	0.163072	-1.30413	-1.14354	1.45659	-0.961148
2.02686	-0.466431	-2.97936	0.679543	-1.4155	-3.33432	0.697173	0.482642	-2.62441	0.661912
1.99959	1.22363	-1.8175	0.365916	0.278962	-1.60266	0.612978	2.1683	-2.03234	0.118854
2.00411	3.20246	-4.13586	0.470332	3.45485	-5.00011	0.030444	2.95007	-3.27162	0.910219
2.15362	-0.044585	-2.85723	-3.01362	-1.12024	-2.81035	-3.03077	1.03107	-2.90412	-2.99648
2.05342	2.47359	4.80182	0.056413	1.44765	4.84143	0.057705	3.49954	4.76221	0.05512
2.1705	-0.86354	-0.937695	4.4946	-1.92917	-0.762077	4.38802	0.202092	-1.11331	4.60118
2.00279	0.945342	1.51681	-0.434239	0.419384	0.664678	-0.439648	1.4713	2.36894	-0.42883
2.02226	1.30001	-4.61534	0.400672	0.397017	-5.06479	0.471184	2.20301	-4.16589	0.33016
1.98	1.44126	3.14861	0.202847	1.92648	3.96632	-0.072854	0.956041	2.33091	0.478549
1.9725	1.31659	0.422822	-4.19758	1.62821	0.081418	-5.0688	1.00498	0.764226	-3.32636
2.0335	0.416596	-2.85918	-2.06877	1.41573	-2.70685	-1.95783	-0.582539	-3.01151	-2.1797
2.04007	0.548535	-0.087223	-3.58825	-0.446571	-0.092905	-3.8123	1.54364	-0.081542	-3.3642
2.09025	-1.33166	0.152677	3.99666	-0.290233	0.206019	3.92679	-2.37308	0.099334	4.06653
2.04678	-0.194372	1.54307	-2.03046	0.823701	1.61994	-2.10079	-1.21244	1.46621	-1.96013
1.99706	1.0001	-2.93034	-0.632271	0.522187	-2.30197	-1.24367	1.47802	-3.55872	-0.020874
1.95989	0.368688	-0.95977	-2.9413	-0.32156	-0.960587	-2.24571	1.05894	-0.958954	-3.63689
2.04191	-2.12172	1.70638	-0.736134	-1.97225	0.776881	-1.13115	-2.27119	2.63588	-0.341118
1.99028	2.63152	-4.07974	-0.607809	3.59003	-3.81522	-0.567922	1.67301	-4.34426	-0.647695
2.02959	-0.943258	-1.82279	-3.01756	0.049116	-1.87465	-3.22327	-1.93563	-1.77093	-2.81185
2.01456	0.981585	0.038452	5.24776	0.68146	0.210469	4.30174	1.28171	-0.133565	6.19378
2.01393	2.50095	2.1527	-2.63756	1.49671	2.0939	-2.68264	3.50518	2.2115	-2.59249
2.03954	1.89277	-3.53598	2.27606	2.86822	-3.27853	2.12725	0.917316	-3.79343	2.42488
2.06373	2.17527	-2.12692	-1.00027	1.22951	-1.93179	-0.636663	3.12102	-2.32205	-1.36387
2.01254	-1.12049	0.415276	-3.19761	-0.585365	0.681857	-2.3882	-1.65561	0.148695	-4.00703
1.97328	1.20973	-2.28494	1.8978	2.08829	-2.55306	2.25795	0.331175	-2.01681	1.53766
2.00365	0.728186	-1.15765	-0.199693	1.72735	-1.10376	-0.150554	-0.270979	-1.21155	-0.248833
2.06006	0.209564	1.00795	3.41511	-0.578687	1.66628	3.49399	0.997814	0.349615	3.33622
2.09172	-1.65709	0.144821	0.876746	-2.21962	0.895156	1.33976	-1.09456	-0.605515	0.413734
2.00365	-2.03976	2.10197	1.3923	-2.61704	2.06558	2.21027	-1.46249	2.13837	0.574325
2.00476	-1.71023	-2.10165	0.451081	-2.70897	-2.17874	0.414401	-0.711492	-2.02457	0.487761
2.00774	-0.748926	-1.25755	1.1315	-0.114445	-0.677589	0.613005	-1.38341	-1.83751	1.65
2.04063	-0.661542	-4.59579	-0.637666	-1.67362	-4.4823	-0.69983	0.350531	-4.70929	-0.575502
2.02994	-2.07501	3.49162	0.617355	-1.08153	3.68253	0.699376	-3.06848	3.30071	0.535333
2.0949	-1.61732	0.193253	1.91517	-0.570793	0.159475	1.88709	-2.66385	0.227031	1.94324
2.04294	0.148503	-0.314205	-0.419805	-0.857768	-0.424379	-0.556497	1.15477	-0.204031	-0.283114
2.03578	1.10768	0.075896	-2.41633	0.108284	-0.038943	-2.26103	2.10707	0.190734	-2.57163
1.80319	0.600206	-0.692643	2.23675	1.39002	-0.611542	2.66393	-0.189613	-0.773743	1.80958
2.14417	2.90115	-1.64959	-0.496509	3.08723	-2.63769	-0.124495	2.71506	-0.661492	-0.868522
2.13857	1.64517	0.173819	0.50613	2.71438	0.178869	0.518588	0.575971	0.16877	0.493672
2.02097	-0.195109	1.83221	-3.42593	-1.19878	1.89928	-3.52205	0.808559	1.76515	-3.32981
2.66184	-2.85624	0.594501	0.211492	-1.70603	1.25961	0.134104	-4.00645	-0.070607	0.28888
2.04854	-1.3383	-1.93504	-1.66402	-0.314467	-1.95028	-1.68962	-2.36214	-1.91979	-1.63842
2.01784	0.91629	1.75459	1.56638	1.89317	1.60429	1.3638	-0.060587	1.9049	1.76897
2.00583	-0.745153	2.2845	-0.190977	-1.40779	2.99961	0.044291	-0.082516	1.56937	-0.426245
2.11743	-1.82819	3.70688	-1.42098	-0.860177	3.29038	-1.3192	-2.7962	4.12338	-1.52276
2.13658	-1.59808	-0.121196	-1.85909	-0.584028	-0.094008	-1.52414	-2.61214	-0.148385	-2.19405
2.06369	-2.58334	-3.08149	-0.398989	-2.52649	-4.09514	-0.214637	-2.64019	-2.06785	-0.583341
2.06579	-1.15338	-3.39173	-1.33301	-0.232293	-2.97721	-1.11701	-2.07446	-3.80624	-1.54901
1.99919	0.85709	3.43188	1.78682	1.7626	3.82159	1.95226	-0.048418	3.04217	1.62138
2.149	2.21848	-0.608778	1.81882	1.92295	-0.752724	0.79583	2.514	-0.464832	2.8418
1.87885	-1.7449	-0.06454	-0.121986	-2.33411	-0.717198	0.208755	-1.15569	0.588119	-0.452727
2.01954	0.258337	1.25637	0.476582	1.25202	1.37976	0.606995	-0.735345	1.13298	0.346169
2.05398	-1.7175	-4.76638	0.423856	-0.693728	-4.68939	0.397975	-2.74127	-4.84337	0.449738
2.12752	0.564129	-1.29737	-1.41648	1.58344	-1.53704	-1.60395	-0.455184	-1.0577	-1.22901
2.07685	-1.32295	-2.39322	-0.461953	-1.44257	-3.41312	-0.307666	-1.20333	-1.37331	-0.61624
1.99937	2.20625	1.11733	-0.978494	2.27973	1.89203	-1.60604	2.13277	0.342629	-0.35095
2.04744	-0.356225	0.828603	-4.80595	-1.22155	0.311886	-4.98543	0.5091	1.34532	-4.62647
2.07474	0.839038	-0.662234	3.66811	1.86891	-0.552768	3.60882	-0.190833	-0.771701	3.72741
2.1736	-0.505478	-2.77113	2.72376	-1.57384	-2.92304	2.85281	0.562887	-2.61921	2.5947
2.12554	0.770016	-1.63881	2.54044	1.83066	-1.59635	2.48843	-0.29063	-1.68128	2.59244
2.00472	-0.107894	4.15228	1.12559	-0.884679	3.93298	1.71993	0.66889	4.37157	0.531256
2.12735	-2.19155	-0.603312	2.36931	-2.87445	-0.452596	3.17076	-1.50865	-0.754027	1.56785
2.00549	-0.931908	0.244646	5.31381	0.033936	0.474581	5.1732	-1.89775	0.014712	5.45443
1.95839	2.32699	0.284905	-1.59159	3.27318	0.195372	-1.82726	1.38081	0.374438	-1.35591
2.10976	-0.209172	5.10759	0.478636	-1.15747	4.68467	0.66474	0.739127	5.53052	0.292532
2.00815	2.23066	0.412283	2.4389	1.64204	0.404445	1.6255	2.81928	0.42012	3.25231
1.99397	-0.021819	0.331435	2.71493	0.890891	0.266476	2.31906	-0.93453	0.396394	3.11081
1.9775	0.079891	-3.02199	-0.16767	-0.134286	-3.97887	-0.040643	0.294067	-2.06512	-0.294697
2.09064	-1.52631	2.3617	-2.28724	-2.51369	2.103	-2.06178	-0.538915	2.6204	-2.51271
2.02411	0.038505	4.55377	-0.45769	-0.801176	5.11075	-0.363011	0.878185	3.99679	-0.55237
2.03919	-0.166615	2.67323	-0.908141	0.593725	3.05512	-0.34635	-0.926954	2.29133	-1.46993
2.06755	1.83669	2.32518	2.20442	2.86007	2.19844	2.13141	0.81332	2.45192	2.27743
2.09635	-2.08264	3.6182	-0.455829	-1.05065	3.8016	-0.450222	-3.11463	3.4348	-0.461436
2.12168	1.08962	-4.0526	1.27313	2.07238	-4.4126	1.44625	0.106866	-3.6926	1.10002
2.02964	-2.21415	-0.529927	-3.50018	-1.25795	-0.604197	-3.16848	-3.17036	-0.455657	-3.83188
2.03345	-1.98125	-0.195989	-5.39665	-2.67433	-0.155289	-4.65387	-1.28817	-0.236689	-6.13942
2.01985	0.537341	-0.7382	-4.95812	1.37328	-1.30484	-4.94935	-0.298597	-0.171561	-4.96689
2.07102	0.083059	-0.335347	-4.70606	-0.950024	-0.330165	-4.63542	1.11614	-0.340529	-4.7767
2.21355	4.30041	3.49271	-0.066263	3.25004	3.14414	-0.079352	5.35078	3.84129	-0.053173
2.03672	1.58857	-3.37472	1.01981	1.07793	-2.50882	1.18271	2.0992	-4.24062	0.856925
1.99043	-1.83424	0.345705	-4.86681	-0.891472	0.618797	-5.03133	-2.77701	0.072613	-4.70229
2.03029	-1.32517	0.796564	-2.15702	-0.664071	0.751557	-2.92607	-1.98628	0.841571	-1.38797
2.01775	-0.784651	2.54159	1.15266	-1.79058	2.47281	1.11778	0.221275	2.61036	1.18753
2.18126	-0.825238	1.68366	-3.2603	0.204539	1.8213	-3.59208	-1.85502	1.54602	-2.9285
2.01313	-0.554437	2.45174	4.20216	-1.43183	2.17999	3.79046	0.322956	2.7235	4.61386
2.0207	3.22159	2.12756	0.635229	2.44818	1.48158	0.708445	3.99499	2.77353	0.562013
1.91058	-0.31568	1.79083	2.03383	0.604989	1.65311	2.24827	-1.23635	1.92856	1.8194
2.11004	2.27275	-0.796831	-3.00083	3.05636	-1.50118	-2.94671	1.48915	-0.092484	-3.05496
2.02961	2.59949	1.78102	-0.343726	3.60069	1.92747	-0.420993	1.59829	1.63457	-0.266459
2.05295	-1.38626	-1.26404	1.08025	-1.56179	-2.26776	1.20426	-1.21073	-0.260316	0.956241
2.08381	0.97988	4.52407	-0.171474	2.01939	4.46409	-0.208744	-0.059629	4.58404	-0.134204
2.09909	-3.45305	-0.082687	0.251543	-4.50231	-0.062129	0.265137	-2.4038	-0.103245	0.237949
1.95619	-3.45815	-0.464767	-1.0232	-3.93742	-1.20016	-1.45467	-2.97889	0.270631	-0.591731
2.01136	-0.874899	-0.855031	1.84542	-0.165898	-0.481097	1.23806	-1.5839	-1.22897	2.45278
2.08753	0.924963	0.442868	2.64928	-0.118648	0.431081	2.63585	1.96857	0.454655	2.6627
1.99862	-0.736937	4.87406	-2.46211	-1.68936	5.13996	-2.60632	0.215489	4.60815	-2.31791
2.06905	-0.344394	-2.00366	-2.42612	-1.37865	-1.98983	-2.40717	0.689866	-2.01749	-2.44508
2.14208	-0.993744	2.09652	-0.983226	-0.103756	1.99717	-0.395706	-1.88373	2.19588	-1.57075
2.07327	-1.67433	2.62317	0.080931	-0.640481	2.69888	0.076034	-2.70819	2.54745	0.085828
2.08989	0.07783	-3.73978	0.597431	1.031	-4.15152	0.715071	-0.875345	-3.32805	0.479791
1.99169	-1.54619	3.37923	2.83293	-1.84301	3.7609	3.70353	-1.24938	2.99757	1.96233
2.15902	-0.825106	4.65168	-0.903904	-1.73381	5.19582	-0.695305	0.083598	4.10755	-1.1125
2.10325	-3.50839	1.21589	0.332469	-4.40669	1.57432	-0.08044	-2.61009	0.857456	0.745379
2.03717	1.76206	-1.78816	-1.85557	1.56028	-0.797348	-1.73271	1.96385	-2.77897	-1.97843
2.0286	-0.526424	0.707212	4.08062	0.360644	1.18704	4.18873	-1.41349	0.227388	3.97252
2.13222	-1.73988	-3.69849	0.879043	-2.69745	-3.43282	0.492966	-0.782304	-3.96416	1.26512
2.06252	1.09248	-1.03018	-0.141155	2.06518	-1.37132	-0.172	0.119765	-0.689037	-0.11031
2.0133	0.825366	-3.23094	2.10743	1.80503	-3.04127	1.97469	-0.154302	-3.42061	2.24018
1.98743	0.595662	3.28746	-0.853358	1.45545	3.75266	-0.675002	-0.264129	2.82225	-1.03171
2.01414	-0.022057	-1.25241	-0.956195	-0.265426	-1.86466	-0.194544	0.221311	-0.64016	-1.71785
2.00711	0.732467	2.23271	-2.7731	1.44852	2.6352	-3.34963	0.016417	1.83021	-2.19657
2.20848	2.69837	-0.13206	3.22966	2.70234	-0.066033	2.1274	2.6944	-0.198087	4.33191
2.10929	-1.79013	-0.923201	-0.892463	-0.828579	-0.766209	-1.29626	-2.75167	-1.08019	-0.488664
2.06663	-1.96395	1.01296	3.17629	-1.01011	0.856157	2.81114	-2.9178	1.16976	3.54144
2.01318	-1.82906	-1.82078	-4.48952	-2.74796	-1.48116	-4.25818	-0.910173	-2.1604	-4.72086
2.2759	-0.066786	3.05449	-2.24779	0.975964	3.42576	-2.51192	-1.10953	2.68323	-1.98366
2.00664	-1.20902	0.306913	5.5072	-0.217333	0.163919	5.55962	-2.20072	0.449907	5.45478
2.01654	0.310061	-1.38997	2.65348	0.414039	-0.406401	2.45757	0.206082	-2.37354	2.84939
1.95764	1.423	-2.98545	0.111812	2.32681	-3.28076	0.344204	0.519186	-2.69014	-0.120581
2.0471	1.45682	-1.9786	1.94311	0.443178	-1.9186	1.81434	2.47046	-2.03859	2.07187
2.06358	1.16942	2.91305	-1.64414	0.846459	1.94304	-1.50496	1.49238	3.88306	-1.78333
1.99326	2.32889	4.01824	0.654339	2.1195	4.9923	0.679351	2.53828	3.04417	0.629328
2.00663	-0.412869	-0.217856	-2.85741	-1.32977	-0.501587	-2.56511	0.504026	0.065876	-3.1497
2.03756	-1.41965	0.005914	-1.54436	-2.42087	-0.144852	-1.65726	-0.418434	0.156681	-1.43145
1.99162	-2.06883	-4.28368	-0.288773	-1.08417	-4.17874	-0.183551	-3.05349	-4.38861	-0.393995
2.18877	-1.48639	-1.8957	-1.3281	-0.407973	-2.05582	-1.42332	-2.5648	-1.73558	-1.23288
1.99736	-2.04042	0.878815	-0.078294	-1.99572	0.070828	-0.663545	-2.08513	1.6868	0.506957
2.03453	0.72706	-4.38183	-0.212426	1.69014	-4.06201	-0.141532	-0.236019	-4.70165	-0.283321
2.09278	-1.23937	-0.835212	3.60176	-2.24592	-0.605658	3.77233	-0.232825	-1.06476	3.43119
2.08028	-1.42915	-1.0876	0.026216	-0.783282	-0.272576	0.048061	-2.07502	-1.90263	0.004371
2.08989	2.77013	0.460384	-2.53946	3.77137	0.489231	-2.83709	1.76888	0.431537	-2.24183
1.84099	-0.453094	0.801663	1.05321	-1.02302	0.691673	0.338793	0.116829	0.911654	1.76764
2.12598	0.451947	-0.043828	3.41976	1.5149	-0.037943	3.41283	-0.611004	-0.049714	3.42669
2.00961	-0.038757	-0.635711	4.74001	-0.935141	-1.08237	4.65863	0.857627	-0.189055	4.82139
2.01692	-2.01789	-0.069059	2.92128	-1.08754	-0.137325	2.53815	-2.94823	-0.000792	3.30442
2.02023	1.33297	0.392022	0.505571	0.322897	0.398308	0.512516	2.34304	0.385735	0.498627
2.00802	0.674138	1.35832	-0.532459	0.505136	0.370077	-0.479037	0.843139	2.34656	-0.585881
2.19857	0.976222	4.53044	1.33403	1.84312	4.96241	1.85396	0.109321	4.09848	0.814112
2.12048	0.509774	1.45075	3.22859	-0.501742	1.58974	3.5143	1.52129	1.31175	2.94289
2.04543	0.378384	-5.38174	0.158217	-0.63396	-5.5256	0.137942	1.39073	-5.23788	0.178493
2.00906	0.962399	-1.43813	-4.65711	1.24067	-2.1144	-5.34581	0.684125	-0.761872	-3.96841
1.9642	0.29585	-1.84575	0.82642	1.1041	-1.9887	0.287136	-0.512397	-1.70281	1.3657
2.05839	1.50815	1.60349	1.03916	2.19947	1.29915	1.73822	0.816838	1.90782	0.340084
2.0178	-1.54094	3.66912	-2.07281	-1.29897	3.10861	-2.87603	-1.7829	4.22963	-1.26959
2.20762	2.46066	3.60382	-0.524714	3.14339	4.46167	-0.396746	1.77793	2.74598	-0.652683
1.99794	-2.20181	0.464835	1.67494	-1.20437	0.452234	1.72861	-3.19926	0.477435	1.62127
1.89785	2.70249	-0.027206	-0.514997	2.44335	0.355203	-1.34389	2.96163	-0.409615	0.313897
2.04611	2.00542	-3.35385	-0.776709	3.02628	-3.3544	-0.843733	0.984563	-3.35329	-0.709685
1.99112	-0.555091	3.75492	0.148823	0.214415	3.15374	0.342696	-1.3246	4.35609	-0.04505
1.97306	1.87383	-0.532412	1.08512	1.87671	-0.637734	2.06601	1.87094	-0.427091	0.104235
1.83418	0.43002	0.711239	-1.42236	1.02024	0.052966	-1.66601	-0.160202	1.36951	-1.1787
1.98771	-1.2044	1.21684	-0.542104	-0.49583	0.521178	-0.500395	-1.91296	1.91249	-0.583813
2.03115	-0.627461	-2.74209	-0.597575	0.262329	-2.73401	-1.08707	-1.51725	-2.75017	-0.108081
2.02605	-2.44873	5.22905	0.205034	-2.99045	4.39236	0.024176	-1.907	6.06573	0.385892
2.0188	-0.228834	0.204421	-3.81759	-1.18635	0.088999	-3.51972	0.728684	0.319843	-4.11546
2.00233	-0.048593	-4.04935	3.49849	0.751334	-4.47367	3.92558	-0.84852	-3.62503	3.0714
2.07688	0.26426	-4.08995	-1.80178	-0.755754	-3.9231	-1.90221	1.28427	-4.2568	-1.70134
2.10498	-0.176989	-2.25523	-2.578	-1.18028	-2.46723	-2.81507	0.826301	-2.04323	-2.34092
2.00252	1.56741	-3.10287	0.63738	2.08091	-3.72037	0.039429	1.05392	-2.48538	1.23533
1.99338	-1.62685	0.590848	-3.2697	-2.59021	0.465926	-3.49266	-0.663484	0.715771	-3.04674
1.62232	-1.78189	-0.788785	-1.7469	-0.992598	-0.650146	-1.62127	-2.57118	-0.927425	-1.87253
2.19331	1.61056	-5.18587	0.533558	0.545779	-5.44305	0.585911	2.67535	-4.92868	0.481204
2.05068	0.349741	0.914685	-3.32288	0.883839	0.292514	-3.93848	-0.184357	1.53686	-2.70727
2.01215	-0.842564	-3.89593	-0.200457	-1.82725	-4.10084	-0.176212	0.142124	-3.69101	-0.224702
2.02117	-0.820804	2.21514	1.35361	-1.79395	2.39409	1.55917	0.152339	2.03619	1.14806
2.02174	2.65566	0.475926	-3.61151	3.61971	0.589061	-3.89375	1.6916	0.362791	-3.32928
2.03277	0.146595	3.15737	-2.6876	0.780516	3.78294	-3.17733	-0.487326	2.5318	-2.19786
1.99338	2.91594	-2.70785	-0.603067	3.7119	-3.22793	-0.304158	2.11997	-2.18777	-0.901975
2.04855	-0.932221	0.318522	-4.54767	-1.88767	0.262993	-4.18273	0.023224	0.37405	-4.91261
1.98126	-3.57346	1.45166	-1.0863	-3.87379	0.524463	-0.908951	-3.27312	2.37886	-1.26365
2.03995	-0.961027	-1.51486	-0.765948	0.05561	-1.59707	-0.772272	-1.97766	-1.43264	-0.759623
1.99431	2.36265	-0.376934	-3.17207	1.47811	-0.420338	-2.71378	3.24719	-0.33353	-3.63035
2.16209	-2.61355	-1.15139	1.69396	-3.13179	-1.86935	2.31414	-2.09532	-0.433433	1.07378
2.01305	1.57423	1.95145	0.303965	0.570181	1.93251	0.236011	2.57828	1.9704	0.371918
1.99415	-2.0561	0.40298	2.04601	-1.15037	0.63777	1.70149	-2.96182	0.168189	2.39054
1.65582	3.1895	0.79557	-0.54336	3.22919	1.05733	-1.3278	3.14981	0.533806	0.241075
2.00945	-0.64675	-2.67431	-1.50656	-0.250715	-3.5193	-1.13423	-1.04279	-1.82932	-1.87888
2.02561	1.714	0.491834	2.92349	2.6868	0.538431	3.20147	0.741207	0.445238	2.64552
2.17044	-0.509229	-4.48397	-1.04368	0.506844	-4.53012	-0.665313	-1.5253	-4.43782	-1.42205
1.98716	-1.74307	1.42735	-2.61971	-1.26693	2.28501	-2.77753	-2.2192	0.569688	-2.46189
2.04968	-0.543087	4.89225	-0.687496	0.434904	4.81048	-0.982689	-1.52108	4.97403	-0.392303
1.8921	2.20745	-0.669753	-1.11015	2.90108	-0.632629	-0.467883	1.51381	-0.706877	-1.75241
1.96409	0.47239	-0.492105	-2.66069	0.036471	-0.320094	-1.79767	0.908308	-0.664117	-3.52371
1.97872	0.483525	0.888368	-1.32639	0.199152	1.46737	-0.57624	0.767899	0.30937	-2.07653
2.10105	-0.317073	2.96658	-0.07652	0.732291	2.92272	-0.053778	-1.36644	3.01044	-0.099263
2.10599	0.987122	-0.25542	5.42311	1.88275	-0.200293	4.8721	0.091489	-0.310546	5.97411
2.1795	2.4941	0.439561	1.61364	3.52942	0.369555	1.28081	1.45879	0.509567	1.94647
2.13408	-2.08208	-2.02571	3.88281	-1.30516	-2.41157	4.50416	-2.85901	-1.63986	3.26146
1.99556	-0.807522	-0.627471	-4.2403	-0.230318	-0.621008	-5.05415	-1.38473	-0.633934	-3.42644
1.99511	-1.60283	4.02919	-2.7936	-2.54573	4.29999	-2.97449	-0.659925	3.75838	-2.61272
2.02168	-1.19159	3.15322	2.51857	-0.228826	3.4201	2.67237	-2.15435	2.88633	2.36476
1.99158	-0.195635	-0.342464	0.252286	-1.19136	-0.333014	0.246088	0.800089	-0.351914	0.258485
2.07971	3.1404	-4.72215	-0.400239	4.02781	-4.18067	-0.3753	2.253	-5.26362	-0.425179
2.00899	-2.98994	0.173207	-0.479744	-2.17501	0.037058	-1.05103	-3.80486	0.309356	0.091539
2.00503	-2.0216	3.34002	-0.831752	-2.15782	4.18365	-0.30757	-1.88537	2.49639	-1.35593
2.06136	-0.885109	-2.87847	1.20055	-0.283324	-2.32486	0.573114	-1.48689	-3.43209	1.82798
1.99949	-0.689189	-2.21636	-3.9615	0.266519	-2.38017	-4.20498	-1.6449	-2.05255	-3.71802
2.00379	-2.53382	-1.21804	-2.9144	-2.05446	-2.01359	-2.53877	-3.01319	-0.422492	-3.29003
2.01495	-1.29611	0.219659	3.15147	-0.299453	0.366064	3.13581	-2.29277	0.073255	3.16713
2.08319	-0.174185	4.1698	0.114502	-1.19536	3.96862	0.155125	0.846991	4.37097	0.073879
2.01513	0.406501	1.20449	4.31741	0.74026	0.534271	3.64317	0.072742	1.8747	4.99165
2.01153	2.18622	-0.47218	3.93378	2.84266	-0.429242	4.69457	1.52978	-0.515119	3.17299
2.00534	1.6324	3.04178	-0.517876	2.23333	3.80347	-0.264789	1.03146	2.28009	-0.770962
2.08888	1.1912	-1.41065	2.72287	2.22129	-1.31963	2.57628	0.161112	-1.50167	2.86945
2.06291	1.00577	1.46759	2.41582	2.03495	1.506	2.47256	-0.023409	1.42918	2.35907
1.99758	-2.00732	-3.13476	-0.560053	-1.27816	-2.45433	-0.61411	-2.73648	-3.81519	-0.505996
2.13316	0.304256	-0.126538	1.15822	-0.762259	-0.124428	1.14671	1.37077	-0.128648	1.16974
1.99615	-2.96705	5.43406	0.220504	-3.91637	5.64338	-0.005616	-2.01773	5.22473	0.446624
2.00712	-0.360867	-3.58555	0.707994	0.580298	-3.2377	0.726306	-1.30203	-3.9334	0.689682
2.09063	0.03328	-1.41949	0.28395	1.0736	-1.49838	0.348776	-1.00704	-1.34059	0.219125
1.91484	-0.092406	0.389771	-0.543244	-1.04308	0.485106	-0.481787	0.858272	0.294436	-0.604701
2.04446	1.71505	5.25634	-0.194859	0.696858	5.33951	-0.158421	2.73324	5.17317	-0.231297
2.03212	1.63055	-0.476015	2.07991	0.618144	-0.396862	2.11369	2.64296	-0.555169	2.04612
2.05578	-0.41709	-0.613132	-0.741665	0.609104	-0.660217	-0.777289	-1.44328	-0.566048	-0.706042
2.0524	-1.74205	1.37312	-1.30825	-2.62235	0.95446	-0.987473	-0.861762	1.79178	-1.62903
2.15402	-0.086795	0.325946	4.38811	-1.1319	0.234564	4.14447	0.958307	0.417328	4.63176
2.02655	-0.643152	-0.8965	3.00324	-0.479595	-1.64208	3.66965	-0.806709	-0.150923	2.33684
1.99472	-0.965857	-2.16077	2.05538	-0.391712	-2.82167	2.53318	-1.54	-1.49986	1.57759
2.05137	0.624239	3.06393	0.972866	-0.29854	3.16677	1.40868	1.54702	2.96108	0.537055
1.66305	1.07017	0.803314	0.58258	1.82577	1.0791	0.793388	0.314563	0.527528	0.371773
2.04019	-0.130495	-4.63668	0.220647	-1.13302	-4.80297	0.131825	0.872027	-4.47039	0.309468
2.02761	0.887234	-2.27384	-0.874391	0.303352	-2.70222	-0.16491	1.47112	-1.84545	-1.58387
2.00592	-0.457076	-0.653237	3.96388	-1.42209	-0.613795	3.69345	0.507933	-0.692679	4.23432
2.01158	-1.79642	2.09554	3.0416	-1.12287	2.42952	3.70973	-2.46997	1.76156	2.37347
1.92765	0.588091	1.1698	1.55447	1.26291	1.78534	1.24674	-0.086732	0.554269	1.86219
2.01846	2.11781	-0.989504	0.062331	2.31125	0.001009	0.058727	1.92437	-1.98002	0.065934
2.00259	-2.8645	1.14417	0.405352	-3.21116	2.08353	0.401471	-2.51785	0.2048	0.409233
2.07508	1.98865	2.00021	-0.63188	1.21681	1.30688	-0.626307	2.7605	2.69355	-0.637454
2.01335	1.50803	3.6288	-1.77654	2.51324	3.59896	-1.82181	0.502815	3.65865	-1.73127
2.17441	1.83789	-1.38442	1.54172	0.838537	-1.08967	1.23119	2.83724	-1.67918	1.85224
1.99256	-1.38505	-4.08683	3.75565	-2.16669	-4.55085	4.16345	-0.603418	-3.62281	3.34785
1.96392	-1.43008	2.06601	-0.435574	-0.490956	2.19362	-0.692504	-2.3692	1.93839	-0.178645
2.04446	1.15644	4.1273	1.15935	1.79922	4.40105	0.413123	0.513656	3.85356	1.90557
2.00389	-2.40467	3.70678	0.673609	-2.66175	2.88739	0.157458	-2.1476	4.52617	1.18976
2.17389	-2.48827	-1.82581	0.12682	-2.70477	-2.89092	0.11622	-2.27177	-0.7607	0.13742
2.00698	-0.547568	1.37145	0.220673	0.449339	1.2712	0.164776	-1.54448	1.4717	0.27657
1.99854	-0.700282	3.22023	-3.12333	-1.49233	2.68181	-2.83819	0.09177	3.75864	-3.40847
2.09152	-1.40851	1.04161	-1.71148	-0.384689	1.25114	-1.7502	-2.43233	0.832069	-1.67276
2.12573	-2.21187	-0.867062	-0.31531	-3.27447	-0.89024	-0.310323	-1.14926	-0.843884	-0.320298
2.02768	-0.787445	2.451	0.427306	0.22595	2.47242	0.406253	-1.80084	2.42958	0.448359
2.01767	2.96062	2.96488	-1.79303	2.07055	3.34857	-2.07286	3.8507	2.5812	-1.5132
2.03502	-0.356589	4.84263	-0.027902	-1.36874	4.94677	-0.022025	0.655559	4.73849	-0.033778
2.11554	0.908646	-0.178143	3.67511	-0.148473	-0.164917	3.70976	1.96576	-0.191368	3.64046
2.00337	-1.70057	-1.23967	1.33024	-1.678	-1.84758	2.12604	-1.72314	-0.631763	0.534437
2.0932	-1.67853	1.62441	2.41656	-0.756495	1.93238	2.80436	-2.60056	1.31645	2.02875
2.02369	0.413409	3.51253	1.48928	1.38992	3.77551	1.52235	-0.563105	3.24955	1.4562
2.00396	3.11708	1.58546	-2.08271	3.94726	1.96257	-2.49811	2.2869	1.20834	-1.66732
1.9887	1.13976	0.084125	-1.8378	2.11677	0.017002	-2.01011	0.162758	0.151248	-1.66549
2.04958	-1.73188	0.530044	2.76471	-1.74951	0.546587	1.74021	-1.71426	0.513501	3.78921
2.0515	-0.437918	3.69584	-1.14287	0.24235	3.31124	-1.8073	-1.11819	4.08044	-0.478428
2.00671	-1.56114	3.18536	-0.708573	-0.858084	2.47018	-0.73957	-2.2642	3.90054	-0.677576
2.04835	-0.581034	-2.66197	0.17845	0.406012	-2.39025	0.207521	-1.56808	-2.93369	0.149378
2.08655	-0.656394	-2.36241	-1.80119	-1.68707	-2.50269	-1.88147	0.374285	-2.22213	-1.7209
2.07992	0.919433	-3.16581	-0.634281	-0.069331	-2.84779	-0.686477	1.9082	-3.48383	-0.582084
2.02427	0.221895	-0.962308	-3.61147	-0.566429	-0.522934	-3.15331	1.01022	-1.40168	-4.06963
2.04664	-0.948104	0.24751	4.95959	-1.93089	0.133648	4.69814	0.034679	0.361371	5.22103
2.14392	1.82439	-0.930568	-1.8542	0.9138	-0.754374	-2.39168	2.73497	-1.10676	-1.31671
2.00951	2.92023	0.02263	0.412919	2.24254	0.118015	1.14857	3.59791	-0.072755	-0.322727
2.02863	-1.09627	-0.378751	1.27955	-1.877	-0.439901	1.9242	-0.315546	-0.317601	0.63491
2.10113	-1.12975	-1.50572	2.90685	-2.17046	-1.6143	3.00082	-0.089046	-1.39714	2.81289
2.02511	1.33288	-0.215004	-3.28836	0.360191	-0.174563	-3.00996	2.30558	-0.255445	-3.56676
2.01747	-0.651577	0.355464	-3.75983	-1.64042	0.258016	-3.58594	0.337269	0.452912	-3.93372
2.0488	2.03161	2.36038	-0.881217	1.29892	2.79408	-1.45083	2.76431	1.92668	-0.311606
2.04824	-0.867722	-4.52801	-0.260319	-1.69507	-3.94037	-0.122497	-0.040378	-5.11565	-0.39814
2.04628	0.776007	-1.57668	-0.319931	1.41381	-2.37301	-0.243207	0.138208	-0.780353	-0.396655
2.22602	3.76193	1.83951	-0.406533	4.21165	0.836181	-0.579347	3.3122	2.84285	-0.233719
1.96876	1.0906	1.04808	-1.51013	0.787182	0.819175	-2.41817	1.39402	1.27699	-0.602084
2.02665	-0.004549	1.97167	1.25473	0.915098	1.87021	0.841461	-0.924196	2.07313	1.66799
2.01295	1.61762	0.730661	0.627042	1.91797	1.69032	0.584257	1.31727	-0.229003	0.669826
2.04377	2.56485	-2.70708	-0.578312	2.00261	-1.92439	-0.918198	3.12709	-3.48977	-0.238425
2.02958	1.26493	-1.02357	-1.01998	1.26087	-0.276293	-0.333427	1.26899	-1.77084	-1.70654
2.05798	1.65148	-0.678814	2.59283	0.732053	-1.06331	2.33662	2.5709	-0.294322	2.84904
2.119	1.49138	2.20968	4.04058	1.40514	2.29461	2.98802	1.57763	2.12474	5.09314
2.11067	-0.611742	-3.75632	-0.85198	0.29265	-3.8899	-0.324757	-1.51614	-3.62275	-1.3792
1.70109	1.26572	2.42597	-0.072864	0.571027	2.14982	-0.478531	1.96041	2.70212	0.332804
1.98199	2.88988	-1.2827	0.570151	3.71017	-0.740737	0.44576	2.06959	-1.82466	0.694542
2.08046	-0.83822	-1.83902	-0.966044	-1.06892	-2.83346	-0.76621	-0.607522	-0.844576	-1.16588
2.01265	-0.943898	-0.515555	3.14903	-0.825087	-0.744834	2.1764	-1.06271	-0.286276	4.12165
2.04131	2.67787	0.410966	-0.937474	3.25835	0.590446	-1.75757	2.09738	0.231486	-0.117379
2.04868	0.5843	3.34735	-0.18591	1.59762	3.49417	-0.21598	-0.429019	3.20054	-0.155839
1.96572	-0.133391	1.23176	2.38332	-0.827883	0.575922	2.15186	0.561101	1.8876	2.61477
2.00742	0.381615	0.972891	-0.798568	0.398677	1.77014	-1.4081	0.364552	0.175642	-0.18903
2.17873	-4.4737	5.63434	0.003167	-3.50727	5.13163	0.002327	-5.44013	6.13705	0.004008
2.23037	1.10321	1.77299	-2.5681	-0.0119	1.77153	-2.58118	2.21832	1.77446	-2.55501
2.01125	0.742798	-0.451515	5.0039	1.73373	-0.294047	4.93648	-0.248131	-0.608982	5.07131
2.09243	1.65427	-5.0754	0.170976	2.60254	-5.51604	0.136757	0.705988	-4.63477	0.205196
2.04198	-3.99253	-1.87292	-0.214285	-4.80381	-1.31805	0.062045	-3.18124	-2.42779	-0.490615
2.0652	-2.81171	2.2498	0.542972	-2.47013	1.29432	0.7344	-3.1533	3.20528	0.351543
2.01369	-0.930397	2.13065	-3.90276	-1.9281	2.13946	-4.03784	0.067306	2.12183	-3.76768
2.02199	-0.739103	-1.49733	1.22927	-0.022596	-0.884009	1.59337	-1.45561	-2.11065	0.865168
1.97832	0.764233	0.176486	1.77513	1.71289	0.174013	2.05529	-0.184421	0.178959	1.49498
1.89546	1.25289	1.069	1.53047	2.04811	1.31347	1.98438	0.457663	0.824525	1.07655
2.03248	-1.32248	-1.80149	-0.086578	-2.3349	-1.88933	-0.092807	-0.310059	-1.71365	-0.080349
2.01835	2.80453	4.09433	-0.427356	3.75062	3.76694	-0.300202	1.85844	4.42173	-0.55451
2.07424	-0.158548	-2.1196	4.02497	0.284637	-3.02452	4.27059	-0.601733	-1.21469	3.77935
2.01325	-0.725388	2.99049	2.41226	-1.57438	3.38609	2.78105	0.123603	2.59489	2.04347
2.12351	-0.673843	-1.11507	-4.51163	-1.51404	-0.547036	-4.19741	0.166351	-1.68311	-4.82585
2.01748	0.951625	-3.81622	1.03281	1.85896	-3.61713	1.42608	0.044294	-4.01531	0.639532
2.06269	0.338319	-3.00835	1.17955	1.16754	-2.9308	0.571227	-0.490898	-3.0859	1.78787
2.13357	-2.51563	-3.92615	0.841694	-2.08787	-2.96265	1.00514	-2.94339	-4.88966	0.67825
1.99205	-2.66582	0.99417	-0.324339	-2.74806	0.010197	-0.193577	-2.58357	1.97814	-0.4551
2.06048	1.41736	0.491964	4.40357	0.418431	0.613518	4.18276	2.41629	0.370411	4.62438
2.03509	-1.27292	3.78388	0.49059	-0.394993	4.22328	0.758106	-2.15084	3.34447	0.223073
2.0804	4.8056	3.34207	-3.95158	3.86864	3.04437	-3.61175	5.74257	3.63977	-4.29141
2.08936	-1.01279	-1.3884	-2.16353	-2.04773	-1.31624	-2.04082	0.022148	-1.46056	-2.28624
1.96877	-1.2299	-0.000193	-1.27414	-0.553982	-0.042891	-0.559765	-1.90582	0.042505	-1.9885
2.05251	-1.10879	-5.41648	0.314362	-1.95934	-4.87838	0.11385	-0.258238	-5.95458	0.514873
2.00238	0.168585	0.536195	3.03861	1.13432	0.580033	2.77821	-0.797152	0.492358	3.29901
2.02784	-1.24955	0.544766	-2.65864	-2.25545	0.612258	-2.76656	-0.243658	0.477273	-2.55072
2.06375	-2.37037	-4.17806	-1.41968	-2.13548	-3.49927	-2.16051	-2.60526	-4.85686	-0.678845
2.13868	-0.316939	4.87793	-1.2689	0.546756	5.34816	-0.848898	-1.18064	4.4077	-1.6889
2.03722	-1.4975	-0.451209	-2.77282	-0.738704	-0.377228	-2.09731	-2.2563	-0.52519	-3.44833
2.04737	-1.10031	0.835648	-0.461212	-1.75206	0.116929	-0.134737	-0.448548	1.55437	-0.787687
2.02055	1.57422	4.62275	0.399011	2.30154	5.28466	0.167654	0.846898	3.96084	0.630368
2.02332	0.669212	1.56665	3.86589	-0.158687	1.79217	4.40179	1.49711	1.34114	3.32999
2.07838	-1.39579	3.58186	0.340167	-0.567665	4.20449	0.420552	-2.2239	2.95922	0.259782
2.04775	-0.044628	-3.23882	0.832872	-0.89116	-2.68296	0.68213	0.801904	-3.79468	0.983615
2.02774	1.74262	-1.58173	1.65245	2.67323	-1.31576	1.35052	0.812004	-1.84769	1.95437
1.97541	-0.030161	0.048853	2.23366	0.799528	0.118093	1.70227	-0.85985	-0.020387	2.76506
2.08012	-1.03286	0.964769	3.4059	-1.89396	1.05534	3.98213	-0.171761	0.874201	2.82968
1.99947	-0.052746	-1.08115	0.31323	-0.174737	-2.07329	0.32872	0.069246	-0.089	0.297739
2.00772	-0.166692	-0.615197	-3.34314	0.613445	-1.17404	-3.04851	-0.946829	-0.056355	-3.63778
2.04067	-0.29292	-4.20959	0.716413	-1.07918	-3.80811	1.22797	0.493344	-4.61107	0.204859
2.08468	2.29286	1.4192	0.196802	3.3327	1.4591	0.257026	1.25303	1.37929	0.136578
2.26784	0.86808	0.124899	-4.68186	-0.211759	0.024854	-4.35064	1.94792	0.224943	-5.01309
1.83565	-0.991272	0.266299	-0.24929	-1.76225	-0.136817	0.043116	-0.220297	0.669415	-0.541696
2.25014	-1.8553	2.13808	1.69726	-1.38293	2.78251	2.48933	-2.32768	1.49366	0.905198
1.99603	-0.359343	-4.53479	-0.358484	-1.13877	-5.13081	-0.176012	0.420083	-3.93878	-0.540956
2.02874	-2.0336	0.261837	-1.34624	-1.03527	0.117525	-1.23925	-3.03194	0.40615	-1.45324
2.02259	1.7869	0.496512	5.06816	2.77958	0.515227	4.87588	0.794231	0.477797	5.26045
2.01502	0.438225	2.17569	1.10772	-0.560347	2.30133	1.154	1.4368	2.05005	1.06145
1.83482	1.18862	0.636222	0.883392	2.08824	0.583826	0.71138	0.289004	0.688618	1.0554
2.18356	-1.73748	-4.63261	-0.863539	-2.50574	-4.02219	-0.384837	-0.969221	-5.24303	-1.34224
2.02189	-1.16716	-0.53106	3.56884	-0.309486	-0.818902	3.11766	-2.02483	-0.243217	4.02001
2.0047	2.27354	3.72151	2.01005	1.36741	3.8606	2.41536	3.17968	3.58241	1.60475
2.21994	-2.24379	-0.734758	2.28604	-2.89925	-1.5823	2.57599	-1.58833	0.112784	1.99608
2.05347	-0.490771	4.945	-0.420468	-1.50442	4.82503	-0.531461	0.522874	5.06498	-0.309476
2.16059	-0.3523	3.23827	1.48312	0.717351	3.1063	1.4092	-1.42195	3.37024	1.55704
2.04993	-0.899854	2.27007	-1.07949	-0.083094	2.56494	-0.53496	-1.71661	1.9752	-1.62401
2.04114	0.542194	0.474692	-3.02951	1.55111	0.520389	-3.17638	-0.466721	0.428994	-2.88264
2.04676	-2.48278	0.41383	-2.87445	-3.49673	0.482019	-2.99517	-1.46883	0.345641	-2.75373
2.02162	0.015552	-2.10438	-0.666448	-0.831134	-2.41155	-1.12526	0.862237	-1.79722	-0.207633
2.13688	-0.029497	1.4463	3.77078	-0.898952	1.91196	4.18161	0.839959	0.980653	3.35996
2.00168	0.638547	-3.7655	2.74943	-0.025489	-3.31856	2.14861	1.30258	-4.21243	3.35025
2.17247	-3.58465	-3.59354	1.0742	-4.21054	-4.33072	1.56891	-2.95877	-2.85636	0.579485
1.99746	0.442049	-2.40228	2.70282	-0.446908	-2.10199	2.36071	1.33101	-2.70258	3.04494
1.99061	-2.21611	-3.49562	1.03951	-1.89413	-2.63414	0.658966	-2.5381	-4.3571	1.42005
2.02343	-0.265292	-3.07825	-0.345047	-1.21844	-3.30396	-0.091823	0.687859	-2.85254	-0.59827
2.06291	3.2077	4.58997	-0.108485	2.31657	4.87657	0.324725	4.09882	4.30338	-0.541695
1.72695	-2.45085	-0.415102	1.26413	-1.59806	-0.390074	1.13106	-3.30364	-0.44013	1.3972
1.94907	-0.214785	-1.68535	-2.37928	0.400885	-1.18475	-1.81354	-0.830456	-2.18596	-2.94502
2.06698	-2.00497	-1.11983	3.1905	-1.04647	-1.49876	3.2666	-2.96347	-0.740907	3.1144
2.04476	0.639702	-0.97024	4.24608	0.03779	-1.68607	3.83312	1.24161	-0.254405	4.65905
1.96508	-0.596311	1.57443	0.456968	-1.45346	1.96069	0.742433	0.260834	1.18817	0.171503
2.05218	2.59936	-4.90129	0.423406	1.5918	-4.74836	0.542951	3.60692	-5.05423	0.303862
2.10559	1.3742	-3.89836	-0.965263	1.59629	-2.96821	-1.40558	1.15212	-4.82851	-0.524951
2.01946	1.18038	3.66648	0.207635	1.37246	4.64098	0.025946	0.988298	2.69198	0.389325
2.09972	-1.18529	1.12566	-2.14588	-2.21768	1.00676	-1.99674	-0.152906	1.24457	-2.29502
2.25658	2.80972	-0.270007	1.0938	3.86656	-0.32	0.70185	1.75287	-0.220014	1.48575
2.19436	-1.21583	0.866297	-3.96509	-0.180703	1.20832	-4.08893	-2.25095	0.524273	-3.84124
2.00749	-1.95875	1.80517	-0.667441	-2.65461	2.51631	-0.534909	-1.26289	1.09402	-0.799972
2.0054	0.915711	3.19932	-0.642178	1.53967	2.41446	-0.632427	0.291757	3.98417	-0.651929
2.00069	-0.508197	2.25515	3.32431	0.488281	2.19749	3.25799	-1.50467	2.3128	3.39063
1.97839	-0.563165	-0.204858	1.25348	-0.620504	0.562751	0.632193	-0.505825	-0.972467	1.87477
1.90858	-0.302481	-0.644506	-0.584048	-1.22296	-0.855151	-0.446098	0.617993	-0.43386	-0.721998
2.0827	1.24967	-0.250801	-2.5686	2.268	-0.142014	-2.75722	0.231345	-0.359588	-2.37998
2.18069	0.828024	1.77379	-2.07422	1.4025	2.36956	-2.78407	0.253552	1.17802	-1.36436
2.02002	1.73744	-0.343152	-3.67135	0.729147	-0.332515	-3.72934	2.74572	-0.353788	-3.61335
1.99535	1.54369	-0.826184	2.76326	2.44435	-0.849625	3.19177	0.643039	-0.802742	2.33474
2.02575	1.5212	-2.5728	-0.043236	1.86055	-1.61847	-0.046468	1.18185	-3.52713	-0.040004
2.13252	1.37841	0.570254	4.10534	0.339891	0.449588	4.31466	2.41694	0.690919	3.89602
2.0041	2.08458	1.05321	2.69102	2.84629	1.70379	2.71652	1.32287	0.402631	2.66553
2.00132	-0.736962	1.11158	1.48437	0.044433	1.61204	1.85891	-1.51836	0.61112	1.10983
2.00302	0.656721	0.290606	-1.59131	-0.299321	0.330629	-1.88694	1.61276	0.250582	-1.29568
2.04842	0.782377	-5.69976	-0.143614	-0.223117	-5.88185	-0.213152	1.78787	-5.51768	-0.074077
2.06142	1.81093	1.4753	-0.888485	2.80369	1.25657	-1.0586	0.818163	1.69402	-0.718367
2.09834	-3.12308	-0.144263	-2.28438	-2.20027	-0.59265	-2.50377	-4.04589	0.304124	-2.06499
2.03255	1.79944	0.494596	-0.251308	0.78681	0.418899	-0.210438	2.81206	0.570292	-0.292177
2.0892	0.777151	-0.003311	3.53422	1.81363	-0.129474	3.50281	-0.259326	0.122852	3.56564
2.07048	0.519305	2.42447	2.23577	1.55065	2.4597	2.31832	-0.512037	2.38925	2.15322
1.92468	-2.06887	-1.00566	0.440059	-2.75267	-0.344812	0.292449	-1.38507	-1.66651	0.587669
2.05317	-0.230372	3.25718	0.426443	-0.852573	2.49342	0.137636	0.391829	4.02095	0.715249
2.16545	2.59903	-2.87451	0.286891	2.46057	-3.94015	0.154495	2.73748	-1.80887	0.419288
2.03438	-1.79874	-2.43001	-0.360951	-2.62593	-3.01978	-0.411925	-0.971541	-1.84025	-0.309976
2.04495	0.738803	-2.76096	-2.37151	1.75997	-2.71101	-2.35842	-0.282368	-2.8109	-2.3846
2.04384	-2.49787	4.38297	0.397408	-1.4997	4.58845	0.473198	-3.49605	4.1775	0.321618
2.05427	0.51986	-1.63774	0.943301	0.682158	-2.55569	0.51198	0.357561	-0.719795	1.37462
2.00719	2.04244	-1.39752	-1.43661	1.11928	-1.26835	-1.06472	2.9656	-1.52668	-1.8085
2.08319	-0.831527	-0.12478	5.50133	0.050516	-0.213129	6.04824	-1.71357	-0.03643	4.95441
2.00092	2.86775	-0.448552	-0.352405	1.86907	-0.494702	-0.39036	3.86642	-0.402401	-0.314449
1.96324	-1.64924	-0.727091	-1.61306	-1.11538	-0.784347	-2.43482	-2.1831	-0.669836	-0.791294
2.107	-0.752145	-5.31919	0.727953	-1.79079	-5.20877	0.590517	0.286501	-5.42962	0.865389
2.163	-2.87534	-2.94838	-0.80743	-3.93996	-3.13591	-0.839995	-1.81072	-2.76086	-0.774865
2.18241	4.79357	1.06897	-5.01162	3.82437	0.748046	-4.62639	5.76276	1.38989	-5.39684
2.0913	2.09381	0.80528	2.92865	1.80836	0.112975	2.19885	2.37925	1.49759	3.65846
1.98867	-0.330901	-2.26899	0.240451	0.624157	-2.13296	0.481422	-1.28596	-2.40503	-0.00052
2.10823	-2.39403	3.50427	0.636685	-1.35848	3.70112	0.643343	-3.42957	3.30742	0.630026
2.21344	1.6845	-0.986224	-3.10747	2.74691	-1.23195	-3.29648	0.622084	-0.740496	-2.91846
2.08049	-0.468414	3.33322	-0.735318	-1.40416	3.29434	-0.28257	0.467332	3.37209	-1.18807
2.0031	1.15451	2.85902	-0.562285	2.11653	3.1297	-0.49633	0.192488	2.58834	-0.628239
2.12487	1.77823	-0.781221	1.63884	1.2759	-0.250789	0.867417	2.28055	-1.31165	2.41025
2.01614	-0.387373	-0.624931	4.24555	0.083126	-1.02537	3.449	-0.857871	-0.224495	5.0421
2.01431	-2.35469	-1.89844	-0.603495	-3.33189	-2.11399	-0.489553	-1.37749	-1.68289	-0.717436
2.11541	0.188218	4.03444	-0.310835	-0.862663	4.15404	-0.320129	1.2391	3.91485	-0.301541
1.98149	0.810345	-0.328114	2.77733	0.801928	-0.096809	3.74066	0.818763	-0.559419	1.814
2.03329	-0.725478	-2.67214	2.43466	0.284512	-2.70769	2.54521	-1.73547	-2.63659	2.32412
2.15675	-4.5492	-5.92972	0.009108	-5.54704	-6.33861	0.003356	-3.55137	-5.52084	0.014861
2.10443	0.677066	-0.144252	-4.14108	-0.340407	-0.006075	-3.91127	1.69454	-0.282429	-4.37089
2.13914	-1.52299	1.41386	1.2448	-0.587889	1.11416	0.820835	-2.45809	1.71357	1.66877
2.17563	-4.3202	-2.59795	2.53226	-5.32702	-2.90339	2.80859	-3.31338	-2.29252	2.25594
1.9932	-1.6176	-3.31365	0.447928	-2.58046	-3.49543	0.266102	-0.654739	-3.13186	0.629753
1.99704	-1.09017	-0.578581	-3.47797	-0.368024	-0.603166	-2.78881	-1.81231	-0.553995	-4.16714
1.97288	0.041214	0.828651	-1.53048	-0.750093	0.664796	-0.964746	0.832521	0.992505	-2.09621
2.22679	-1.06055	1.72464	-2.2066	0.046078	1.66583	-2.0991	-2.16718	1.78344	-2.31409
1.99907	0.196394	0.958326	-0.542733	0.697581	0.244705	-0.054243	-0.304793	1.67195	-1.03122
2.1047	1.05253	2.54899	2.46596	0.001471	2.50438	2.43888	2.10359	2.5936	2.49302
2.0266	2.37746	-2.44457	-0.915687	1.55716	-2.28533	-1.48887	3.19775	-2.6038	-0.342504
2.02809	1.22674	2.04008	1.5048	2.22498	1.8619	1.51265	0.228506	2.21825	1.49694
2.0695	2.01347	0.595375	-3.72001	1.0273	0.497421	-3.42239	2.99964	0.69333	-4.01764
1.97865	0.452762	0.62275	0.842482	0.654713	1.59092	0.817443	0.25081	-0.345419	0.867521
1.99053	1.22426	0.16313	-2.49615	2.17046	0.088865	-2.19658	0.278058	0.237394	-2.79571
2.00095	-0.9	0.431303	3.0624	0.047965	0.446886	2.74292	-1.84796	0.415719	3.38189
2.02105	-2.39982	-0.355287	-1.03212	-3.39475	-0.25731	-0.884938	-1.40488	-0.453265	-1.1793
2.00413	0.757385	3.13363	-3.30111	1.49804	3.50446	-3.86506	0.016732	2.7628	-2.73715
2.04116	-0.40937	0.981406	-2.97961	-1.38321	0.678061	-2.94489	0.56447	1.28475	-3.01434
2.1463	2.17419	2.40038	0.653759	3.01938	1.77957	0.881558	1.329	3.02119	0.42596
2.07133	-2.26245	0.331356	-3.46979	-3.20921	0.318657	-3.05018	-1.31568	0.344055	-3.8894
2.00211	2.40852	-0.249925	-0.548541	1.4075	-0.250086	-0.555941	3.40955	-0.249764	-0.541141
2.03454	1.26648	-0.417046	4.701	0.281208	-0.247291	4.88875	2.25176	-0.586801	4.51325
2.00569	1.54955	4.87811	0.596662	2.33027	4.68689	-0.003016	0.768834	5.06932	1.19634
2.00207	0.279266	-2.35411	-2.94084	1.27715	-2.38905	-3.0121	-0.718617	-2.31917	-2.86958
1.93379	0.045078	-1.4244	0.913195	0.953885	-1.36945	1.23867	-0.863728	-1.47934	0.587717
2.21852	-1.64409	0.346838	-1.92482	-0.597594	0.242831	-2.27766	-2.69058	0.450845	-1.57199
2.00434	-0.958593	0.678307	4.32517	0.04317	0.655531	4.30788	-1.96036	0.701083	4.34245
2.00397	-1.43389	-2.21175	-3.61214	-2.13769	-1.81269	-3.02104	-0.730091	-2.6108	-4.20324
2.04065	-1.21652	2.16365	0.490344	-0.213468	1.97956	0.457914	-2.21958	2.34774	0.522775
2.05992	1.62153	1.9699	-0.271879	2.63125	2.14757	-0.370442	0.611814	1.79223	-0.173316
2.04378	1.63625	0.507588	3.82952	1.11196	0.617058	2.95924	2.16054	0.398119	4.6998
2.08574	1.71071	1.71558	-1.41987	2.72796	1.88055	-1.57974	0.693453	1.55062	-1.25999
2.02314	0.520922	-4.07445	0.641876	1.28414	-3.50975	0.292757	-0.242299	-4.63914	0.990995
2.04348	-0.530754	0.356519	1.67179	-1.54208	0.330226	1.52868	0.480573	0.382812	1.81491
1.98244	0.511993	1.79455	3.17398	1.47138	1.74448	2.92987	-0.447391	1.84462	3.41809
1.87426	2.35681	0.487013	0.920048	2.89491	0.05704	0.284605	1.81871	0.916986	1.55549
2.06704	-1.91551	-1.47922	0.568679	-2.45004	-2.32713	0.316714	-1.38098	-0.631307	0.820643
1.99267	-2.13144	0.305913	0.542911	-3.12741	0.319048	0.566615	-1.13547	0.292777	0.519208
1.98848	0.2631	-1.58896	2.56716	-0.655539	-1.77707	2.89766	1.18174	-1.40084	2.23666
1.97219	-3.97195	-0.068102	0.107074	-4.09964	-1.04445	0.054056	-3.84426	0.908249	0.160092
2.0028	0.260165	3.48544	0.613343	1.13153	3.97228	0.694043	-0.611196	2.99859	0.532643
2.02666	0.56545	3.62876	1.72419	1.51707	3.31216	1.57918	-0.386167	3.94535	1.86921
2.08633	1.6225	0.913246	-0.431743	1.12007	0.453091	-1.22169	2.12493	1.3734	0.358204
2.01437	1.68983	-0.860226	3.37512	2.40261	-0.148649	3.38032	0.977056	-1.5718	3.36991
2.09022	2.49466	-2.7705	0.367391	2.69155	-1.75089	0.249547	2.29778	-3.79012	0.485235
2.02243	0.941993	-2.28201	1.69108	1.95306	-2.26984	1.67904	-0.069076	-2.29417	1.70311
2.02	0.943565	-3.79612	2.73417	1.82121	-3.69248	2.2452	0.065917	-3.89976	3.22314
2.14534	-2.43786	-0.674373	-2.13092	-3.41839	-0.815519	-1.71951	-1.45733	-0.533228	-2.54233
2.02146	1.02477	-1.2959	-1.80469	1.88768	-0.867698	-2.11066	0.161865	-1.7241	-1.49873
2.06069	0.525666	-0.783471	-4.89557	1.44622	-1.23899	-4.81375	-0.394889	-0.327953	-4.9774
2.07924	-1.66469	1.00751	-0.216472	-2.65815	0.705944	-0.270272	-0.671225	1.30908	-0.162673
2.05831	-0.61843	-0.375754	-0.558019	0.255177	0.025133	-0.9258	-1.49204	-0.776641	-0.190237
2.06747	-1.64368	4.55901	-0.805115	-0.684957	4.70341	-1.16373	-2.60241	4.4146	-0.446501
1.99417	-1.45915	-0.425885	2.46686	-0.462104	-0.417081	2.46641	-2.4562	-0.434689	2.46732
2.04021	-0.716814	-1.21317	-1.9558	0.019907	-0.550932	-1.71228	-1.45353	-1.8754	-2.19932
2.05061	-0.942603	-4.19479	-0.538815	0.027719	-4.46352	-0.73246	-1.91293	-3.92605	-0.34517
1.89642	0.445632	-1.49573	-0.391405	1.31466	-1.61246	-0.030481	-0.423397	-1.37899	-0.75233
2.1327	1.86468	-1.59629	0.80931	1.45497	-2.58041	0.836719	2.27439	-0.612173	0.781901
2.01086	0.531449	-2.8767	-0.40191	1.47582	-2.61841	-0.17314	-0.412923	-3.135	-0.630681
2.03299	-2.57135	0.024148	-4.7617	-3.56095	0.073902	-4.53482	-1.58175	-0.025606	-4.98858
2.11329	-1.47375	3.00103	-1.25525	-0.664603	2.52242	-1.73766	-2.28289	3.47965	-0.772845
2.0036	0.665515	-4.9982	-0.04986	-0.332808	-5.02848	0.027861	1.66384	-4.96792	-0.127581
2.03803	-1.82479	2.41528	-0.510936	-0.816542	2.29909	-0.419759	-2.83305	2.53148	-0.602113
1.99607	-1.32515	1.41624	2.50358	-2.29964	1.53696	2.68211	-0.350662	1.29552	2.32504
2.33053	-3.34137	0.221008	2.63379	-4.0089	0.244663	3.58862	-2.67385	0.197353	1.67897
1.99979	1.37269	0.332139	1.47003	1.72474	-0.150997	0.668519	1.02063	0.815274	2.27155
2.09307	1.93471	3.62733	-0.59982	0.914665	3.52907	-0.387495	2.95476	3.72558	-0.812144
2.01731	-0.792331	1.62068	0.473411	-0.978724	2.50032	0.016375	-0.605939	0.741049	0.930447
2.0033	-0.657958	-4.3484	-0.489129	0.340991	-4.27571	-0.478115	-1.65691	-4.42108	-0.500142
1.99907	2.27293	-0.911702	3.51528	1.44354	-0.406125	3.75102	3.10233	-1.41728	3.27955
2.00587	1.12717	1.12045	-0.647137	1.54284	2.00623	-0.426928	0.711497	0.234671	-0.867346
1.97996	-2.12251	-0.326063	1.11713	-2.0518	-0.145665	0.146297	-2.19321	-0.506462	2.08797
2.00482	0.756115	-0.46545	3.02534	1.64468	-0.417597	2.56384	-0.132452	-0.513303	3.48684
1.98087	-0.071232	-2.61427	-0.431136	0.639259	-3.29584	-0.323321	-0.781723	-1.9327	-0.538951
1.99838	2.82964	-1.85647	-3.66336	3.59897	-2.20897	-4.19463	2.06031	-1.50398	-3.13209
2.01258	-1.93556	2.78906	3.62482	-1.91362	3.22549	4.53128	-1.9575	2.35263	2.71837
2.007	1.17504	1.96622	2.8534	2.00592	2.22686	3.35214	0.344174	1.70559	2.35466
2.09265	-0.523105	-4.83089	0.504525	-1.30736	-4.1446	0.410974	0.261152	-5.51717	0.598076
2.12156	-1.457	-2.33235	-2.27661	-0.529036	-2.70478	-2.63077	-2.38497	-1.95992	-1.92246
1.96098	2.10855	-1.75414	-0.903415	1.70024	-1.11471	-1.52453	2.51686	-2.39357	-0.282303
1.99581	-0.935948	-3.31839	0.834722	-0.158208	-3.72862	1.30657	-1.71369	-2.90815	0.362872
2.26886	-3.99419	-1.48023	-0.817611	-4.9921	-1.56398	-0.284611	-2.99628	-1.39647	-1.35061
2.03884	-1.59888	1.45094	-2.10071	-2.54596	1.63518	-2.4298	-0.651806	1.26669	-1.7716
2.04705	0.129526	3.31857	-1.00191	-0.428034	4.17606	-0.963847	0.687086	2.46108	-1.03998
2.07104	-1.98315	-0.67069	-1.25311	-1.36734	-0.647156	-0.420931	-2.59896	-0.694223	-2.0853
2.06092	-1.49589	1.4821	2.43641	-1.34809	1.73505	3.42435	-1.6437	1.22915	1.44847
2.01543	-0.49074	3.35963	-3.00264	0.504261	3.47265	-3.11527	-1.48574	3.24662	-2.89002
2.3062	4.29115	-0.930435	0.956088	3.63277	-0.400501	0.171656	4.94954	-1.46037	1.74052
2.08191	-0.927716	-0.613633	-4.97482	0.112776	-0.588632	-4.95653	-1.96821	-0.638634	-4.9931
2.12176	0.950255	-0.099346	4.77125	2.00802	-0.140833	4.7014	-0.107507	-0.057859	4.8411
2.03249	2.608	-0.409421	-2.22641	1.80525	-0.309082	-2.84145	3.41075	-0.509761	-1.61137
2.03384	-1.85105	-3.26119	-0.75047	-0.914861	-3.15021	-0.369213	-2.78725	-3.37216	-1.13173
2.02769	-2.62428	-2.85759	-0.063676	-2.1659	-3.75234	0.067487	-3.08266	-1.96285	-0.194839
2.0808	1.8739	2.83037	0.042173	2.88924	3.05727	0.048367	0.858562	2.60348	0.035978
1.92405	0.594896	-0.622779	-0.305103	-0.357887	-0.74482	-0.358028	1.54768	-0.500738	-0.252179
1.97488	-2.61784	-1.22154	0.922714	-2.35407	-1.24136	-0.028637	-2.88161	-1.20171	1.87407
1.99461	-0.384008	2.24887	-2.17485	-1.35426	2.38677	-2.3598	0.586248	2.11097	-1.9899
2.0837	-0.322183	3.78622	1.16326	-1.23975	4.11235	0.792916	0.595387	3.46009	1.53361
2.10759	0.572739	1.01144	-1.48547	-0.31485	0.536248	-1.17423	1.46033	1.48664	-1.7967
2.07497	-0.355681	5.06654	-0.43522	-1.39293	5.04884	-0.448391	0.681572	5.08424	-0.42205
2.18029	3.20063	0.606702	1.78363	3.66804	0.923678	2.71608	2.73322	0.289727	0.851179
2.06763	-0.211694	-1.31046	-2.42227	0.759436	-1.14949	-2.10642	-1.18282	-1.47143	-2.73813
2.21757	-0.074194	-2.90385	-1.46552	-1.18126	-2.84513	-1.44656	1.03287	-2.96257	-1.48449
2.15568	-1.65714	-3.91412	1.32633	-2.33508	-4.51605	0.74338	-0.979207	-3.31219	1.90927
2.05179	-2.61348	0.777437	0.236915	-3.61353	0.549117	0.251966	-1.61342	1.00576	0.221864
2.03034	0.797444	-1.55716	0.389805	-0.211041	-1.45461	0.334884	1.80593	-1.65971	0.444727
2.00041	0.375356	0.566271	-3.79889	0.198975	0.575472	-4.78338	0.551738	0.55707	-2.8144
2.10219	-0.347273	1.2926	-3.0969	-0.33518	2.05934	-3.81577	-0.359366	0.525854	-2.37804
2.26624	-4.08713	-3.39901	-0.588008	-3.88394	-2.50969	0.084142	-4.29032	-4.28833	-1.26016
2.04658	0.492461	1.87396	0.621468	-0.072594	2.70079	0.411274	1.05752	1.04713	0.831662
1.99263	-0.934163	-0.470602	-3.1062	-1.89377	-0.510218	-3.37119	0.025449	-0.430985	-2.84122
1.99543	-1.66386	4.03711	-0.166107	-0.842509	3.50045	-0.347238	-2.48521	4.57377	0.015024
1.8739	1.49105	0.224493	-1.56199	1.00249	-0.178442	-2.25252	1.97961	0.627428	-0.871459
2.18605	-0.240135	-1.84048	-1.37907	0.852811	-1.8291	-1.37305	-1.33308	-1.85187	-1.38508
1.9674	0.136975	0.364535	0.026846	1.12056	0.356167	0.039088	-0.846614	0.372903	0.014603
2.04153	0.964816	4.5045	0.358761	1.95704	4.74219	0.389792	-0.027403	4.2668	0.32773
2.00675	-1.5555	0.381601	-3.06374	-2.46572	0.344787	-2.64313	-0.645283	0.418414	-3.48435
2.04703	2.09267	-0.943844	1.19971	1.12514	-1.26531	1.28977	3.06021	-0.622382	1.10965
2.00012	0.250133	-1.13229	2.44069	1.12111	-1.58693	2.25408	-0.620842	-0.677648	2.6273
1.95998	-1.37505	-1.01166	0.539901	-1.15687	-0.112492	0.862812	-1.59322	-1.91084	0.21699
1.95121	2.68693	0.465019	-1.56007	2.13277	0.510862	-2.36169	3.2411	0.419175	-0.758442
2.46109	-6.45489	-0.280191	-1.05175	-5.25148	-0.330871	-1.30367	-7.65831	-0.229512	-0.799829
2.00506	1.58037	3.46868	-2.31597	1.18953	2.60028	-2.62932	1.97122	4.33708	-2.00262
2.01194	1.64097	-3.48026	0.490923	0.689296	-3.8004	0.552573	2.59264	-3.16011	0.429273
2.00399	0.493019	2.42236	1.464	-0.355199	2.9094	1.68153	1.34124	1.93532	1.24648
1.99852	0.774145	-1.06876	-3.10381	0.983366	-0.136615	-3.39682	0.564924	-2.0009	-2.8108
2.11251	0.910217	-0.417632	-4.35494	-0.048213	-0.395672	-3.91154	1.86865	-0.439592	-4.79834
2.05895	2.15192	-3.56291	-0.417692	2.82566	-4.33196	-0.297512	1.47817	-2.79386	-0.537872
2.11015	1.78032	1.46494	-2.75145	0.734691	1.56068	-2.85473	2.82596	1.36919	-2.64817
2.00535	-0.176295	2.738	2.74481	0.672373	3.10553	3.13215	-1.02496	2.37046	2.35747
1.98043	0.193024	-0.928441	-1.17962	0.079434	-0.177414	-1.8149	0.306614	-1.67947	-0.54434
1.96798	-1.79302	0.719451	-4.30321	-1.07886	1.28073	-3.92481	-2.50717	0.158173	-4.6816
1.93431	-1.04945	0.546957	2.91645	-0.527412	1.32427	2.67429	-1.5715	-0.230355	3.15862
1.85035	-1.06407	1.26383	-0.859618	-1.60838	0.534001	-0.69518	-0.519772	1.99365	-1.02406
2.0152	0.15507	-2.8374	1.74084	0.386564	-2.67956	0.772977	-0.076425	-2.99525	2.7087
2.11391	-0.379807	3.20617	-1.85936	-1.4318	3.30411	-1.8889	0.672185	3.10824	-1.82981
2.19258	2.64529	1.26982	1.07521	1.93327	0.86196	0.348217	3.35732	1.67768	1.80221
2.22024	0.192422	-0.83449	-5.9333	-0.817945	-1.03434	-6.34752	1.20279	-0.634645	-5.51907
2.0251	1.32645	0.474069	3.1624	2.31834	0.358283	3.32975	0.334561	0.589855	2.99505
2.15873	-0.928131	0.225608	4.0062	0.142027	0.357426	3.95704	-1.99829	0.09379	4.05536
2.07382	3.59122	4.20852	0.094651	2.57433	4.0068	0.074016	4.60811	4.41025	0.115286
2.00258	-0.687919	0.103963	1.96858	0.279334	-0.077652	2.15304	-1.65517	0.285577	1.78413
2.03176	-1.5587	-2.3705	1.2048	-0.704367	-2.26014	0.666337	-2.41303	-2.48085	1.74327
2.01923	2.11491	2.72911	0.148742	3.05084	3.10531	0.106005	1.17898	2.3529	0.19148
1.88248	-2.19988	-2.11255	0.402568	-2.98099	-2.28068	-0.094954	-1.41877	-1.94442	0.900089
2.01164	-0.744617	5.05415	1.05501	-0.546336	5.01516	2.04032	-0.942897	5.09314	0.069701
2.38185	2.91373	1.59331	-0.853607	1.79352	1.33627	-0.541588	4.03394	1.85034	-1.16563
2.01302	-1.73849	1.49342	-4.64199	-1.3729	1.17412	-3.76026	-2.10409	1.81272	-5.52373
2.1057	-0.153817	0.010613	-5.49833	-0.9759	-0.06662	-4.84511	0.668267	0.087846	-6.15156
2.11546	0.136597	-1.24495	0.710829	1.02452	-1.81626	0.774052	-0.751324	-0.673643	0.647606
2.03858	0.981893	3.08573	0.986533	0.85167	2.10795	1.24332	1.11212	4.06352	0.729748
2.02768	0.57912	1.24545	0.3383	-0.255325	1.81252	0.23832	1.41356	0.678372	0.438279
1.88969	2.20216	0.552611	1.0532	2.80722	0.140198	0.456082	1.5971	0.965023	1.65032
2.00398	-0.495771	-2.1208	1.73584	0.488481	-1.9718	1.62167	-1.48002	-2.26979	1.85001
2.01477	0.27889	0.364704	1.46991	0.327862	0.499772	2.467	0.229918	0.229636	0.472825
1.96601	-0.211201	-1.57299	-0.664097	0.727655	-1.85781	-0.603071	-1.15006	-1.28818	-0.725123
2.27155	4.14177	2.9878	-2.47856	3.09489	2.64373	-2.20353	5.18865	3.33188	-2.75359
2.08319	1.03645	5.35994	-0.17535	-9.6e-05	5.2805	-0.240026	2.07299	5.43938	-0.110674
2.10675	-0.567215	-3.03873	0.195587	-1.60726	-2.87977	0.144268	0.47283	-3.19768	0.246906
2.03085	2.55909	-2.56351	0.032603	3.41653	-2.01957	0.026938	1.70166	-3.10744	0.038268
2.0083	0.370756	2.49607	3.47843	-0.21901	1.83102	3.0113	0.960523	3.16111	3.94556
2.09518	-3.03548	-0.263752	-0.644561	-2.18911	-0.121709	-0.043793	-3.88185	-0.405796	-1.24533
1.98796	-0.234463	0.367388	-0.443745	0.119725	1.29016	-0.548833	-0.588651	-0.555382	-0.338657
2.11339	0.931129	3.83651	-1.5876	0.192799	3.80368	-0.832353	1.66946	3.86935	-2.34285
2.00286	-2.37607	0.453556	2.52427	-3.3755	0.468722	2.46291	-1.37663	0.438389	2.58562
2.26758	0.462446	-1.85397	-3.5177	1.57964	-1.7605	-3.34852	-0.654747	-1.94743	-3.68688
2.1803	-0.986987	-1.13342	4.12109	-2.00834	-0.986076	3.76959	0.034366	-1.28076	4.47259
2.00447	-2.47735	-1.60703	2.75392	-1.52004	-1.46928	2.49115	-3.43466	-1.74479	3.0167
2.04812	0.206648	-1.14186	2.67679	-0.714917	-0.896249	2.30384	1.12821	-1.38747	3.04975
1.92542	-0.38788	1.09151	1.63936	0.535651	1.30202	1.81137	-1.31141	0.880993	1.46736
2.1152	0.376569	2.19942	2.22675	-0.635517	2.00855	1.98639	1.38865	2.39028	2.46711
2.08042	0.367817	1.42594	-2.87071	1.26503	1.64233	-3.35052	-0.5294	1.20955	-2.3909
2.07115	-0.064186	3.52291	2.24851	0.836988	3.08644	1.98431	-0.96536	3.95937	2.5127
2.00893	0.763242	-0.474609	3.79133	-0.167187	-0.391065	3.42218	1.69367	-0.558153	4.16048
2.15393	2.13269	3.84838	-0.635442	2.81567	4.62866	-0.34465	1.44972	3.06809	-0.926233
2.04496	-0.40819	3.18492	-1.55373	0.564054	2.90463	-1.4066	-1.38043	3.46521	-1.70086
2.01039	0.811939	-2.69391	-1.8297	-0.164609	-2.91147	-1.92689	1.78849	-2.47636	-1.73251
2.02328	0.109473	1.06221	-3.81997	-0.567101	1.7202	-3.45568	0.786048	0.404214	-4.18426
2.01928	0.071985	0.698762	-1.7644	-0.519288	1.40034	-1.34302	0.663258	-0.002814	-2.18578
2.02477	-0.218985	3.11723	-2.95521	0.72226	3.32371	-3.26561	-1.16023	2.91074	-2.6448
2.09541	-4.62875	5.02821	0.025878	-3.67216	4.60089	0.030147	-5.58534	5.45553	0.021609
2.01774	-0.99688	0.471282	3.52168	0.000924	0.595732	3.43969	-1.99468	0.346833	3.60367
2.14277	-0.78562	-1.57906	0.193007	0.059347	-2.23694	0.159935	-1.63059	-0.921184	0.226078
2.31453	-3.72609	2.21979	0.239413	-4.55473	2.93155	-0.142702	-2.89745	1.50802	0.621527
2.10542	-0.34819	1.40232	-4.69116	-1.1364	0.87358	-5.14653	0.440023	1.93105	-4.2358
2.04226	-1.37926	0.175582	-3.87169	-2.39589	0.177764	-3.776	-0.362626	0.1734	-3.96738
1.99128	-0.62721	2.83902	0.745773	-1.21528	2.03605	0.772419	-0.039136	3.64199	0.719127
1.96578	-1.86605	0.379999	-2.69141	-2.75659	0.163656	-2.33614	-0.975517	0.596342	-3.04668
2.03265	-0.362782	-4.17116	0.445731	-1.31437	-3.83761	0.318697	0.588807	-4.50471	0.572766
2.37668	-3.78823	1.13241	0.02949	-2.64839	1.01414	-0.285059	-4.92806	1.25069	0.344039
2.09888	-0.271425	-0.512328	-1.31134	-1.30849	-0.366375	-1.24414	0.765643	-0.658281	-1.37855
2.00435	-1.60121	-0.730635	-4.43439	-2.17752	-0.729956	-5.25428	-1.02489	-0.731314	-3.61451
2.01695	1.28292	-0.763563	0.530065	1.13979	-0.346191	-0.376764	1.42605	-1.18094	1.4369
1.99917	-0.534695	1.51927	3.91207	-1.53224	1.54267	3.97146	0.462849	1.49587	3.85267
2.02302	-1.14823	4.54219	-0.763155	-0.233697	4.67025	-1.17592	-2.06277	4.41414	-0.350392
2.03205	-2.14635	-1.92281	-0.725788	-2.09542	-0.909289	-0.676008	-2.19728	-2.93634	-0.775567
2.09541	-3.23291	-1.80473	-1.14708	-3.56574	-2.7255	-0.774122	-2.90007	-0.883965	-1.52004
2.03612	-1.75262	0.388716	0.70815	-2.76546	0.405522	0.606544	-0.739779	0.37191	0.809756
2.03952	2.55562	0.041746	-1.27714	2.31948	0.642116	-2.06689	2.79176	-0.558624	-0.487395
2.07308	-0.629085	2.13968	-2.03214	0.401815	2.04827	-1.97467	-1.65998	2.23109	-2.0896
2.02272	1.50741	-0.487679	-3.26637	1.44714	-0.438261	-4.27472	1.56768	-0.537097	-2.25801
2.0208	0.888093	-3.91463	2.12129	1.79052	-4.33701	2.28899	-0.014339	-3.49226	1.95359
2.04052	1.24633	-5.19077	0.024602	0.233069	-5.30205	0.067684	2.25959	-5.07948	-0.018481
2.07141	1.22484	-2.1293	2.32364	0.225597	-2.30941	2.52798	2.22409	-1.94918	2.11931
1.94904	0.218666	2.52528	-0.547781	-0.488693	3.18262	-0.416454	0.926024	1.86795	-0.679109
2.02365	2.68833	0.43081	2.4949	2.00509	0.509653	3.23703	3.37157	0.351966	1.75276
2.04408	1.4905	-4.01951	-0.397918	0.539849	-4.3941	-0.420565	2.44115	-3.64493	-0.375272
2.11764	1.21444	-0.505184	2.14687	0.607388	-0.562337	1.28124	1.8215	-0.44803	3.0125
2.05388	0.06197	-2.61589	-0.771499	-0.925579	-2.34218	-0.7049	1.04952	-2.88961	-0.838098
2.02924	-1.64511	1.18939	-0.07886	-1.18181	0.287331	-0.11203	-2.10841	2.09144	-0.045691
2.01548	-0.451166	-0.51868	5.0652	0.546375	-0.623269	5.16274	-1.44871	-0.414091	4.96766
2.15301	-1.48383	-0.672288	1.66376	-0.491756	-0.276149	1.53064	-2.47591	-1.06843	1.79687
2.00489	1.46785	0.524588	-2.58301	1.6078	0.56333	-3.57488	1.32789	0.485846	-1.59114
2.01261	0.654098	-1.02371	-2.94527	0.578811	-0.103852	-3.34633	0.729384	-1.94356	-2.5442
2.06189	0.578768	4.36242	-0.065572	-0.440008	4.20988	-0.024699	1.59754	4.51497	-0.106445
2.03968	2.39383	-1.49537	0.975147	2.61649	-2.48874	1.03605	2.17116	-0.501996	0.914247
2.12453	-0.92861	-1.3174	-1.7284	0.133024	-1.33848	-1.75824	-1.99024	-1.29633	-1.69857
1.98852	-0.78672	-1.67974	3.22771	-1.12375	-0.744631	3.20472	-0.449691	-2.61485	3.25069
2.05716	-1.14658	-0.550127	-2.59718	-2.1737	-0.604234	-2.60527	-0.119451	-0.49602	-2.58908
2.05801	-2.28613	3.36885	-0.112327	-1.30418	3.67644	-0.109402	-3.26809	3.06127	-0.115253
2.02266	-0.486622	0.431972	4.60323	-1.48998	0.471004	4.4826	0.516732	0.39294	4.72385
2.06289	-1.99277	0.513569	-1.44239	-3.01819	0.499829	-1.33196	-0.967348	0.52731	-1.55282
2.00705	-0.77948	0.225119	-4.73152	-1.61539	0.575907	-4.30109	0.056428	-0.125668	-5.16194
2.0461	-0.705506	-1.08153	-4.15106	0.064959	-1.74829	-4.0591	-1.47597	-0.414781	-4.24301
1.89368	0.667635	0.332113	1.10062	1.4006	-0.040135	1.5704	-0.065331	0.704362	0.630833
1.99497	-2.25263	-0.531821	-2.94695	-3.20323	-0.493483	-2.64716	-1.30204	-0.570158	-3.24675
2.00484	0.085814	3.00914	-4.10738	-0.789203	2.52968	-4.01088	0.96083	3.4886	-4.20388
2.01003	0.133268	2.57483	4.35182	-0.682461	2.144	3.95303	0.948997	3.00566	4.7506
2.01641	-0.994886	2.58277	2.87188	0.005208	2.50503	2.77064	-1.99498	2.66052	2.97311
2.08229	-0.719015	2.97448	-2.71112	-0.731921	3.73853	-3.41826	-0.706108	2.21043	-2.00398
2.0068	0.97442	1.6872	1.61474	1.95331	1.49373	1.50908	-0.004469	1.88067	1.7204
2.00506	-2.73268	2.31248	0.611996	-2.25622	1.43167	0.659038	-3.20915	3.1933	0.564954
2.10034	-1.9089	-1.26994	1.54756	-2.95682	-1.22325	1.49728	-0.860971	-1.31664	1.59784
1.99941	3.29609	-2.56648	1.93046	4.16531	-2.16992	1.63616	2.42687	-2.96304	2.22475
2.03108	-0.341214	-0.349572	-0.757454	-1.31198	-0.350253	-0.459235	0.629552	-0.34889	-1.05567
2.0967	0.315067	-4.32809	1.1899	-0.476673	-4.65485	0.585397	1.10681	-4.00134	1.7944
2.02604	1.55075	-2.45149	1.02075	1.16958	-2.84159	0.167093	1.93193	-2.06138	1.87441
2.02773	-0.531312	1.0888	-0.565263	-1.30868	1.73963	-0.571743	0.246057	0.437966	-0.558782
2.0161	-1.24212	4.96636	-0.551089	-2.23334	4.79028	-0.602603	-0.250911	5.14245	-0.499574
1.87976	-1.75776	-0.458963	0.596114	-2.07362	0.426229	0.602969	-1.44191	-1.34416	0.589259
2.01802	0.882638	0.847645	0.14484	1.50114	0.076386	-0.056919	0.264133	1.61891	0.3466
2.0009	0.829619	1.87926	-1.27459	1.35206	1.50315	-0.508749	0.30718	2.25536	-2.04042
2.01673	1.67837	-1.00699	1.61605	2.05338	-1.26735	2.51514	1.30335	-0.746623	0.716956
2.10185	1.68751	-1.701	0.36463	2.67282	-1.98189	0.598543	0.702208	-1.42011	0.130717
2.05473	1.1793	2.90151	0.948106	1.90255	3.18142	1.62193	0.456051	2.6216	0.274286
1.99795	-2.96492	0.851037	-0.197543	-2.35786	0.065431	-0.308218	-3.57199	1.63664	-0.086868
2.10916	-0.422399	3.07369	0.939005	0.426572	3.15714	1.55902	-1.27137	2.99025	0.318985
2.0072	-3.2647	-1.45114	-0.625531	-2.55804	-2.16327	-0.652312	-3.97136	-0.739016	-0.598749
2.00563	-2.99742	-1.95304	0.252027	-3.55552	-2.70012	-0.116805	-2.43933	-1.20595	0.620858
2.06282	-1.23174	-1.61118	-2.6837	-0.201901	-1.6388	-2.7335	-2.26157	-1.58356	-2.63391
2.07989	1.13673	-0.150713	2.53112	0.113443	-0.166333	2.71583	2.16003	-0.135093	2.34641
1.96541	-2.17745	-0.650683	2.42319	-3.15198	-0.686542	2.54448	-1.20292	-0.614825	2.3019
2.01538	-1.31661	-2.83819	-0.46973	-0.440011	-2.34166	-0.491434	-2.1932	-3.33473	-0.448026
2.00196	-2.51748	1.66805	-2.54239	-1.70606	2.00103	-3.02477	-3.3289	1.33507	-2.06001
2.00934	-0.655477	-2.19448	2.74723	0.333256	-2.30397	2.88789	-1.64421	-2.08498	2.60658
2.03859	3.3263	-0.54808	0.02044	2.30744	-0.518983	0.015124	4.34517	-0.577176	0.025756
2.12589	1.97114	-0.911984	-1.51625	1.33427	-1.00555	-0.670373	2.608	-0.818415	-2.36212
2.17132	-2.15563	-0.485276	3.58005	-1.13051	-0.796093	3.75662	-3.18074	-0.174459	3.40348
2.14073	-1.56092	-2.90911	-1.44708	-0.494133	-2.8308	-1.40821	-2.62771	-2.98741	-1.48595
1.75401	-2.40985	-0.947598	-0.380651	-3.02447	-0.569114	0.117474	-1.79523	-1.32608	-0.878776
2.0251	-0.834936	0.415943	-3.27495	0.172496	0.323107	-3.31641	-1.84237	0.508778	-3.23348
2.13153	0.474855	3.0768	-1.45472	-0.586104	3.15885	-1.51379	1.53581	2.99476	-1.39565
2.1202	1.24498	0.679703	-1.0767	2.19391	0.707779	-0.604941	0.296053	0.651628	-1.54847
2.12608	2.18074	0.034424	4.2636	1.1347	-0.031604	4.44106	3.22678	0.100451	4.08614
1.99717	2.79587	2.76111	2.69224	3.71498	2.4813	2.42002	1.87675	3.04092	2.96445
2.00271	2.3181	1.001	3.98629	2.67572	0.447222	3.23254	1.96047	1.55479	4.74004
2.03412	1.95828	-4.90606	-0.030994	2.92374	-5.22549	-0.014558	0.992824	-4.58662	-0.04743
2.00581	0.379718	-0.639251	-2.92371	-0.55334	-0.684068	-2.55872	1.31278	-0.594434	-3.28869
2.03367	-1.32114	0.560598	-1.01367	-2.00502	1.02481	-0.421418	-0.637257	0.096383	-1.60593
1.97472	-4.82687	-0.639166	0.10745	-4.62811	-0.61889	1.07438	-5.02563	-0.659442	-0.859485
2.06268	2.19684	2.35043	-0.437067	3.21497	2.18596	-0.440497	1.1787	2.5149	-0.433637
2.06836	0.627531	3.5412	-0.19386	1.59471	3.8828	-0.325751	-0.339651	3.1996	-0.061968
2.00194	-2.0394	-3.46422	0.7088	-1.22382	-4.0275	0.848353	-2.85498	-2.90093	0.569246
2.06218	0.032857	-1.61332	1.25338	0.15982	-0.988273	2.06353	-0.094106	-2.23837	0.443232
2.02011	0.141102	-5.1507	-0.042815	0.093333	-4.14194	-0.060949	0.188871	-6.15946	-0.024681
2.07815	-0.549184	1.17335	2.20988	-1.53734	1.45799	2.0609	0.438973	0.888701	2.35886
1.95032	-0.320766	-0.408786	0.652105	0.409317	-0.465643	0.00815	-1.05085	-0.351929	1.29606
2.03903	-1.70705	-1.16804	-1.87521	-2.229	-0.297436	-1.97018	-1.1851	-2.03865	-1.78023
2.02784	1.19414	-2.36693	-1.79045	0.198036	-2.1796	-1.81723	2.19024	-2.55425	-1.76367
2.02147	-0.860191	1.25623	0.366208	-0.602186	2.23293	0.39908	-1.1182	0.279535	0.333336
2.00164	-1.77833	-5.98947	0.483825	-0.808351	-6.23509	0.50492	-2.74831	-5.74384	0.46273
2.02738	-0.440373	-3.4775	-0.600747	0.465214	-3.02832	-0.525179	-1.34596	-3.92669	-0.676315
2.15135	1.1071	0.131545	-2.27418	0.034289	0.104286	-2.34771	2.17991	0.158804	-2.20064
1.9993	1.49052	4.90314	-0.429692	0.644558	4.42916	-0.672582	2.33648	5.37712	-0.186801
2.18984	-0.515647	-3.06466	-2.41098	0.571349	-2.96376	-2.32667	-1.60264	-3.16556	-2.49529
2.05401	2.11682	1.86835	0.435892	1.9882	0.849436	0.436126	2.24545	2.88727	0.435659
2.1228	-1.81893	2.60755	-0.52488	-2.86084	2.6416	-0.325267	-0.777025	2.57351	-0.724492
2.00165	-1.67698	-4.87683	-0.470906	-0.70404	-4.65287	-0.401089	-2.64993	-5.1008	-0.540723
2.04305	0.353118	-1.19456	-2.02394	-0.511959	-0.967235	-1.5305	1.21819	-1.42189	-2.51737
2.1326	-1.98911	3.85858	0.946265	-2.02993	4.91939	0.846179	-1.94829	2.79778	1.04635
2.00033	1.34519	4.2282	1.12936	0.357982	4.38682	1.15377	2.33239	4.06958	1.10496
2.04041	-1.19586	0.384892	1.96244	-0.194024	0.343318	1.77423	-2.19769	0.426466	2.15065
2.00715	-0.262608	4.66966	0.393505	-1.19393	4.36149	0.605242	0.668717	4.97782	0.181769
2.04726	2.24549	-0.052461	-4.1586	1.28486	-0.067334	-4.51186	3.20612	-0.037588	-3.80533
2.18015	0.673365	-2.04341	-0.665823	1.50235	-2.73402	-0.821118	-0.155619	-1.35281	-0.510527
1.97533	-0.444944	4.96293	-3.57838	0.127542	4.24909	-3.20667	-1.01743	5.67678	-3.95009
1.91302	3.01622	-0.248201	1.75245	2.33248	0.038115	1.14794	3.69995	-0.534517	2.35697
2.00268	-0.587882	0.01166	3.46301	-1.47809	0.16839	3.03215	0.302327	-0.14507	3.89388
2.0801	-1.22962	0.008146	4.85594	-0.270437	-0.009719	5.25764	-2.1888	0.026011	4.45424
2.11998	-0.880739	1.03169	-2.28396	0.042011	1.42793	-2.62323	-1.80349	0.635452	-1.94469
2.04577	-1.07624	4.46277	1.8926	-0.323186	3.82352	1.62696	-1.82929	5.10202	2.15823
2.16316	-2.71271	0.468059	-2.67157	-2.69835	0.454009	-3.75296	-2.72706	0.48211	-1.59018
2.02023	-2.11603	-3.26059	-4.21997	-1.42901	-3.73867	-4.78547	-2.80304	-2.78251	-3.65447
2.06521	-0.28849	0.099722	-1.30464	-1.26034	0.125261	-0.95659	0.683357	0.074184	-1.65269
2.03593	-1.60099	-3.13094	-0.48409	-1.02311	-2.4214	-0.930024	-2.17887	-3.84049	-0.038156
2.04754	-1.25369	-0.271035	-3.53455	-2.21739	-0.225753	-3.8771	-0.289994	-0.316317	-3.192
2.03302	-0.726813	-0.012818	-0.028403	0.2875	0.051566	-0.010694	-1.74113	-0.077203	-0.046112
2.09042	2.46465	-3.80155	0.528477	1.45781	-3.5325	0.448799	3.47149	-4.0706	0.608154
2.04433	-2.54019	0.059525	-2.03189	-1.90055	0.038816	-2.82893	-3.17982	0.080235	-1.23486
2.08751	0.119739	-2.62281	-0.717175	-0.505595	-3.42775	-0.941779	0.745074	-1.81787	-0.492571
2.08606	0.051233	-1.17688	0.418058	-0.955604	-0.90531	0.397072	1.05807	-1.44846	0.439044
2.14014	-1.18602	-5.87225	0.380493	-2.22115	-5.6233	0.272858	-0.150895	-6.1212	0.488127
2.08306	-0.900356	3.39152	-2.3161	-0.552521	4.22972	-2.82719	-1.24819	2.55331	-1.80502
2.03304	-0.814779	0.726918	-3.77252	0.190052	0.790323	-3.91257	-1.81961	0.663513	-3.63248
2.02625	-1.55031	3.44098	0.508877	-0.537786	3.40627	0.506613	-2.56284	3.47569	0.511141
2.01114	0.290159	-3.72701	0.944866	0.170013	-3.13069	0.144158	0.410305	-4.32334	1.74557
2.08697	-1.6117	0.91359	-1.89071	-2.03858	0.937107	-0.938831	-1.18481	0.890073	-2.84259
2.05431	-0.350873	3.61192	-0.52941	-1.17236	3.03005	-0.325351	0.470609	4.19379	-0.733469
2.0068	-1.69171	1.71756	-0.258768	-1.26904	0.808675	-0.213064	-2.11437	2.62645	-0.304472
2.09047	0.067597	0.261783	-2.42176	1.07374	0.319803	-2.69893	-0.938544	0.203763	-2.14459
2.07427	-0.721861	-4.64286	-0.550468	0.314923	-4.66546	-0.565298	-1.75865	-4.62026	-0.535638
2.02033	1.45236	-1.84428	-1.49816	0.52005	-2.15369	-1.73375	2.38466	-1.53487	-1.26257
2.04183	0.492893	2.3742	0.265431	1.5026	2.51752	0.312662	-0.516811	2.23088	0.218201
2.03445	-0.259314	2.49611	-1.62355	-0.594786	2.47415	-2.58362	0.076158	2.51807	-0.66349
2.10723	0.59553	-1.02248	-2.3258	1.56547	-1.42487	-2.41182	-0.374414	-0.62009	-2.23978
2.02592	0.846658	1.62603	-1.20935	0.750311	2.49084	-1.7279	0.943006	0.761212	-0.690801
1.92503	1.67403	0.057702	1.46699	2.47768	0.069726	0.937441	0.870367	0.045679	1.99654
1.96199	0.03648	-0.895838	4.87115	0.02331	-0.114451	4.27818	0.04965	-1.67722	5.46412
2.13363	2.80479	1.1712	-0.874468	3.48255	1.8738	-0.444253	2.12703	0.468608	-1.30468
2.04062	0.95521	-4.86032	-1.5091	0.122064	-4.68725	-2.07208	1.78836	-5.03338	-0.946113
2.07086	3.27164	1.90002	-1.42208	2.31815	2.22162	-1.66613	4.22512	1.57841	-1.17804
2.04205	-0.379535	4.28527	1.24861	-1.14763	4.4584	1.89865	0.38856	4.11215	0.598573
2.00483	-1.23953	-1.4448	-0.791424	-0.426713	-1.84734	-0.364656	-2.05235	-1.04226	-1.21819
2.05548	2.11521	2.01299	1.07479	1.20044	1.67006	0.755654	3.02998	2.35592	1.39392
2.05881	1.60245	-1.28074	-0.681229	1.61204	-2.30845	-0.62301	1.59286	-0.253022	-0.739448
2.20555	-3.20542	-4.01817	-0.394284	-3.53751	-2.97423	-0.520859	-2.87333	-5.06212	-0.267709
2.07911	2.61223	-1.78294	0.454284	2.38219	-2.79606	0.417397	2.84227	-0.769829	0.491171
2.04903	1.30616	-0.601189	-3.60211	0.36134	-0.726626	-3.9779	2.25097	-0.475752	-3.22633
2.0668	-0.541531	1.99157	1.40748	0.491832	1.99769	1.40114	-1.57489	1.98545	1.41383
1.90129	-0.382753	-0.789943	1.78601	-1.20928	-0.642395	2.23188	0.443777	-0.937491	1.34014
2.06406	-0.016663	4.89006	-0.016041	1.01446	4.92982	0.000896	-1.04779	4.85031	-0.032977
1.98346	0.938603	1.493	2.76804	-0.04938	1.57841	2.77895	1.92659	1.40758	2.75713
2.16119	0.495186	-5.0876	0.782248	-0.553528	-5.25353	0.98312	1.5439	-4.92167	0.581376
2.06658	-0.373523	0.18942	-4.66044	-1.38166	0.041252	-4.48897	0.63461	0.337587	-4.83192
2.07106	1.40665	0.046888	2.84071	0.379835	-0.082673	2.87507	2.43347	0.176448	2.80636
1.85822	-1.94202	-1.01623	0.584034	-2.38587	-0.912246	-0.225553	-1.49818	-1.12021	1.39362
1.98144	2.34318	4.03931	-0.314543	3.25824	4.29696	-0.035612	1.42812	3.78165	-0.593475
2.00305	-1.43999	4.36354	-0.817584	-0.82448	3.90238	-1.45908	-2.05551	4.8247	-0.176085
2.19365	-1.34932	-0.837932	3.79924	-0.392812	-0.464147	3.414	-2.30583	-1.21172	4.18447
1.86073	-0.492324	-0.874608	-1.14432	0.226921	-0.910948	-0.555297	-1.21157	-0.838268	-1.73334
2.12939	-0.65418	0.106124	1.24192	0.391953	0.049211	1.05233	-1.70031	0.163037	1.43151
2.03308	-0.619465	-1.73159	3.80621	-0.997026	-1.28431	2.9751	-0.241905	-2.17887	4.63732
2.00442	1.66968	-4.20795	-0.307827	2.4166	-4.86029	-0.16295	0.92275	-3.55561	-0.452705
2.04834	-0.587931	2.35989	2.4275	0.432912	2.41378	2.48995	-1.60877	2.30599	2.36505
2.18647	-0.114322	0.601578	4.97014	-1.09601	0.264645	4.62675	0.867372	0.938511	5.31353
2.02966	0.317802	1.08048	-1.87642	-0.659422	1.28675	-2.05634	1.29503	0.874212	-1.69651
2.06293	-2.94316	1.52355	0.165439	-3.67071	2.25385	0.200661	-2.21561	0.793248	0.130216
2.03224	-0.927341	-2.15686	2.46113	-0.053771	-1.82261	2.06407	-1.80091	-2.49111	2.85819
2.06812	-0.490082	-1.82205	-2.57713	0.527527	-1.94157	-2.71664	-1.50769	-1.70253	-2.43761
2.01305	2.62379	-2.18256	3.36296	3.62397	-2.08865	3.30036	1.62361	-2.27647	3.42556
2.03653	1.3399	2.10935	-2.63703	2.35631	2.14333	-2.68841	0.323503	2.07538	-2.58564
2.0668	-1.27873	2.94685	1.38414	-1.47889	2.42145	0.517078	-1.07857	3.47225	2.25121
2.04109	-0.558676	-2.30893	0.546521	-1.57736	-2.36917	0.559281	0.46001	-2.24868	0.533761
2.0301	-1.98817	-1.1259	-3.10862	-1.0284	-1.24583	-3.41649	-2.94794	-1.00596	-2.80075
2.0098	2.19975	0.085929	4.57881	3.17766	-0.124343	4.67529	1.22184	0.296201	4.48232
2.01336	1.07244	-2.46428	1.31378	0.098402	-2.69147	1.42799	2.04648	-2.2371	1.19958
2.0457	-1.13973	0.080858	2.97895	-1.83657	0.041432	3.72666	-0.44288	0.120283	2.23124
2.33811	4.27144	0.282601	1.78064	5.31645	-0.086497	1.40861	3.22642	0.651698	2.15268
2.17056	1.05289	4.55187	1.21166	0.229446	4.79893	1.87402	1.87634	4.3048	0.549296
2.00854	1.57325	3.51791	1.08714	1.01685	3.39975	0.259477	2.12965	3.63607	1.91479
2.01208	0.368576	1.05725	1.91813	-0.627178	1.17928	1.99365	1.36433	0.935212	1.84262
2.03698	-4.71485	3.47466	-2.3892	-5.7025	3.35067	-2.17358	-3.7272	3.59865	-2.60482
2.09235	1.15132	1.65069	-0.256031	2.19524	1.71539	-0.278699	0.107392	1.58598	-0.233363
2.01701	1.4542	-2.77203	2.466	2.42796	-3.02173	2.38527	0.480435	-2.52232	2.54672
2.08369	-0.079678	0.723415	3.59391	-1.11138	0.742226	3.73771	0.952024	0.704604	3.45012
1.74929	0.592137	0.902685	0.547403	1.29722	0.415937	0.371486	-0.112941	1.38943	0.723321
2.01055	1.97022	-0.36439	0.190844	1.18262	-0.520898	0.795637	2.75782	-0.207882	-0.413948
2.01013	-0.174365	-4.09308	0.136058	0.809299	-4.27395	0.235299	-1.15803	-3.9122	0.036817
2.01219	-3.25888	-1.69886	-2.10874	-3.38851	-0.716785	-1.9328	-3.12925	-2.68093	-2.28468
2.014	2.15268	-0.477965	-2.06875	2.96282	-0.173242	-2.58341	1.34255	-0.782688	-1.55409
2.24258	-1.47401	-2.50782	-1.82428	-2.50359	-2.16647	-1.54017	-0.444419	-2.84917	-2.10839
1.99436	-0.946614	0.969763	-2.7109	-1.81449	1.4495	-2.81581	-0.078735	0.490026	-2.606
2.0081	0.030538	1.94872	-1.55756	-0.894274	1.66356	-1.29011	0.95535	2.23387	-1.82501
2.12735	-0.592305	-2.54819	1.55024	0.43872	-2.33373	1.40058	-1.62333	-2.76264	1.69989
2.09415	-1.13627	-2.52743	0.210824	-0.09122	-2.59198	0.218181	-2.18133	-2.46288	0.203468
2.02541	-0.92045	3.22114	2.36366	-1.9031	3.4165	2.51134	0.062196	3.02578	2.21598
2.04584	0.257489	-3.32747	-0.666448	-0.648829	-2.85657	-0.609824	1.16381	-3.79837	-0.723072
2.00458	1.64286	0.144847	1.66622	1.50943	0.160117	2.65947	1.77629	0.129576	0.67297
2.1044	-1.43665	-0.621229	1.99952	-2.41068	-0.885817	2.29682	-0.462618	-0.356642	1.70222
2.10961	-2.25428	-1.93647	1.07209	-3.01104	-2.42406	1.62181	-1.49752	-1.44888	0.522364
2.01461	-4.86297	4.53565	0.002165	-3.86284	4.41642	-0.010901	-5.86311	4.65488	0.015231
2.00178	0.780794	0.548743	-3.87528	1.77039	0.598855	-3.73394	-0.208798	0.498632	-4.01661
2.02288	-1.27464	1.55888	1.84093	-0.298604	1.4464	1.60071	-2.25068	1.67136	2.08115
2.03628	-0.780556	-3.97318	0.329722	-1.77846	-4.06756	0.151145	0.217348	-3.87881	0.508298
2.01251	0.411547	0.668692	1.84397	0.657639	0.680446	2.8196	0.165455	0.656939	0.868343
2.03539	0.063329	-4.20687	3.53238	-0.55007	-3.56935	3.02938	0.676728	-4.8444	4.03537
2.04157	-0.080414	-4.91329	0.472696	0.940357	-4.91475	0.477705	-1.10119	-4.91182	0.467686
2.02615	2.58598	0.00698	-0.886902	3.56405	0.063192	-0.628964	1.6079	-0.049231	-1.14484
1.99622	-1.41037	-0.589917	3.33724	-2.40768	-0.591481	3.37696	-0.413051	-0.588354	3.29752
2.16505	1.64624	1.59025	-2.5483	0.60683	1.74611	-2.80753	2.68564	1.43438	-2.28908
2.04841	-1.83483	-3.1278	-0.968171	-2.42873	-3.87111	-0.588988	-1.24094	-2.38449	-1.34735
2.11896	-0.556805	0.055628	5.91833	-1.60088	-0.048098	6.06549	0.487267	0.159353	5.77118
1.87938	1.00448	-1.16384	-0.842308	1.39045	-1.95053	-0.502939	0.618515	-0.377157	-1.18168
2.01069	-0.108031	3.42294	1.267	0.862789	3.63982	1.41258	-1.07885	3.20605	1.12143
2.01461	-1.73347	-1.9655	-0.580394	-2.73466	-2.07282	-0.552556	-0.732285	-1.85819	-0.608233
1.96984	-1.03092	0.661625	2.63256	-0.257777	1.27061	2.59435	-1.80406	0.052638	2.67077
2.01144	-1.76892	-0.435411	-1.56074	-0.869871	-0.327455	-1.12309	-2.66796	-0.543368	-1.99839
2.00708	1.16762	5.02787	0.185584	2.16531	5.13457	0.16785	0.169927	4.92117	0.203318
2.04686	0.477705	2.11485	2.21924	1.4907	2.01565	2.11244	-0.535292	2.21404	2.32604
2.00248	0.99544	0.382315	3.77881	0.036478	0.294762	3.50456	1.9544	0.469869	4.05305
1.99495	0.902043	2.98156	-2.84375	-0.052618	2.79865	-2.61985	1.8567	3.16447	-3.06764
2.30267	0.897906	-5.76348	-0.148121	2.0421	-5.7424	-0.274398	-0.246292	-5.78456	-0.021844
2.00369	0.91051	1.71216	-0.969917	0.094212	1.7689	-0.391878	1.72681	1.65542	-1.54795
2.04969	-0.0276	2.68672	0.451015	0.0769	1.68108	0.618571	-0.1321	3.69236	0.283459
2.04536	0.175331	-2.56065	-1.58012	0.254766	-2.18918	-0.630611	0.095896	-2.93212	-2.52964
2.10578	1.92979	-1.69875	1.09384	2.45598	-2.61072	1.09549	1.4036	-0.786777	1.09219
2.00265	-2.64	0.019137	0.893919	-1.68303	-0.000946	0.599883	-3.59697	0.03922	1.18796
2.16661	-2.78768	1.04072	-2.34205	-1.88926	0.477263	-2.12092	-3.68611	1.60417	-2.56317
1.8865	2.17773	-0.616371	0.130349	1.27643	-0.893304	0.104076	3.07903	-0.339439	0.156623
2.06877	-1.32092	-3.47237	-1.75845	-2.35528	-3.47268	-1.76616	-0.286561	-3.47206	-1.75074
2.03184	2.34675	-0.303427	-3.85872	3.21973	-0.38052	-3.34486	1.47376	-0.226334	-4.37257
2.02518	0.403344	0.345804	4.79146	-0.582747	0.575696	4.78099	1.38943	0.115912	4.80193
2.02162	1.45017	-0.591708	4.07597	2.31205	-0.634209	4.60237	0.588294	-0.549207	3.54957
2.03313	-1.40828	0.930558	3.73997	-0.434725	1.17672	3.58184	-2.38183	0.6844	3.8981
2.02729	-0.811525	-0.121865	-3.39779	-1.81679	-0.05338	-3.50831	0.193745	-0.19035	-3.28728
2.07863	0.170802	-0.355619	-2.13166	1.20319	-0.306543	-2.02234	-0.861584	-0.404695	-2.24097
2.04718	-1.61539	4.35868	-0.326114	-2.60542	4.57872	-0.18768	-0.625368	4.13863	-0.464548
2.14691	2.72796	1.34385	-1.05753	3.58462	0.928025	-1.55304	1.87131	1.75968	-0.562014
1.99511	-0.928519	-0.964253	-0.191895	-1.86294	-0.615416	-0.174852	0.0059	-1.31309	-0.208939
1.9728	-1.08269	-5.06708	-0.678597	-0.953501	-4.08964	-0.648563	-1.21187	-6.04453	-0.708631
2.07307	-0.055387	0.066311	-0.264014	0.979108	0.100298	-0.319397	-1.08988	0.032324	-0.208631
2.08628	2.3953	1.85978	1.4143	1.87529	1.11035	1.92035	2.9153	2.60921	0.908252
1.87709	-0.693821	0.683632	-1.22774	-1.57333	0.524846	-0.941184	0.185691	0.842419	-1.5143
2.05579	1.96444	-2.43964	0.171583	2.98066	-2.28513	0.173814	0.948229	-2.59415	0.169352
2.01021	0.444335	-0.703037	-4.86542	-0.307156	-0.035584	-4.86419	1.19583	-1.37049	-4.86665
2.03285	1.34036	4.22352	-0.611487	2.29023	4.58059	-0.669511	0.390495	3.86644	-0.553463
2.017	0.519512	-0.492474	1.55359	0.229841	-0.43425	0.589348	0.809184	-0.550698	2.51784
2.2465	-3.25681	2.92551	-0.662832	-4.16096	3.31985	-1.20013	-2.35266	2.53116	-0.125531
2.04757	0.100816	3.51487	-1.45247	-0.771485	3.99733	-1.68583	0.973116	3.03241	-1.2191
2.08858	-0.169475	-0.760875	4.74819	-1.10641	-0.906815	4.31071	0.767465	-0.614936	5.18566
2.01613	2.05417	0.479623	-2.58679	2.97776	0.221785	-2.27582	1.13058	0.73746	-2.89776
2.04232	-1.79005	2.1854	-2.12926	-2.81119	2.18469	-2.12315	-0.768904	2.1861	-2.13537
2.04198	0.794385	2.31598	1.03195	-0.143694	2.42198	1.42079	1.73246	2.20998	0.643114
2.06895	-1.85594	0.64492	1.77183	-0.831881	0.580518	1.64032	-2.88	0.709322	1.90333
2.07028	1.88001	3.6267	0.201004	0.859211	3.4596	0.240575	2.90081	3.7938	0.161432
2.01766	3.39907	-1.9447	2.01812	2.42889	-2.19896	2.12686	4.36926	-1.69043	1.90939
1.93875	1.44784	0.879707	-0.79898	1.68276	1.04068	0.127623	1.21293	0.71874	-1.72558
2.01576	3.59812	1.42361	-2.85817	2.71905	1.68133	-3.27845	4.47719	1.1659	-2.43788
2.00547	2.22391	-4.62725	-0.485094	3.21362	-4.46617	-0.486882	1.2342	-4.78833	-0.483306
1.97374	1.63185	-0.938929	2.09159	0.915111	-1.51764	1.73763	2.34859	-0.360212	2.44554
2.00617	-2.07561	-1.50255	-2.4951	-2.34778	-2.46072	-2.37679	-1.80344	-0.544368	-2.6134
2.12412	-0.454236	0.966864	0.041268	-1.51463	0.907689	0.035695	0.606161	1.02604	0.046841
2.10396	-0.342952	3.03043	-0.451964	-1.31899	3.40974	-0.552582	0.633091	2.65111	-0.351346
2.02446	-0.815192	-1.7136	2.13254	-1.79237	-1.57459	1.90803	0.161988	-1.85261	2.35705
2.035	1.13191	-1.21905	-2.96785	1.79498	-0.457145	-2.84477	0.468841	-1.98096	-3.09093
2.02318	-0.272648	-1.48978	-1.63165	-1.27301	-1.37403	-1.53576	0.72771	-1.60553	-1.72755
2.07148	2.63561	2.91943	-0.327827	1.62975	2.69173	-0.232171	3.64147	3.14713	-0.423482
1.99843	-0.878689	4.98959	0.468652	-0.649051	5.96189	0.45047	-1.10833	4.01729	0.486834
1.99636	-1.39572	2.22691	-0.34869	-0.979573	1.74352	0.419112	-1.81187	2.71029	-1.11649
2.00062	-0.661413	-0.866358	0.769759	-0.625579	-1.86581	0.790348	-0.697248	0.133098	0.749169
1.96492	-1.05693	-3.89088	2.14247	-1.43352	-3.20192	2.73301	-0.680333	-4.57984	1.55194
2.14903	0.534223	-4.8541	0.019157	1.56956	-5.14037	0.045942	-0.501111	-4.56783	-0.007627
2.06923	1.02877	-0.228252	-3.80485	-0.005327	-0.224121	-3.77232	2.06286	-0.232383	-3.83738
2.02045	0.843299	0.973628	5.15196	-0.078697	0.561116	5.16962	1.7653	1.38614	5.1343
2.09129	4.68425	4.28028	-0.051085	5.66429	4.64455	-0.036924	3.70421	3.91601	-0.065246
2.147	0.668322	0.343371	-2.74526	1.67142	0.441401	-3.11483	-0.334778	0.245341	-2.37568
1.96195	-0.463835	0.237402	0.31494	-1.43322	0.186747	0.173401	0.505553	0.288057	0.456479
2.04678	-1.58158	-0.271752	3.99705	-2.56025	-0.092073	4.23633	-0.602914	-0.45143	3.75778
2.32752	0.343898	1.29118	0.311178	-0.681146	1.83779	0.380809	1.36894	0.744583	0.241546
2.02815	-1.88108	-0.39763	-2.68364	-1.07178	-0.425054	-2.07319	-2.69036	-0.370205	-3.29409
2.00102	0.018072	3.45485	-2.52575	0.935794	3.76954	-2.77024	-0.89965	3.14016	-2.28125
2.10714	-0.107444	0.195339	2.4072	0.898565	0.145965	2.09815	-1.11345	0.244714	2.71625
2.02151	0.630622	2.0761	1.1182	-0.178502	2.24459	1.70005	1.43975	1.90761	0.536341
2.07639	0.688558	-2.67978	2.05488	-0.33453	-2.8189	2.16344	1.71165	-2.54067	1.94632
1.98933	-2.66259	-0.007148	-1.18141	-3.43757	0.541513	-0.885207	-1.88761	-0.555809	-1.47762
2.09215	0.785793	1.1067	4.15659	1.71135	0.624355	4.22701	-0.139765	1.58904	4.08617
2.0726	0.487612	4.40284	-0.918745	-0.34242	4.34766	-0.300749	1.31764	4.45803	-1.53674
1.88881	-0.841007	-1.78755	0.575191	0.059343	-1.50471	0.610837	-1.74136	-2.0704	0.539546
2.01548	1.55676	-2.64303	-2.06958	0.566215	-2.7239	-2.23635	2.54731	-2.56215	-1.90281
2.28155	3.68035	0.808111	1.87508	4.6111	0.927317	1.22635	2.7496	0.688904	2.52381
2.00735	0.92874	-1.31019	-3.15478	1.58203	-2.0219	-3.4269	0.275454	-0.598483	-2.88266
2.02556	1.31988	-4.06602	1.6829	2.04721	-3.38588	1.4982	0.592539	-4.74616	1.8676
2.05245	-0.656892	-3.22408	0.562788	0.351384	-3.3736	0.44378	-1.66517	-3.07457	0.681797
2.00645	0.649603	-0.305335	5.96454	1.62435	-0.23519	5.73781	-0.325143	-0.37548	6.19127
2.19228	-1.25231	-4.21194	0.81974	-2.32956	-4.36523	0.687175	-0.175071	-4.05865	0.952305
2.06775	2.18291	-0.342765	4.34072	1.8221	-0.628287	3.41487	2.54372	-0.057244	5.26656
2.15345	-2.78672	-1.0085	-1.12455	-3.41969	-1.54082	-1.81398	-2.15375	-0.476182	-0.435109
2.03168	-1.06918	3.2399	-0.434392	-0.055489	3.29564	-0.469724	-2.08287	3.18417	-0.399061
[truncated: 158,000 more rows]
