# Supplementary material for: CKAP5 stabilizes CENP-E at kinetochores by regulating microtubule-chromosome attachments
Source: EMBO Rep. 2024 Feb 29;25(4):1909–35. doi: 10.1038/s44319-024-00106-9 (PMC11014917; doi:10.1038/s44319-024-00106-9)
Supplement: Supplementary file 8 — Source Data Fig. 5 [file 44319_2024_106_MOESM8_ESM.zip › Figure 5/5H/readme.txt]

Data file "total_distribution.xlsx" contains the following data:

Inter-kinetochore distance, chromosome_x, chromosome_y, chromosome_z, kinetochore1_x, kinetochore1_y, kinetochore1_z, kinetochore2_x, kinetochore2_y, kinetochore2_z 
