# Supplementary material for: CKAP5 stabilizes CENP-E at kinetochores by regulating microtubule-chromosome attachments
Source: EMBO Rep. 2024 Feb 29;25(4):1909–35. doi: 10.1038/s44319-024-00106-9 (PMC11014917; doi:10.1038/s44319-024-00106-9)
Supplement: Supplementary file 8 — Source Data Fig. 5 [file 44319_2024_106_MOESM8_ESM.zip › Figure 5/5J/ch_tog_depleted_ksp_0.5/merotelic_distribution.xlsx]

## Sheet: merotelic_distribution
1.99295	3.77885	0.411892	-1.73358	2.83107	0.303777	-1.44548	4.72662	0.520006	-2.02167
2.00073	6.30967	2.11947	-0.329872	6.33335	3.0685	-0.014431	6.286	1.17043	-0.645313
2.00623	6.29953	-1.98224	0.88976	5.29848	-1.92194	0.867589	7.30058	-2.04255	0.911931
2.00311	5.29879	0.371005	2.68278	4.42103	0.409944	2.20202	6.17655	0.332065	3.16354
1.9924	-4.2133	-2.34791	-0.070939	-4.65416	-3.24056	-0.106217	-3.77244	-1.45526	-0.035661
2.01216	7.50652	1.64779	2.46648	7.98355	2.15331	3.19387	7.02949	1.14227	1.7391
2.00343	7.80339	-0.316787	0.785051	8.6438	-0.283149	0.240973	6.96298	-0.350425	1.32913
2.00141	3.69311	1.24487	0.396432	4.62573	1.60048	0.468351	2.76049	0.889266	0.324513
2.00372	3.51567	0.708539	2.68914	4.50096	0.799806	2.84597	2.53038	0.617271	2.53231
1.99816	-7.2183	-1.77795	-0.127613	-7.96477	-1.11419	-0.10801	-6.47184	-2.4417	-0.147217
2.00598	3.10137	-0.109634	-1.69975	3.96288	0.093508	-2.17147	2.23986	-0.312777	-1.22802
2.00941	4.61787	1.61936	-0.265933	5.61919	1.70013	-0.282205	3.61655	1.53859	-0.249661
2.01254	-4.26613	6.1e-05	-0.691555	-5.12198	0.017166	-1.22052	-3.41028	-0.017044	-0.16259
2.00352	4.57479	-0.471902	0.113395	5.49801	-0.859162	0.07823	3.65158	-0.084642	0.148561
2.00361	4.97256	-1.79803	0.425709	5.95653	-1.98328	0.458656	3.98858	-1.61278	0.392762
2.03055	1.71997	1.93867	-0.510282	2.73515	1.92831	-0.519877	0.70479	1.94903	-0.500688
2.01224	-1.26323	0.304376	-1.17514	-2.24598	0.307153	-0.959588	-0.28047	0.301599	-1.3907
2.00165	-7.58727	-3.16264	0.291824	-7.08121	-2.30319	0.208791	-8.09334	-4.02209	0.374856
1.99473	2.97331	-0.599159	0.381029	3.9643	-0.701072	0.42901	1.98233	-0.497245	0.333049
1.99949	-4.49149	-2.10494	-2.04103	-3.69401	-2.55602	-2.44108	-5.28897	-1.65385	-1.64098
1.99472	-2.92173	-0.077643	-0.173366	-3.91244	0.032644	-0.205828	-1.93101	-0.187929	-0.140904
1.99229	7.00003	-2.89053	0.142071	7.29136	-1.93796	0.134578	6.70872	-3.8431	0.149565
1.97805	-5.25527	1.52817	0.712168	-4.43202	2.00267	0.437808	-6.07852	1.05367	0.986528
2.02202	0.784598	-0.088824	-1.42404	1.7951	-0.079773	-1.3932	-0.225902	-0.097875	-1.45488
2.00625	-4.69391	-0.195803	1.95225	-3.7083	-0.131446	2.1274	-5.67953	-0.260159	1.77711
2.00275	-4.17826	-0.268282	-2.69104	-3.18585	-0.303595	-2.81993	-5.17068	-0.232969	-2.56214
1.9928	6.77832	2.2224	-0.604497	6.16512	1.49181	-0.892665	7.39153	2.95298	-0.316329
2.00245	-4.28467	1.79952	0.529119	-3.28698	1.83436	0.452575	-5.28235	1.76468	0.605662
2.00533	-4.34837	0.364317	1.72124	-5.3341	0.511703	1.83062	-3.36265	0.216931	1.61186
2.00453	-4.47863	-0.020715	-3.13183	-5.47183	0.012749	-3.26205	-3.48542	-0.054179	-3.00161
2.01522	-2.42376	0.782497	0.649034	-1.41734	0.746881	0.615698	-3.43019	0.818113	0.682371
2.00501	4.11127	0.433355	-2.34303	3.12935	0.369389	-2.15131	5.09319	0.497321	-2.53476
2.00287	-4.22285	0.429296	-1.31651	-3.23644	0.2742	-1.2403	-5.20927	0.584391	-1.39272
2.00358	-3.99765	0.346279	1.6928	-3.00955	0.305	1.533	-4.98575	0.387558	1.85261
2.01403	-4.1722	-0.091099	-2.42394	-3.19318	-0.039552	-2.19387	-5.15123	-0.142645	-2.65402
1.98904	5.35224	1.52711	-1.66021	5.45843	2.4903	-1.88395	5.24606	0.563918	-1.43648
2.00172	4.75728	0.946058	0.536406	3.78881	0.698424	0.486713	5.72574	1.19369	0.5861
2.02652	2.88645	0.398588	-2.01781	3.89835	0.408701	-1.96643	1.87454	0.388474	-2.06918
2.00545	-4.53089	0.746433	-0.549064	-3.73847	0.133171	-0.511223	-5.32332	1.35969	-0.586906
2.0069	4.12061	1.50413	0.309443	4.98477	2.01395	0.324815	3.25645	0.994321	0.29407
2.00254	4.64128	-0.992211	0.352663	5.56965	-1.36356	0.405316	3.71291	-0.620859	0.30001
1.9985	-5.45925	1.64478	-0.692294	-5.20508	2.44246	-0.146762	-5.71343	0.847107	-1.23783
1.99807	5.62732	-1.62377	0.497022	6.52324	-1.25085	0.734347	4.7314	-1.99669	0.259697
2.00814	-4.85969	1.1665	1.55718	-5.79151	1.46823	1.77813	-3.92786	0.864772	1.33622
2.00468	-3.95212	1.16208	-0.447533	-2.96525	1.00598	-0.367539	-4.93899	1.31818	-0.527527
2.00378	-2.15242	-1.37634	-0.077636	-1.28408	-0.876627	-0.071084	-3.02076	-1.87606	-0.084188
1.9972	3.10715	-1.61917	0.323213	4.10149	-1.70035	0.366895	2.11281	-1.53799	0.27953
2.01342	3.18323	0.46597	1.38205	2.17942	0.423261	1.31873	4.18704	0.508678	1.44536
1.99817	5.84199	1.22688	0.324283	5.36303	1.71684	-0.402836	6.32095	0.736919	1.0514
2.00842	7.81387	1.55888	2.06441	7.83799	0.950843	1.26557	7.78974	2.16691	2.86326
1.98715	5.99733	4.74327	0.038909	6.04043	3.75068	0.028325	5.95424	5.73586	0.049494
1.99368	-5.50541	1.88727	0.402402	-6.10355	1.11183	0.588497	-4.90728	2.6627	0.216307
2.01511	4.07611	2.59581	-0.394152	5.0705	2.75804	-0.400677	3.08173	2.43358	-0.387628
2.00948	-5.19056	-1.00961	-0.37451	-4.32524	-0.586499	-0.660353	-6.05588	-1.43271	-0.088667
2.00912	-2.03231	-2.11193	0.064255	-3.03518	-2.16809	0.079279	-1.02943	-2.05578	0.04923
1.99691	7.13374	-0.554094	-3.2845	7.44613	-0.993714	-2.44423	6.82135	-0.114474	-4.12477
1.99844	4.65623	0.19839	-1.12289	5.53163	0.388568	-1.56556	3.78083	0.008213	-0.680228
2.00406	-5.62337	2.09074	-1.85958	-5.9232	1.36286	-1.23961	-5.32354	2.81862	-2.47954
1.99837	-5.36423	1.56014	-1.90805	-6.35605	1.44587	-1.86792	-4.37242	1.67442	-1.94818
1.99852	3.3993	-2.6765	0.109272	2.4667	-2.31809	0.091712	4.33191	-3.03491	0.126831
2.01015	3.89714	-2.36834	0.457245	4.90066	-2.37942	0.402521	2.89362	-2.35725	0.511968
1.99465	-4.65246	-2.48234	3.67659	-3.86563	-2.84964	4.16713	-5.4393	-2.11504	3.18604
1.99883	6.97081	-2.41753	-2.96217	7.52803	-2.90826	-3.63114	6.4136	-1.9268	-2.29319
2.0112	-3.01292	-0.340327	-2.88613	-3.96022	-0.315901	-2.54959	-2.06562	-0.364753	-3.22267
2.01759	-4.10273	0.441156	-1.66846	-5.10591	0.477839	-1.56867	-3.09956	0.404473	-1.76825
1.97767	-3.62276	0.105389	0.559814	-4.60912	0.068743	0.619346	-2.6364	0.142036	0.500282
2.00839	1.98317	-0.578588	2.05574	2.93781	-0.619244	2.36464	1.02853	-0.537932	1.74684
2.00621	-5.15379	-1.82219	0.009969	-6.15631	-1.85652	0.009761	-4.15127	-1.78785	0.010177
1.98486	-4.09278	1.9664	0.082574	-3.14995	2.26903	0.148928	-5.0356	1.66377	0.016219
2.00814	3.3705	-1.29072	-0.415035	4.36338	-1.44014	-0.412381	2.37761	-1.1413	-0.41769
1.99125	5.35271	2.33215	0.042127	5.80783	1.54739	-0.368084	4.89759	3.11692	0.452339
1.99784	-2.78512	1.58556	1.53452	-1.92589	1.27541	1.13031	-3.64434	1.8957	1.93872
1.98738	5.82805	-4.65774	-0.207029	6.26409	-3.769	-0.293244	5.39202	-5.54648	-0.120815
1.99751	5.38191	-2.8562	-0.549093	4.38451	-2.88977	-0.588786	6.37931	-2.82263	-0.5094
2.01824	-4.52312	-1.19059	0.441128	-5.50534	-1.42156	0.426547	-3.54089	-0.959629	0.45571
1.99789	-4.69105	-1.18635	-0.489267	-5.68562	-1.27955	-0.496236	-3.69649	-1.09315	-0.482299
2.00243	4.39103	-1.39731	-0.396749	5.36034	-1.64255	-0.448961	3.42171	-1.15207	-0.344536
2.00521	3.88093	1.01527	0.828082	4.78418	1.31983	1.13889	2.97768	0.710705	0.517274
2.00178	-6.09061	-1.96194	-1.05131	-6.64621	-1.3082	-1.56677	-5.535	-2.61569	-0.535842
2.02461	-3.22076	-0.322183	2.99642	-4.15521	-0.296359	2.60797	-2.28632	-0.348008	3.38487
2.00009	-6.37505	3.80662	0.176398	-6.46177	4.80191	0.220738	-6.28834	2.81133	0.132057
1.99777	-4.07918	-1.99922	-0.309081	-5.07785	-2.00327	-0.288836	-3.08051	-1.99516	-0.329326
2.01444	3.40735	2.11238	-0.051697	4.41125	2.03068	-0.052615	2.40345	2.19408	-0.050778
2.00082	-5.32558	-2.26274	0.407387	-6.31558	-2.14419	0.489074	-4.33558	-2.3813	0.325699
2.00183	-3.84849	1.29346	2.68834	-4.75205	1.50798	3.06166	-2.94492	1.07893	2.31502
2.02844	-2.4287	0.284624	1.88892	-1.41464	0.272229	1.8767	-3.44277	0.297019	1.90114
2.00706	-4.42114	-1.80586	-1.16096	-5.31888	-2.02464	-1.55243	-3.52339	-1.58708	-0.769482
1.98119	5.61263	-3.78681	0.394771	5.78269	-2.85444	0.682964	5.44256	-4.71917	0.106578
2.00657	-4.44247	1.6759	1.54773	-3.58267	1.9215	2.00271	-5.30227	1.4303	1.09275
2.01794	-5.09987	0.989331	-0.221197	-6.10661	0.989315	-0.288299	-4.09314	0.989347	-0.154095
2.02802	-1.52159	0.583043	-0.678801	-2.5355	0.570502	-0.671971	-0.507683	0.595583	-0.685631
2.00411	-4.94712	-1.03047	0.555676	-5.63776	-1.74573	0.680297	-4.25648	-0.315205	0.431055
1.99846	-7.52545	-0.10862	-0.667606	-6.61074	-0.118667	-1.06969	-8.44015	-0.098574	-0.265518
1.99874	-6.97703	2.5317	0.229326	-7.87924	2.96018	0.263445	-6.07482	2.10322	0.195207
1.99216	-3.20007	-3.44821	-0.581378	-2.25533	-3.76378	-0.573115	-4.1448	-3.13265	-0.589641
1.99731	-7.47431	1.13349	-1.24461	-7.32758	0.366895	-1.86759	-7.62103	1.9001	-0.621628
2.01859	-4.67817	0.986511	-0.404824	-5.4964	1.57721	-0.388964	-3.85994	0.395811	-0.420683
1.99624	2.15926	0.345382	-2.39439	3.08832	0.36446	-2.03008	1.2302	0.326304	-2.75871
2.00301	-2.34489	2.61154	0.071219	-3.33244	2.44613	0.09095	-1.35733	2.77696	0.051487
2.00462	2.74447	1.90026	-0.554612	1.75068	1.78162	-0.500435	3.73826	2.0189	-0.608788
2.00123	-6.96266	1.88312	1.16665	-7.55441	2.19357	0.421872	-6.37091	1.57268	1.91142
2.00909	4.39203	-0.872643	1.52006	5.24431	-1.31697	1.81214	3.53975	-0.42832	1.22797
1.99026	-5.39412	0.712449	-3.28598	-6.07293	1.34414	-2.92478	-4.71531	0.080758	-3.64717
1.99714	-5.04582	-0.155885	-2.65501	-4.16416	-0.354519	-2.23032	-5.92748	0.04275	-3.0797
1.99528	-5.39732	-1.14962	1.93062	-6.21601	-1.71662	1.99017	-4.57862	-0.58263	1.87108
1.99431	-3.06068	-3.30612	0.941687	-2.30094	-3.23195	1.58326	-3.82042	-3.38029	0.300117
1.99555	4.67302	-0.11993	2.85318	3.81807	0.392685	2.81028	5.52797	-0.632544	2.89608
2.01318	6.45236	0.007611	3.75617	5.56407	0.044091	4.22822	7.34065	-0.028869	3.28411
1.99879	-4.88704	3.29368	-1.24863	-4.04137	3.56585	-0.790858	-5.73271	3.02151	-1.7064
2.03598	1.30143	1.8879	-0.681292	0.287073	1.80882	-0.647577	2.31578	1.96698	-0.715007
1.99207	-4.09609	2.01697	-0.060688	-4.92462	2.56856	-0.097516	-3.26756	1.46537	-0.023861
1.99273	-6.85276	-1.06795	-2.70179	-7.26458	-0.18203	-2.50611	-6.44093	-1.95386	-2.89747
1.98898	4.19312	-3.28153	0.42037	3.2201	-3.47414	0.348649	5.16614	-3.08893	0.492092
1.99858	-5.02588	-1.55133	-3.60721	-4.3508	-1.22128	-2.94849	-5.70096	-1.88139	-4.26593
1.98751	6.16393	-0.73782	6.61321	5.81048	-0.563564	5.70093	6.51738	-0.912075	7.52549
1.99399	3.93455	0.216302	1.90541	4.37948	0.335238	2.78966	3.48962	0.097367	1.02116
2.0012	-6.54394	1.67651	-0.357133	-7.38536	1.13741	-0.306394	-5.70252	2.21562	-0.407872
1.994	-6.50011	-1.70048	0.817118	-6.51751	-1.43481	1.77791	-6.48271	-1.96614	-0.143677
2.00214	-7.42197	0.313962	-3.64997	-7.00068	0.334359	-2.74209	-7.84325	0.293564	-4.55785
2.00395	-3.85692	-2.05484	0.334486	-4.75721	-2.49349	0.366444	-2.95663	-1.61619	0.302528
2.00022	-5.29574	-0.902809	2.02317	-6.22433	-1.27202	1.983	-4.36715	-0.533596	2.06333
1.99958	-7.33023	2.44621	-2.16654	-7.50066	3.23403	-2.75804	-7.15981	1.65838	-1.57504
1.99942	-4.95947	1.56689	-1.56767	-5.83882	1.90707	-1.9	-4.08011	1.22672	-1.23535
1.99415	-5.52007	-1.54617	1.00115	-5.54279	-1.21008	1.9396	-5.49735	-1.88225	0.062699
2.00671	-4.72278	-1.31091	-0.89969	-5.65499	-1.29365	-1.27037	-3.79056	-1.32817	-0.529012
2.00668	5.7079	-5.15753	0.063629	5.97448	-6.12474	0.074833	5.44132	-4.19031	0.052426
1.99771	-4.61749	-3.3108	-2.82219	-5.3808	-3.35761	-2.17963	-3.85417	-3.26399	-3.46474
1.99778	4.06781	-1.66295	-0.931159	3.79031	-0.932815	-0.308518	4.34531	-2.39309	-1.5538
1.99015	-3.67538	-2.21597	-0.062073	-4.06056	-3.13341	-0.051214	-3.2902	-1.29853	-0.072931
2.00369	4.25218	-1.34578	-1.55904	5.22053	-1.12885	-1.69664	3.28383	-1.56271	-1.42145
1.99589	-4.27277	0.35055	-1.92274	-3.56327	0.782395	-1.36956	-4.98226	-0.081295	-2.47593
1.99744	-6.68308	-1.98826	-1.04242	-6.78835	-1.11869	-1.52222	-6.57781	-2.85783	-0.562619
1.99528	3.4021	-0.356435	-0.410441	4.3853	-0.47016	-0.535616	2.4189	-0.242709	-0.285267
2.01152	2.13321	1.59058	-1.11712	3.10729	1.46899	-0.898167	1.15913	1.71218	-1.33608
1.99928	3.08422	-0.044922	0.495737	4.06685	-0.226429	0.523877	2.1016	0.136585	0.467598
1.99533	3.81329	1.4939	-0.343374	4.14288	2.43554	-0.348558	3.48371	0.552265	-0.33819
2.01025	-2.69624	-0.47676	-1.04501	-3.69812	-0.456207	-0.967074	-1.69435	-0.497313	-1.12295
2.01331	-2.82388	0.628941	0.623554	-3.8212	0.741752	0.700892	-1.82656	0.51613	0.546215
1.99785	-5.10797	2.4167	0.959369	-6.09098	2.37637	0.78635	-4.12498	2.45703	1.13239
1.98728	5.78971	1.74638	-1.04484	5.02217	1.18444	-1.33197	6.55724	2.30832	-0.757716
2.00803	-4.5557	0.056342	-1.81738	-5.54423	0.218194	-1.74915	-3.56717	-0.10551	-1.88561
1.9945	8.12939	1.0834	0.702751	8.63455	0.223636	0.691446	7.62424	1.94317	0.714056
1.99499	4.90166	-1.27059	-0.365978	5.61305	-1.81973	0.066866	4.19026	-0.72144	-0.798822
1.99812	5.47759	-1.11095	1.02984	4.81731	-0.542354	1.51856	6.13787	-1.67954	0.541107
2.01322	-5.40705	-0.276585	6.31361	-5.31793	-0.307687	7.31578	-5.49616	-0.245483	5.31143
2.01042	2.09881	-0.185357	-1.9867	3.07575	-0.186771	-1.74996	1.12188	-0.183942	-2.22344
2.00886	-4.94229	0.027777	1.94945	-5.94609	0.003251	1.92378	-3.93849	0.052303	1.97513
1.99705	-5.8958	-2.90101	1.47753	-6.51377	-2.72362	0.713529	-5.27783	-3.0784	2.24153
2.00034	5.42098	2.43465	-0.570158	6.25393	2.71413	-1.04812	4.58804	2.15518	-0.092198
1.99119	-2.27121	-0.154721	-1.7724	-3.17565	-0.117227	-2.18688	-1.36677	-0.192215	-1.35792
2.007	5.57933	-1.97928	-3.89379	5.53046	-2.45793	-4.77443	5.6282	-1.50063	-3.01316
1.99182	7.94456	-0.734401	0.902967	7.39512	-0.633198	1.72741	8.49401	-0.835605	0.078522
1.99681	-5.75542	-0.779286	0.868956	-6.41366	-0.265083	1.41587	-5.09717	-1.29349	0.322038
1.99031	-7.46765	1.8786	0.138753	-6.51942	2.17928	0.110798	-8.41588	1.57792	0.166707
2.00089	6.0527	0.644318	-4.8507	6.30519	0.60753	-3.88334	5.80021	0.681105	-5.81806
2.00773	3.89152	-0.286277	-2.31289	4.89406	-0.273889	-2.36296	2.88898	-0.298666	-2.26283
2.00502	4.24128	0.49063	0.078802	5.15554	0.901716	0.091822	3.32702	0.079544	0.065783
2.02543	2.36062	0.02114	-1.45747	3.37329	0.027484	-1.4502	1.34796	0.014795	-1.46474
2.00699	4.21012	-3.46205	-0.074233	5.1016	-3.00133	-0.071886	3.31865	-3.92277	-0.076581
2.00806	4.47796	-1.94995	-0.944408	5.46992	-2.02108	-1.0824	3.486	-1.87882	-0.806415
2.001	-6.26704	-0.77604	-3.18431	-6.11337	-1.08713	-4.12272	-6.4207	-0.464946	-2.24591
1.99988	6.64642	2.11529	-1.07473	6.26281	1.69585	-1.89741	7.03004	2.53472	-0.252059
1.9993	-5.77601	-1.77965	1.32041	-6.11573	-2.14926	0.455955	-5.43629	-1.41004	2.18486
1.99966	6.52452	1.92329	-0.638707	5.99309	2.76053	-0.511169	7.05596	1.08605	-0.766246
2.00598	7.24358	-1.0209	0.658646	6.28792	-1.32035	0.713682	8.19924	-0.721442	0.603611
1.99616	-6.73299	0.186249	-2.38239	-7.69538	0.376796	-2.56586	-5.7706	-0.004297	-2.19892
1.98735	9.21262	-0.524214	-0.469192	9.97119	-0.68925	0.151067	8.45404	-0.359177	-1.08945
1.99631	-5.0106	1.62273	1.05325	-4.53651	1.90153	0.220281	-5.48468	1.34392	1.88621
2.00188	6.383	0.703101	-3.45596	7.02121	0.810626	-4.21951	5.74479	0.595577	-2.69241
2.03831	1.83037	0.485435	-0.778317	2.8493	0.500469	-0.793399	0.811438	0.4704	-0.763235
2.0081	2.88761	-1.45975	-0.705526	3.88125	-1.59469	-0.756327	1.89397	-1.32481	-0.654725
2.02911	0.979694	-2.10056	-0.001818	1.99423	-2.0949	-0.000393	-0.034843	-2.10622	-0.003244
2.00043	4.72014	0.309855	-1.84764	5.68564	0.317986	-2.10876	3.75465	0.301725	-1.58652
2.02914	0.959126	-0.774359	0.197236	1.97352	-0.756021	0.194047	-0.055272	-0.792698	0.200425
2.01324	2.95702	0.279324	0.244546	3.96302	0.281315	0.279727	1.95102	0.277334	0.209364
2.0017	-7.86737	-1.86874	-0.251574	-8.14151	-0.91031	-0.162408	-7.59322	-2.82718	-0.34074
1.99511	6.54781	0.91439	-3.10927	7.3226	0.298256	-2.98604	5.77301	1.53052	-3.2325
2.00162	-3.88346	1.45861	2.46015	-2.88787	1.38529	2.38905	-4.87905	1.53192	2.53124
1.99699	-6.74558	-0.430211	3.25893	-5.75476	-0.459842	3.13896	-7.7364	-0.40058	3.3789
2.00513	4.16731	-1.85813	3.6875	4.88816	-1.61412	3.03485	3.44645	-2.10213	4.34016
2.01622	-4.61809	0.034557	2.13524	-5.61414	0.026805	2.29052	-3.62204	0.04231	1.97996
2.00582	-2.79153	0.331699	0.22473	-3.78012	0.439299	0.094557	-1.80294	0.224099	0.354904
1.99261	2.54001	-0.52046	-3.1043	3.45082	-0.575164	-3.5044	1.62921	-0.465755	-2.70421
2.00078	-5.04248	2.98084	3.52672	-5.47472	3.53672	4.23733	-4.61024	2.42497	2.81612
2.00169	-2.75845	1.95833	-0.037777	-3.63929	1.51681	-0.213508	-1.87762	2.39984	0.137953
1.99936	-4.28441	-0.620828	-1.04245	-5.11664	-0.885052	-1.52921	-3.45218	-0.356604	-0.555685
1.9975	5.09769	0.456588	-3.25738	5.55731	0.521526	-2.37305	4.63807	0.39165	-4.1417
1.99827	-6.99042	-1.99507	-0.551467	-7.76235	-1.36121	-0.576178	-6.21849	-2.62894	-0.526755
2.00179	3.17343	2.29339	-0.007465	4.06897	2.73831	-0.050493	2.27789	1.84847	0.035564
1.99292	5.29033	-1.92456	-1.34323	4.9185	-2.08547	-0.432857	5.66216	-1.76366	-2.25361
2.00169	-4.7267	3.954	-1.3291	-5.47571	3.52384	-0.823492	-3.9777	4.38416	-1.83471
2.0063	-1.8375	0.334653	-0.669523	-2.80177	0.338951	-0.393012	-0.873218	0.330355	-0.946034
1.98917	-5.35673	2.82016	0.296237	-4.67887	2.09239	0.304085	-6.03459	3.54793	0.28839
2.00077	-4.83642	-0.83067	-0.515442	-5.64226	-1.29352	-0.885795	-4.03058	-0.367818	-0.145089
2.001	-4.32427	-0.077509	2.83796	-5.2553	0.003666	2.48077	-3.39323	-0.158684	3.19515
1.99845	6.57659	-1.11601	-1.89087	6.60601	-1.57048	-2.78028	6.54716	-0.661545	-1.00147
1.99963	5.99218	-2.58628	-0.651288	5.89565	-3.56759	-0.816635	6.08871	-1.60496	-0.485941
1.99963	5.51386	-1.03411	1.20304	5.43727	-0.212214	1.76718	5.59044	-1.85601	0.638904
1.99931	-6.79013	1.84749	-1.87971	-7.23817	2.46956	-2.52127	-6.34209	1.22542	-1.23815
1.99384	-6.6026	1.27705	-1.43091	-6.71528	0.294132	-1.30833	-6.48993	2.25996	-1.5535
2.00001	-2.59347	0.897187	-0.631718	-3.51838	1.27159	-0.697889	-1.66856	0.522781	-0.565547
2.00317	-3.59	-0.963964	-1.36279	-4.57865	-0.810602	-1.41004	-2.60135	-1.11733	-1.31555
2.00303	4.86015	2.10382	-0.620444	5.77933	1.71151	-0.55521	3.94098	2.49612	-0.685677
1.99324	-6.90663	-1.90416	-0.758233	-6.16509	-2.5678	-0.703963	-7.64817	-1.24051	-0.812503
1.99432	-4.74011	-1.80195	-0.352153	-5.70876	-2.0233	-0.436093	-3.77146	-1.58062	-0.268213
1.9921	8.3255	-0.935816	-0.573803	8.96046	-0.181351	-0.714271	7.69055	-1.69028	-0.433335
2.00006	5.6683	1.00158	1.99851	5.06754	1.64408	2.47426	6.26907	0.359087	1.52276
1.99373	-6.99569	1.37151	-1.11782	-6.56491	1.86348	-0.365398	-7.42647	0.879534	-1.87023
2.00252	7.22961	-2.33412	-0.306105	8.18138	-2.02325	-0.307809	6.27783	-2.645	-0.304401
2.01292	-1.7729	2.21661	-0.200437	-2.73827	1.93223	-0.188791	-0.807518	2.50098	-0.212084
1.99317	9.10503	-1.45054	0.447091	8.76536	-2.38742	0.438884	9.4447	-0.513666	0.455297
2.00054	-5.13661	-0.925319	1.11263	-4.90045	-0.053412	1.54222	-5.37278	-1.79723	0.683036
2.03383	-1.23966	0.171672	1.70865	-2.24814	0.170377	1.57793	-0.231188	0.172966	1.83937
2.00769	6.70038	-0.064666	3.45796	6.47644	0.053596	2.48659	6.92433	-0.182928	4.42934
2.016	1.829	-1.51331	-0.322331	0.827418	-1.40224	-0.298876	2.83059	-1.62438	-0.345785
2.00513	-7.66788	-1.45001	-0.595878	-7.11971	-0.619474	-0.474018	-8.21605	-2.28055	-0.717738
1.98984	-4.99589	-0.472024	-0.634175	-5.76516	-1.10258	-0.612127	-4.22662	0.158535	-0.656223
1.99155	2.64171	0.293021	-0.687343	3.48974	0.80804	-0.772022	1.79368	-0.221997	-0.602663
1.99996	-7.20372	-0.143026	-1.44597	-6.48986	-0.840977	-1.50287	-7.91758	0.554926	-1.38907
2.02644	0.807582	0.164244	-1.19334	1.81468	0.140861	-1.08463	-0.199518	0.187626	-1.30205
1.99529	6.80469	-2.38969	2.63109	6.52853	-3.34385	2.72395	7.08085	-1.43554	2.53823
2.00899	7.01975	0.047384	3.17539	6.73761	0.080884	2.21191	7.3019	0.013883	4.13886
1.99781	6.26512	1.47029	1.6171	6.47269	0.851466	0.860928	6.05755	2.08911	2.37326
1.9932	-3.9877	0.566489	0.175916	-2.99622	0.46641	0.18859	-4.97918	0.666568	0.163241
2.00457	5.817	0.325517	4.44877	6.30998	0.343473	3.57628	5.32402	0.30756	5.32125
2.00648	-3.99486	1.26391	1.00503	-4.9414	1.49944	0.770332	-3.04833	1.02837	1.23972
1.99459	-3.5968	-1.69809	-1.79607	-4.57467	-1.57968	-1.64003	-2.61893	-1.8165	-1.9521
2.00135	5.81349	1.30512	2.02735	5.20747	0.585273	2.3678	6.41952	2.02496	1.6869
1.99384	-7.13768	-2.72719	1.84722	-6.40225	-2.18404	1.44975	-7.87311	-3.27034	2.24469
1.98512	-6.57379	2.19477	-0.260173	-6.43416	1.2197	-0.137999	-6.71343	3.16983	-0.382347
2.00617	-6.65626	3.49144	-0.239914	-6.40054	2.52242	-0.197547	-6.91198	4.46045	-0.28228
1.98302	-3.76827	2.24126	-0.618789	-3.64441	3.22271	-0.551527	-3.89212	1.25982	-0.686052
2.00748	-2.64129	-0.953428	1.27543	-1.64433	-0.853233	1.21604	-3.63825	-1.05362	1.33482
2.00012	-3.38997	-0.306345	-2.06103	-2.45233	-0.301323	-1.71329	-4.32761	-0.311367	-2.40878
1.98306	-2.93446	0.240244	0.449412	-3.91861	0.301472	0.553481	-1.95031	0.179017	0.345343
2.00056	-6.83323	2.332	-1.19979	-7.82766	2.23905	-1.14455	-5.83881	2.42496	-1.25502
1.99417	3.28934	0.985522	0.31135	4.04934	1.62363	0.408285	2.52935	0.347411	0.214416
2.00513	3.89728	1.97555	-1.34734	4.89839	2.02384	-1.37176	2.89618	1.92726	-1.32292
2.01604	3.06062	2.48932	0.328982	4.06295	2.5951	0.3449	2.05829	2.38353	0.313064
2.0253	1.35127	1.91389	-0.476253	2.35968	1.82167	-0.468736	0.342854	2.0061	-0.48377
2.02984	4.1512	-0.173195	1.3655	5.16102	-0.194294	1.4649	3.14138	-0.152097	1.2661
2.00902	-4.32975	-0.588995	-1.22955	-5.28983	-0.739258	-1.48395	-3.36968	-0.438732	-0.975158
2.01196	2.42775	0.10856	-1.9979	3.43327	0.13557	-1.98405	1.42223	0.08155	-2.01176
1.99704	-6.81321	-1.25044	-1.16543	-6.30222	-2.02331	-0.793145	-7.32419	-0.47756	-1.53771
2.00273	1.28669	-1.59588	0.327221	2.28701	-1.55186	0.33873	0.286356	-1.63989	0.315712
2.01152	-4.71707	-0.75639	-2.25483	-5.66067	-0.767609	-1.90693	-3.77347	-0.745171	-2.60273
2.01061	-5.92607	-4.79823	2.15288	-5.87202	-5.7218	2.54622	-5.98011	-3.87465	1.75954
2.00274	-6.11013	1.6914	-2.63303	-7.08185	1.49927	-2.48608	-5.13841	1.88352	-2.77997
2.01514	-2.20452	0.314217	1.83583	-3.20541	0.293919	1.72178	-1.20363	0.334514	1.94988
2.00361	7.20325	2.78073	0.423561	6.47611	2.10113	0.309415	7.93038	3.46033	0.537708
1.98728	5.87801	1.35863	-3.2354	5.37792	1.88298	-3.91532	6.37809	0.834277	-2.55548
1.99669	-5.26736	2.35088	0.573715	-6.25568	2.46474	0.490407	-4.27903	2.23703	0.657024
1.99403	5.29769	0.098054	2.42552	4.42757	0.163959	2.9078	6.16781	0.032149	1.94324
2.00107	-6.74792	-2.34555	-1.62315	-6.96947	-2.22524	-2.5914	-6.52637	-2.46587	-0.654899
1.9992	6.20293	-3.62341	-0.247684	5.96233	-2.65919	-0.355365	6.44354	-4.58762	-0.140003
2.0189	2.53863	2.42426	1.9062	3.42839	2.05478	1.60488	1.64887	2.79375	2.20752
2.00239	4.80144	0.209783	-2.02197	5.7536	0.015035	-2.26249	3.84928	0.404532	-1.78145
2.00226	4.48613	-0.649641	1.36206	3.5863	-0.467799	0.962685	5.38597	-0.831483	1.76144
2.01434	1.60703	-0.387505	0.999903	0.61071	-0.372178	0.853281	2.60336	-0.402832	1.14653
2.0083	3.15383	-3.31052	-0.279495	2.19566	-3.01063	-0.262287	4.11199	-3.61041	-0.296702
1.99936	-7.03978	1.82769	-0.581317	-6.87901	2.81433	-0.575071	-7.20055	0.841043	-0.587563
2.00217	-4.16418	0.192068	-0.592545	-5.06186	0.633506	-0.63109	-3.2665	-0.24937	-0.554001
2.00233	-6.28484	-2.26558	-4.43109	-6.18203	-2.10903	-5.41458	-6.38766	-2.42212	-3.4476
1.99027	-5.81833	-2.08645	-0.548796	-4.91639	-2.50591	-0.577842	-6.72028	-1.667	-0.519749
1.99543	-7.716	-1.877	-0.113364	-7.16863	-2.71108	-0.124907	-8.26336	-1.04292	-0.101822
2.01191	-3.8503	1.84078	0.201386	-2.84548	1.79447	0.189651	-4.85512	1.88708	0.213121
1.99427	-5.11944	1.91332	0.591346	-4.34004	2.00279	-0.024117	-5.89885	1.82385	1.20681
2.0011	3.90989	-0.704945	-2.67813	4.88823	-0.91263	-2.70662	2.93154	-0.49726	-2.64963
1.99433	-6.54177	1.2799	-2.95545	-6.56318	0.438299	-2.42105	-6.52035	2.1215	-3.48985
1.99512	4.40288	-0.435199	-1.9519	3.4233	-0.308653	-1.8121	5.38245	-0.561745	-2.0917
2.00726	-4.05783	0.901304	2.49219	-3.0615	0.781949	2.47299	-5.05415	1.02066	2.51138
2.03012	-1.42523	1.81613	-0.301745	-2.43919	1.86261	-0.310033	-0.411262	1.76966	-0.293458
2.02295	-4.02769	1.61921	0.468747	-5.0352	1.55017	0.411678	-3.02019	1.68825	0.525816
2.01052	4.52083	-1.93708	0.448603	5.52473	-1.90127	0.410446	3.51693	-1.97289	0.486761
2.00945	-4.82827	1.30965	0.456901	-5.82913	1.36387	0.526276	-3.82741	1.25542	0.387526
1.9966	5.12715	1.74233	-0.396857	5.94683	2.31005	-0.446146	4.30747	1.17461	-0.347567
2.01245	6.38116	-1.33707	0.355532	7.37621	-1.48356	0.38531	5.3861	-1.19058	0.325754
2.00817	3.19162	0.010463	1.45065	4.04849	0.131341	1.95992	2.33475	-0.110414	0.941373
1.9985	-5.01591	-0.875934	3.1558	-4.21835	-0.372098	2.82633	-5.81348	-1.37977	3.48527
2.01451	1.41342	-1.21121	-0.32511	2.35615	-1.56277	-0.372323	0.470685	-0.859653	-0.277897
2.00799	4.52629	-0.719925	1.77349	5.50128	-0.941886	1.86366	3.5513	-0.497964	1.68332
2.01297	1.57966	-0.328485	1.19739	2.53284	-0.39359	1.51396	0.626479	-0.26338	0.880808
2.01258	2.70603	-0.372891	0.184776	3.71189	-0.38655	0.211073	1.70017	-0.359233	0.158479
2.00841	5.21341	-1.32562	3.88132	4.83784	-1.62171	4.76433	5.58898	-1.02953	2.99831
1.98964	8.23263	0.011891	2.85095	9.15921	0.059114	2.49194	7.30605	-0.035332	3.20996
2.00497	4.37226	2.68867	-0.086568	5.35743	2.87407	-0.079881	3.38709	2.50326	-0.093255
2.00974	2.72726	3.57523	-0.03781	3.72431	3.45026	-0.042534	1.7302	3.70019	-0.033086
2.00495	5.93447	-3.19135	1.29741	5.19042	-2.88281	0.700628	6.67852	-3.49989	1.89419
2.00497	4.76869	-2.06078	-3.51729	5.72064	-2.24006	-3.77544	3.81675	-1.88149	-3.25915
1.991	-5.88987	2.1383	1.77249	-6.4355	1.89586	2.56907	-5.34424	2.38073	0.975917
2.00824	5.09563	-0.820363	-1.15823	5.98127	-1.23093	-1.39345	4.20998	-0.409792	-0.923013
2.00307	-4.8521	-1.34853	-1.41682	-5.84115	-1.46267	-1.52551	-3.86304	-1.23439	-1.30812
2.00606	-4.14792	0.452643	-2.50617	-5.14222	0.580179	-2.54013	-3.15361	0.325107	-2.47222
2.00067	-5.07277	2.15186	-0.070372	-6.06893	2.06168	-0.08454	-4.07661	2.24205	-0.056204
2.01359	-0.990888	1.22457	-0.185936	-1.99237	1.32695	-0.199695	0.010592	1.12219	-0.172177
2.00451	-8.0484	-1.15856	-1.20074	-7.46604	-1.75731	-1.75471	-8.63075	-0.559817	-0.646761
2.00073	4.76175	2.3477	1.37808	5.7397	2.54562	1.30611	3.78381	2.14979	1.45005
2.00774	-4.38102	-0.938922	0.208736	-3.51107	-0.438183	0.194343	-5.25096	-1.43966	0.223128
1.98961	3.61061	0.224767	-0.54475	4.30135	0.937673	-0.610199	2.91987	-0.488139	-0.4793
1.99897	6.88065	2.3139	-0.395847	7.69676	1.73689	-0.394332	6.06455	2.8909	-0.397361
1.99163	3.80827	-0.52164	-0.496644	4.80183	-0.578626	-0.46166	2.8147	-0.464653	-0.531629
2.01859	-4.65963	-1.77552	-0.202504	-5.38635	-2.47578	-0.188511	-3.93291	-1.07526	-0.216498
2.03314	-1.69677	0.628921	0.339696	-2.71334	0.625891	0.339103	-0.680202	0.631952	0.340288
2.00332	2.1473	0.320841	-1.00293	3.0801	0.346026	-1.36703	1.2145	0.295657	-0.638827
2.01389	1.9466	3.29495	0.336627	1.11466	3.8592	0.395259	2.77854	2.7307	0.277994
2.00318	-2.14664	0.681524	-0.60621	-3.14495	0.733374	-0.66833	-1.14832	0.629674	-0.54409
2.00328	-6.99763	-3.54049	-0.401791	-6.35229	-2.82237	-0.135104	-7.64298	-4.25861	-0.668477
2.01063	-2.50091	2.05439	-0.545107	-1.49679	2.08349	-0.584321	-3.50504	2.02529	-0.505894
2.00588	-1.4553	-1.22412	-0.454423	-2.45796	-1.23941	-0.472236	-0.452634	-1.20883	-0.43661
2.001	-6.78156	-0.467007	-2.49845	-5.89423	-0.700885	-2.89713	-7.66889	-0.23313	-2.09978
1.99765	2.06833	-2.56702	-0.036154	3.06009	-2.68493	-0.048861	1.07657	-2.44911	-0.023447
2.00196	6.17673	-3.40252	-0.126805	7.17702	-3.36654	-0.136347	5.17644	-3.43849	-0.117262
2.01198	2.98919	1.56563	0.359371	3.97296	1.77223	0.398358	2.00542	1.35902	0.320384
2.00724	-5.36741	-3.69023	3.54282	-4.55768	-3.27185	3.12264	-6.17714	-4.10861	3.963
1.99819	2.80972	2.52819	-2.34738	1.81118	2.50213	-2.3266	3.80826	2.55426	-2.36815
2.00267	-3.73893	1.12092	0.507288	-4.5371	1.72412	0.548949	-2.94075	0.517716	0.465626
2.00705	5.30282	2.55756	0.441268	6.26814	2.29904	0.34971	4.3375	2.81609	0.532826
1.99396	-8.30451	-0.414982	-3.38585	-7.60177	-0.348286	-4.08989	-9.00725	-0.481679	-2.6818
1.99958	-6.04083	-3.22938	0.034818	-6.10405	-2.23161	0.030031	-5.9776	-4.22716	0.039605
1.99902	-3.16522	-2.61348	0.234458	-4.16168	-2.68959	0.251411	-2.16875	-2.53738	0.217504
1.9962	4.41699	1.81625	-0.536414	5.33324	2.21193	-0.525505	3.50074	1.42058	-0.547322
2.00071	6.27838	4.19048	0.313762	6.17836	3.19739	0.246818	6.37841	5.18357	0.380705
2.00126	4.70767	3.20095	-0.805738	3.79127	3.20162	-0.403913	5.62408	3.20029	-1.20756
2.0012	-3.74361	-1.83891	0.682176	-4.7437	-1.87033	0.676059	-2.74352	-1.80749	0.688293
1.99361	-5.0609	-0.575776	-2.493	-4.24059	-0.536623	-1.92805	-5.88122	-0.614929	-3.05795
1.99493	5.64132	2.34545	1.37664	6.12846	2.62804	0.553372	5.15418	2.06286	2.19991
2.00979	3.57307	-0.896203	1.20055	2.80069	-0.494489	0.69869	4.34546	-1.29792	1.70241
2.00087	-3.7976	2.00063	0.312793	-4.74866	2.30923	0.346107	-2.84653	1.69203	0.279479
2.00508	-4.05048	-0.117493	-4.60341	-4.66619	0.011282	-3.82276	-3.43476	-0.246269	-5.38405
2.00004	-6.49185	2.86658	0.084882	-6.30416	1.88482	0.053693	-6.67953	3.84833	0.11607
1.99933	-4.55226	-1.97734	0.579843	-5.52267	-2.21738	0.584285	-3.58186	-1.7373	0.575401
2.00113	-4.87961	2.1973	-0.452813	-5.76299	2.66282	-0.516583	-3.99623	1.73179	-0.389043
2.01325	7.40758	0.793834	4.79068	7.16195	0.699197	3.81908	7.65321	0.888472	5.76228
2.00034	4.90545	-0.729413	2.11176	4.0731	-0.9519	2.61972	5.7378	-0.506927	1.60379
1.99611	5.95848	-0.575507	2.94542	5.3531	-1.35808	2.81426	6.56386	0.207069	3.07659
1.98904	-4.76161	-0.802331	0.833532	-5.64773	-1.25066	0.887154	-3.8755	-0.354007	0.779909
2.00971	4.38605	-1.38778	-1.43521	5.38459	-1.32311	-1.34329	3.3875	-1.45246	-1.52714
1.98794	-4.48284	2.11809	0.048146	-4.86693	3.03467	0.066655	-4.09876	1.20151	0.029638
2.00216	5.59007	1.40835	-1.42032	6.32963	2.08083	-1.47484	4.8505	0.735866	-1.3658
2.02622	-2.27717	-2.09882	1.92819	-3.28013	-1.99208	1.83292	-1.27421	-2.20555	2.02345
2.01341	-2.47835	1.65574	-2.15128	-1.79164	2.17386	-2.67418	-3.16507	1.13762	-1.62837
2.00508	5.07305	0.315214	-3.91532	6.04161	0.255083	-3.66359	4.1045	0.375345	-4.16705
1.99084	-6.96624	-1.52268	-0.034783	-6.60353	-2.44966	-0.036201	-7.32895	-0.595688	-0.033364
2.01154	-4.33364	1.22266	-0.506989	-5.20502	1.72463	-0.524569	-3.46227	0.720689	-0.48941
2.03856	1.46019	0.727148	0.433083	2.47946	0.730819	0.435325	0.440921	0.723476	0.430841
2.01619	1.82168	0.541535	-0.998539	2.81504	0.574666	-1.16708	0.828326	0.508405	-0.830004
2.00938	-1.58177	-0.458145	0.880975	-2.57802	-0.470646	1.01029	-0.585513	-0.445645	0.751665
2.00465	-3.09011	-0.083411	0.128399	-4.09192	-0.104269	0.152858	-2.08831	-0.062553	0.103939
2.02669	0.458278	-1.67849	0.28037	1.46967	-1.73965	0.294883	-0.553116	-1.61732	0.265856
1.99461	-5.58041	0.556443	2.60311	-5.39636	-0.409583	2.43716	-5.76446	1.52247	2.76907
2.00417	5.49069	-2.25643	-0.327449	6.49092	-2.24287	-0.386772	4.49045	-2.26999	-0.268126
2.01522	4.39802	-1.12202	-0.458767	5.3963	-1.25874	-0.464272	3.39974	-0.985309	-0.453261
2.00972	4.93642	0.224223	2.40529	5.93945	0.164075	2.41235	3.93338	0.284372	2.39823
1.98889	8.02328	-0.121299	-0.747544	7.88378	-0.166988	-1.7311	8.16277	-0.07561	0.236006
1.99279	2.95629	-0.222076	0.071927	3.94888	-0.287063	0.014016	1.96371	-0.157089	0.129837
2.01188	-3.79823	-0.485625	-0.921703	-4.79075	-0.476953	-1.08526	-2.80571	-0.494298	-0.758146
1.99264	-2.97682	-0.205321	1.97174	-2.82395	-0.219576	2.95616	-3.12969	-0.191065	0.987317
1.99978	-4.0539	0.64825	-1.61941	-3.18878	0.492901	-1.14275	-4.91902	0.803598	-2.09608
2.00469	5.40329	-0.295255	-4.99686	5.24225	-0.37118	-5.98327	5.56433	-0.219329	-4.01046
1.9933	-4.6199	3.59469	-1.47262	-4.23193	3.05139	-0.732612	-5.00788	4.13798	-2.21263
2.01378	-6.30617	1.38884	-4.39757	-6.14625	1.00606	-3.48012	-6.46609	1.77163	-5.31503
2.01619	-6.0206	2.54598	-5.19817	-5.91184	2.12473	-4.28879	-6.12936	2.96724	-6.10755
2.00703	3.47277	-1.38933	1.67555	4.08973	-2.13481	1.94139	2.85581	-0.643849	1.40972
2.00548	4.15221	0.387097	-1.57624	5.11471	0.532288	-1.81708	3.18971	0.241907	-1.33539
1.99872	5.99298	1.90286	2.12444	6.10654	2.60503	1.42245	5.87942	1.2007	2.82643
2.00746	-4.87971	-2.25503	0.238325	-5.56119	-2.99082	0.19741	-4.19824	-1.51924	0.27924
1.99848	-6.62325	1.66918	-2.38337	-7.04103	2.19387	-3.12408	-6.20547	1.14449	-1.64266
2.00404	-6.43887	1.21969	1.46155	-5.43779	1.23536	1.50197	-7.43995	1.20402	1.42112
1.99595	5.20163	-1.80961	-0.51884	5.95844	-2.46	-0.533106	4.44483	-1.15923	-0.504574
1.98964	-7.83665	-1.10448	0.240938	-8.51137	-0.373914	0.214794	-7.16193	-1.83505	0.267082
2.00528	-3.55255	2.75422	2.44738	-2.79946	3.28534	2.8424	-4.30565	2.22309	2.05236
2.00503	-4.22175	-2.68898	0.713937	-5.22422	-2.6981	0.714258	-3.21927	-2.67987	0.713616
2.00238	4.3459	-2.17812	0.590599	5.31891	-2.41221	0.619363	3.37288	-1.94404	0.561834
1.99793	5.82429	-1.49168	1.84862	5.75467	-2.15788	2.58973	5.89392	-0.825464	1.1075
2.0076	-4.23002	2.83079	-0.294103	-5.14161	3.25074	-0.277819	-3.31844	2.41084	-0.310388
2.00216	4.6196	2.07992	0.245128	3.75736	1.57203	0.217386	5.48182	2.58781	0.27287
1.99886	8.08648	1.28249	0.18669	7.39091	1.99824	0.23924	8.78204	0.566739	0.13414
2.00005	6.3626	-1.12976	-2.99	5.44442	-1.31854	-3.33838	7.28077	-0.94099	-2.64162
2.00117	-6.09662	1.93248	-2.29454	-5.13514	2.14981	-2.4663	-7.0581	1.71516	-2.12278
1.98599	-6.15236	2.59316	0.585845	-5.21665	2.29681	0.435323	-7.08808	2.88952	0.736366
2.00631	6.06866	3.02602	2.00646	5.92654	3.87198	2.52652	6.21079	2.18005	1.48641
1.98965	-8.58536	-1.45305	0.31724	-7.69342	-1.0317	0.188491	-9.47729	-1.87441	0.445989
1.98961	7.71352	0.689089	0.168613	7.16777	1.52072	0.155083	8.25928	-0.142542	0.182142
1.99578	3.97208	-0.031866	1.72084	3.04302	0.254582	1.49597	4.90115	-0.318314	1.94572
1.99908	-2.37675	1.93859	0.406014	-3.37536	1.95661	0.44515	-1.37814	1.92058	0.366878
2.00659	4.44092	0.80961	-1.01348	3.48902	0.625233	-0.755603	5.39282	0.993988	-1.27135
2.02063	-1.74205	-0.066657	-2.39236	-2.73426	-0.066183	-2.20194	-0.749847	-0.067131	-2.58278
1.99428	-6.18989	5.41748	-0.139603	-6.14299	4.42152	-0.127155	-6.23678	6.41343	-0.152051
1.99811	-5.09657	-2.27322	-0.325577	-4.12619	-2.03901	-0.285423	-6.06696	-2.50743	-0.365731
2.02287	-6.08544	-2.23405	4.11268	-6.11137	-1.77025	3.21423	-6.05952	-2.69785	5.01113
2.0047	4.35455	-1.94917	0.825042	3.42291	-2.21181	0.564715	5.28619	-1.68653	1.08537
1.98447	-5.62927	3.16099	-0.294397	-5.66064	2.18577	-0.474633	-5.5979	4.13621	-0.114161
2.00022	7.17466	1.43347	2.42837	8.08046	1.05182	2.24375	6.26886	1.81512	2.613
1.99406	7.10377	1.23149	-2.27599	7.58931	0.429488	-2.61527	6.61823	2.0335	-1.93671
2.01659	-5.72431	0.627924	-4.54132	-5.77766	0.498594	-3.54277	-5.67097	0.757255	-5.53986
1.99282	-6.52453	-2.66428	-2.5756	-6.46688	-1.94744	-1.88593	-6.58219	-3.38112	-3.26527
2.02647	1.97001	1.83826	-0.099248	2.98279	1.86843	-0.102511	0.957231	1.80809	-0.095985
1.99621	-6.14812	-2.88978	1.58191	-5.83776	-3.80685	1.33927	-6.45847	-1.97271	1.82456
1.99447	9.2089	0.377923	0.182728	8.44148	0.303433	0.815179	9.97632	0.452412	-0.449724
1.99918	-4.83276	1.71571	-2.50253	-5.64729	1.57149	-1.94136	-4.01822	1.85992	-3.0637
2.004	-4.82761	-0.382688	-1.51118	-5.76185	-0.545354	-1.83482	-3.89337	-0.220023	-1.18755
2.00622	-2.98347	0.465184	0.089677	-3.97745	0.600205	0.088248	-1.98949	0.330163	0.091105
1.99719	5.65681	2.7712	-2.28792	5.99526	3.46922	-2.91674	5.31836	2.07318	-1.6591
2.00524	-2.95536	1.6331	-0.268761	-3.95526	1.5612	-0.285886	-1.95547	1.70501	-0.251636
2.01695	-4.46624	-0.789844	1.28943	-5.30386	-1.15866	1.71298	-3.62862	-0.42103	0.865883
2.00346	-1.54922	-1.02862	-0.003151	-2.53622	-1.19948	0.006901	-0.562223	-0.857749	-0.013203
2.00627	-3.96782	-0.956114	-0.487104	-4.83561	-1.45782	-0.525903	-3.10002	-0.454407	-0.448306
1.99763	-1.91338	2.60526	-0.181608	-2.8608	2.92021	-0.210843	-0.965973	2.29032	-0.152373
2.00581	-4.62125	1.70799	-1.99949	-5.62398	1.69922	-1.98293	-3.61851	1.71676	-2.01605
1.99459	-7.36707	1.20715	-0.18817	-6.68335	1.93318	-0.190417	-8.05079	0.481125	-0.185924
2.00433	-6.8372	0.304031	-0.793086	-7.10818	-0.491649	-0.247376	-6.56622	1.09971	-1.33879
2.00566	4.96828	2.78257	-1.13848	5.2383	2.18125	-0.38272	4.69827	3.3839	-1.89423
1.99818	-5.37971	-1.1835	0.381959	-4.58758	-0.574647	0.384259	-6.17184	-1.79235	0.37966
2.00167	-2.37566	2.27962	-0.086215	-3.37315	2.1978	-0.085428	-1.37817	2.36143	-0.087002
2.00427	3.58932	-0.452687	3.32216	4.52196	-0.470269	2.95589	2.65668	-0.435105	3.68842
2.00091	-4.77942	-0.527881	1.28154	-5.75314	-0.708953	1.42287	-3.80569	-0.346809	1.14021
1.99748	-7.72691	-1.286	-0.179231	-8.0722	-0.349242	-0.151878	-7.38163	-2.22275	-0.206585
2.0024	-7.54855	-3.26963	0.422203	-7.61822	-2.27134	0.391333	-7.47888	-4.26793	0.453073
1.99558	-4.21478	0.186939	-2.33067	-5.18401	0.365154	-2.17441	-3.24554	0.008723	-2.48694
2.00553	-2.09772	-0.90026	0.348796	-3.09949	-0.864079	0.322649	-1.09595	-0.936441	0.374943
2.01042	4.3142	0.485695	-1.3976	3.32388	0.642222	-1.32549	5.30453	0.329167	-1.46971
1.99859	-5.15083	2.28844	-0.341227	-4.21703	1.93413	-0.308633	-6.08464	2.64275	-0.373821
1.99841	6.44273	-1.32355	2.49068	6.50046	-0.83505	3.36042	6.38499	-1.81205	1.62095
2.005	4.01298	0.691985	0.287667	4.87571	1.19421	0.379742	3.15025	0.189761	0.195592
2.00822	-4.0578	-2.0935	0.456151	-5.06122	-2.05833	0.468338	-3.05438	-2.12868	0.443963
2.0027	-2.61324	-0.223523	1.75023	-1.86345	-0.352741	2.40124	-3.36304	-0.094305	1.09922
1.9943	6.47993	0.314903	-2.33039	6.96912	0.299884	-3.19917	5.99074	0.329922	-1.46162
1.99629	-4.77204	0.743057	1.59072	-5.06651	-0.209808	1.55027	-4.47758	1.69592	1.63118
1.99491	-6.47458	-0.205336	-4.35468	-5.68668	-0.663124	-3.94903	-7.26249	0.252451	-4.76032
1.99802	-5.28114	2.66196	0.017579	-4.42031	3.16627	0.069219	-6.14197	2.15765	-0.03406
2.0007	-4.61134	0.727674	-2.00213	-3.63776	0.53254	-1.88061	-5.58492	0.922808	-2.12364
2.02717	-5.84141	-0.309938	-6.10479	-5.3646	-0.206815	-6.99325	-6.31823	-0.413062	-5.21633
1.98735	9.28899	-0.198547	-0.060791	9.97461	0.430969	-0.408686	8.60338	-0.828063	0.287104
1.99334	7.75533	2.72954	-0.196507	8.47095	2.03639	-0.224737	7.03971	3.42268	-0.168278
2.00629	-6.07571	-3.59704	-3.5376	-5.88093	-2.93692	-2.80781	-6.27049	-4.25716	-4.2674
1.99431	-6.20732	-1.39896	2.74508	-6.07155	-0.97458	1.85302	-6.34309	-1.82334	3.63715
1.99422	-7.3859	0.788112	-0.571723	-7.65153	-0.172953	-0.567266	-7.12026	1.74918	-0.57618
2.00661	-5.66551	-0.915291	-1.36996	-4.73697	-1.06515	-1.02071	-6.59405	-0.765431	-1.71922
1.99356	-4.48119	-1.92638	0.253988	-5.20859	-2.60694	0.289904	-3.75379	-1.24582	0.218073
2.01018	4.85807	3.08266	0.577042	3.97803	3.56054	0.662964	5.7381	2.60479	0.49112
1.99922	2.42481	1.57643	-1.85695	1.43202	1.4917	-1.77685	3.4176	1.66117	-1.93706
2.00522	3.99909	-0.687685	-1.7202	3.00134	-0.675782	-1.62231	4.99683	-0.699589	-1.81809
1.99556	8.53771	0.202909	-3.48591	8.95589	0.1572	-2.58114	8.11952	0.248619	-4.39067
2.00671	4.73015	-2.34641	0.787437	4.21253	-2.83989	1.49119	5.24777	-1.85293	0.083679
2.00583	6.8608	-1.46597	-2.11119	6.20076	-2.20256	-2.27735	7.52084	-0.729373	-1.94503
2.01288	-3.79865	0.71005	2.21693	-4.78407	0.770419	2.41246	-2.81323	0.649681	2.0214
1.99654	-4.88106	2.0445	-0.273444	-4.07645	1.45482	-0.311251	-5.68567	2.63417	-0.235637
2.00216	-4.61077	-2.15328	0.60794	-5.55051	-2.49516	0.561292	-3.67103	-1.8114	0.654589
2.01338	4.37357	0.83607	1.9273	3.38582	0.643652	1.95456	5.36132	1.02849	1.90004
2.00957	-4.4313	2.70773	0.126818	-5.37197	3.06091	0.125424	-3.49064	2.35456	0.128213
2.00173	-6.38328	2.20111	0.215473	-7.37392	2.34266	0.233094	-5.39263	2.05956	0.197851
1.99861	-5.28353	0.038256	2.62645	-6.24831	0.185482	2.84125	-4.31875	-0.10897	2.41165
1.99485	5.78214	-2.32515	1.13245	5.95013	-1.64673	0.420841	5.61415	-3.00357	1.84405
2.02064	5.49373	1.52337	-5.37871	5.74929	1.24677	-4.44119	5.23818	1.79995	-6.31623
2.00733	4.90208	-1.0511	0.719918	4.02254	-0.728538	0.359784	5.78163	-1.37367	1.08005
2.00726	-4.19871	-0.317406	1.9558	-3.22059	-0.229439	1.74889	-5.17683	-0.405373	2.16271
2.00998	-6.19871	-3.27141	-1.74645	-6.32177	-2.94112	-0.8053	-6.07565	-3.60171	-2.6876
1.99316	-6.25657	1.90025	1.16877	-6.22904	1.81192	2.16105	-6.28409	1.98857	0.17649
1.97284	-7.46032	0.221813	-0.939439	-8.29889	-0.067416	-1.37091	-6.62175	0.511042	-0.507971
2.00551	4.00277	-2.76736	0.512856	4.98075	-2.54581	0.514478	3.0248	-2.9889	0.511234
2.00152	-5.59569	-2.80292	0.304542	-6.12329	-3.6438	0.431372	-5.06809	-1.96204	0.177711
2.00187	5.28826	2.44925	0.347632	4.31078	2.66262	0.377219	6.26575	2.23588	0.318045
1.99934	-4.56407	-0.570417	1.65011	-3.58961	-0.376326	1.7601	-5.53852	-0.764509	1.54011
2.00837	-8.04981	-3.56464	-0.236667	-7.20315	-3.0247	-0.232118	-8.89647	-4.10458	-0.241217
1.984	5.02106	-1.67274	0.247227	5.23448	-0.710875	0.362692	4.80763	-2.6346	0.131761
2.00576	3.47598	0.051027	-2.83863	2.555	0.182985	-3.213	4.39696	-0.080931	-2.46425
1.99983	-4.22416	-1.49861	0.659543	-4.98322	-2.14939	0.671507	-3.4651	-0.847827	0.647578
2.00622	5.10465	-1.99761	2.46281	4.41588	-2.46947	3.01884	5.79342	-1.52574	1.90677
2.00535	-4.74287	0.967239	-1.06274	-5.55021	1.36792	-1.50205	-3.93552	0.566557	-0.623425
2.00574	-4.70805	2.28028	-0.512577	-5.70603	2.37519	-0.540354	-3.71007	2.18536	-0.4848
1.99978	7.40461	-0.723691	-0.022989	8.05461	0.035774	-0.044963	6.7546	-1.48316	-0.001015
1.99944	8.05979	-0.50294	-3.98151	8.46831	-0.520797	-4.89378	7.65128	-0.485084	-3.06924
2.00987	-4.52553	1.49227	1.56606	-5.51735	1.61766	1.66828	-3.5337	1.36689	1.46384
1.99309	5.8998	2.95905	-2.09282	6.18304	2.42251	-1.30224	5.61656	3.49558	-2.8834
2.02007	-0.735098	1.19567	-0.055173	-1.70808	0.924711	-0.047606	0.237882	1.46664	-0.06274
2.00059	7.06382	1.3516	-1.15518	7.63021	0.527667	-1.1249	6.49743	2.17554	-1.18545
1.98472	5.53484	2.36456	0.077602	5.47184	3.34183	-0.082881	5.59785	1.38729	0.238086
2.00563	-4.41606	-1.57333	-1.32357	-5.41852	-1.59838	-1.33382	-3.41361	-1.54828	-1.31332
2.00288	-6.25532	-4.33368	-0.066276	-6.28744	-5.33455	-0.076075	-6.22321	-3.3328	-0.056477
1.98753	8.96489	-1.07789	0.251617	9.21723	-0.117291	0.217817	8.71255	-2.03848	0.285416
2.00819	4.5245	0.359667	1.4844	5.48901	0.476987	1.73769	3.55998	0.242347	1.23111
2.01657	1.82176	-1.12337	-0.406825	2.82212	-1.24939	-0.413284	0.821404	-0.997341	-0.400365
2.00185	-5.26702	-1.47001	2.08339	-6.03948	-1.81896	2.61572	-4.49455	-1.12105	1.55106
2.00251	-4.45213	-1.88368	-0.544595	-5.40318	-2.1878	-0.618946	-3.50108	-1.57955	-0.470245
2.00547	-5.86405	-2.73186	-2.78914	-6.14924	-3.38277	-3.49657	-5.57885	-2.08095	-2.08171
2.01351	4.41341	-1.44764	0.471321	3.41108	-1.36074	0.507854	5.41574	-1.53453	0.434787
1.99594	7.78526	1.40914	-0.454546	8.30994	0.560294	-0.443843	7.26059	2.25799	-0.465249
1.99566	-7.04721	0.040567	1.80022	-6.33148	0.617803	2.18775	-7.76295	-0.536669	1.41269
2.00129	3.40285	0.147854	-2.82207	4.3087	-0.011498	-3.21617	2.49699	0.307205	-2.42797
2.00475	-3.73286	-1.88421	-1.67053	-4.71448	-2.03889	-1.80191	-2.75125	-1.72952	-1.53915
1.99803	6.51305	-1.08457	-3.16986	6.75674	-0.683598	-2.2879	6.26936	-1.48555	-4.05183
1.99774	6.49902	-2.51498	0.302309	7.36234	-2.01827	0.377804	5.6357	-3.01169	0.226815
1.99813	-3.37815	-0.143554	-0.885383	-4.01746	-0.68879	-1.42587	-2.73883	0.401682	-0.344892
2.00336	-0.139566	-1.29936	-3.72206	0.536805	-1.97588	-4.01904	-0.815937	-0.622834	-3.42508
2.01579	4.95146	-2.2472	-2.31398	5.5071	-1.65009	-1.72188	4.39582	-2.8443	-2.90607
2.01393	-2.70543	0.077499	2.95657	-3.60945	0.062906	2.51327	-1.80141	0.092091	3.39987
1.99998	5.22263	1.679	0.564399	6.17804	1.97211	0.600141	4.26723	1.3859	0.528658
2.00488	-3.46862	-0.569695	2.14043	-4.45904	-0.54961	1.98695	-2.4782	-0.589779	2.2939
2.00444	6.82063	-1.16192	-0.577489	6.13852	-1.84251	-0.853116	7.50274	-0.481336	-0.301862
2.00962	4.72176	1.09843	1.46676	5.70739	1.24258	1.59867	3.73613	0.954273	1.33484
1.98584	-5.48047	3.23044	-0.231004	-5.88919	4.13531	-0.238228	-5.07175	2.32557	-0.223779
2.01997	2.27977	-3.11718	0.186918	1.36939	-3.55373	0.213389	3.19015	-2.68061	0.160448
1.99886	3.8151	0.186758	1.20689	4.80603	0.258802	1.31511	2.82416	0.114714	1.09867
1.9999	2.87161	-0.55578	-1.12871	3.8713	-0.572464	-1.14444	1.87192	-0.539097	-1.11297
2.00328	-3.55084	-0.705474	-0.735384	-2.86221	0.013206	-0.847536	-4.23946	-1.42415	-0.623231
1.99329	-7.09023	-1.02059	-1.64103	-7.00414	-0.901795	-0.655244	-7.17633	-1.13939	-2.62682
1.99795	-2.60578	-3.36979	-0.261037	-3.46439	-2.85917	-0.263307	-1.74717	-3.88042	-0.258768
1.98567	-5.68457	-4.15935	0.015817	-5.77374	-5.10683	-0.267132	-5.5954	-3.21188	0.298767
1.99652	-6.57096	2.69866	0.615881	-6.48474	1.71104	0.498902	-6.65719	3.68629	0.732861
1.98998	-6.49491	-2.12284	-2.57153	-6.31311	-1.46993	-1.84306	-6.6767	-2.77575	-3.29999
1.9917	6.73893	3.43596	0.259985	5.74737	3.37434	0.191253	7.73049	3.49759	0.328718
1.995	-5.39703	-1.60762	1.51933	-4.74367	-1.18908	0.89247	-6.05039	-2.02617	2.14618
2.00484	-4.15616	1.16879	-0.465086	-5.07644	1.55956	-0.537463	-3.23589	0.778019	-0.392708
1.98455	-7.39109	3.60006	-0.436023	-6.65	4.25955	-0.457866	-8.13217	2.94057	-0.414179
2.01464	-0.710035	1.89116	0.016135	-1.71235	1.99145	0.016491	0.292282	1.79087	0.015779
2.02334	-6.06933	0.139795	-5.52895	-6.25423	0.143086	-4.53433	-5.88444	0.136504	-6.52357
2.00812	-5.50643	-1.06787	-2.89589	-6.04857	-1.25359	-2.07143	-4.9643	-0.88215	-3.72035
1.99229	-4.0321	1.78117	0.987156	-4.96492	1.99179	0.708245	-3.09928	1.57055	1.26607
2.00936	2.66944	-1.93509	-0.41013	3.67228	-1.99585	-0.412247	1.6666	-1.87433	-0.408012
2.02819	0.279564	1.31906	0.333548	1.29021	1.40042	0.352597	-0.731082	1.23771	0.314499
2.00636	1.68896	0.130958	-3.18145	2.6905	0.12556	-3.12442	0.687417	0.136355	-3.23848
1.98971	-6.34365	1.14834	2.27991	-6.12651	0.70862	3.1455	-6.56078	1.58805	1.41433
2.00507	-2.84284	-2.88061	-0.615728	-3.84258	-2.9526	-0.636603	-1.84311	-2.80863	-0.594854
2.00175	-6.75191	1.18737	-1.4639	-7.32026	0.390145	-1.25613	-6.18357	1.98459	-1.67168
1.99665	-3.86531	1.35535	-0.366581	-4.60086	0.682529	-0.312301	-3.12977	2.02817	-0.42086
2.00097	-4.83805	-1.26184	-1.93654	-3.87112	-1.07756	-1.75748	-5.80497	-1.44612	-2.1156
2.00908	-4.9166	-1.7178	-0.893262	-3.92991	-1.5849	-0.759496	-5.90328	-1.8507	-1.02703
2.00239	-5.2767	0.419241	-2.01035	-6.27093	0.457741	-2.12175	-4.28246	0.380741	-1.89894
2.00178	6.74493	-2.16896	-0.182472	7.7441	-2.11453	-0.204467	5.74576	-2.22339	-0.160477
2.01505	-4.45243	1.45613	0.522371	-3.67026	0.821105	0.51438	-5.23459	2.09115	0.530362
2.02879	0.612628	0.532311	-1.16764	1.62684	0.541266	-1.18479	-0.401581	0.523356	-1.15048
2.00886	6.05287	-4.93745	-0.101073	5.98847	-5.93981	-0.100324	6.11728	-3.93508	-0.101821
2.02124	1.34089	-0.940669	-0.033247	2.35136	-0.923148	-0.033579	0.330421	-0.958189	-0.032916
2.00923	1.90898	0.055893	0.341893	2.90303	0.191899	0.393065	0.914925	-0.080113	0.290722
2.03665	-1.12568	0.602918	0.56018	-2.14399	0.599281	0.559469	-0.107363	0.606554	0.560891
1.99891	2.24239	0.767651	-0.293159	3.23857	0.844821	-0.317207	1.24621	0.690481	-0.269111
2.00509	-3.79777	1.05909	-0.006413	-4.66524	1.55867	0.048369	-2.93029	0.559499	-0.061194
2.00419	-0.960628	0.160624	-0.34717	-1.96246	0.170062	-0.368204	0.041199	0.151185	-0.326136
2.01267	-1.50675	-0.761065	-0.584962	-2.51109	-0.814537	-0.618815	-0.502401	-0.707594	-0.55111
1.99461	6.83739	1.67066	-0.626377	5.97687	2.17466	-0.615668	7.69791	1.16667	-0.637086
2.01083	-4.80645	1.65209	-0.184068	-5.81182	1.64326	-0.182135	-3.80107	1.66092	-0.186001
1.99373	4.15103	0.12218	0.686759	5.02939	0.268582	1.13486	3.27268	-0.024222	0.238655
2.02348	5.54438	4.70302	0.068724	5.76666	3.71601	0.07065	5.32211	5.69004	0.066798
1.9993	-6.32457	-1.73311	-1.75996	-7.25368	-1.39553	-1.61134	-5.39545	-2.07069	-1.90858
2.01901	1.64915	2.13408	0.258215	2.64791	1.98921	0.234132	0.650384	2.27894	0.282298
2.0207	-3.8627	1.54999	-0.636722	-4.86803	1.64668	-0.664576	-2.85737	1.4533	-0.608868
2.00448	6.88957	-1.09684	2.54747	6.74365	-1.77027	3.27527	7.03547	-0.423417	1.81967
2.00147	-5.95463	3.98153	0.106868	-5.98076	4.98174	0.126096	-5.92849	2.98133	0.08764
1.99775	-5.14766	-2.63113	-0.268719	-5.98945	-3.16809	-0.297221	-4.30586	-2.09418	-0.240216
1.99203	-4.93869	2.98928	-0.418448	-4.37208	2.17617	-0.517712	-5.5053	3.80239	-0.319184
2.01212	4.19954	-0.850579	2.35248	5.15419	-0.737151	2.05593	3.24489	-0.964008	2.64902
1.99941	-5.72343	0.842114	-3.60136	-5.22659	0.382564	-2.86558	-6.22028	1.30166	-4.33714
1.9961	-4.55638	-0.780402	-1.79401	-3.753	-0.568088	-1.2412	-5.35976	-0.992716	-2.34683
2.0098	-8.74889	2.38464	-0.29324	-8.22632	1.52827	-0.23522	-9.27146	3.24102	-0.35126
1.99935	4.13592	-0.800193	-0.159006	5.07024	-1.14765	-0.234333	3.2016	-0.452739	-0.08368
2.00464	6.20866	2.12649	0.488471	7.11879	2.54236	0.546481	5.29854	1.71062	0.430462
2.00977	3.00677	-0.603937	0.809514	3.99673	-0.775928	0.823122	2.01681	-0.431947	0.795905
2.02867	4.80823	-0.448512	0.254903	5.62621	-0.929851	0.612831	3.99026	0.032826	-0.103025
2.01872	2.08811	0.052898	-1.68493	3.08185	-0.116133	-1.6328	1.09437	0.22193	-1.73707
2.00201	4.96457	-2.44866	-0.451305	4.00293	-2.17379	-0.410087	5.92621	-2.72352	-0.492523
1.99996	7.28399	1.2886	1.65926	7.88953	0.522511	1.44386	6.67845	2.05468	1.87466
2.00056	-5.63723	2.70535	-0.059987	-6.63734	2.72332	-0.057457	-4.63711	2.68739	-0.062517
1.99948	-4.6741	-1.67119	-0.378815	-3.7166	-1.3855	-0.346394	-5.6316	-1.95689	-0.411237
2.00386	-4.91799	-1.36382	-1.32393	-3.91981	-1.41635	-1.39282	-5.91617	-1.3113	-1.25503
1.99759	3.78333	-0.150823	-2.58198	4.72142	-0.206027	-2.92041	2.84524	-0.09562	-2.24356
1.99652	-7.52252	1.30589	1.16404	-8.21448	1.16628	1.86989	-6.83057	1.44551	0.458185
1.9959	-9.16138	-1.75558	-0.195507	-9.62458	-2.63784	-0.24991	-8.69817	-0.873314	-0.141105
1.99809	5.73213	2.23762	-1.25205	5.88154	2.61477	-0.339074	5.58272	1.86047	-2.16502
2.00209	-5.81435	-1.60126	0.478011	-4.81843	-1.69781	0.448066	-6.81028	-1.5047	0.507957
2.00261	3.89763	-1.13183	0.466323	3.30524	-0.324563	0.463668	4.49002	-1.9391	0.468979
2.01806	-3.80701	0.579039	1.745	-4.8102	0.521213	1.65324	-2.80383	0.636864	1.83676
2.00889	-5.11597	-3.04054	0.261853	-4.64339	-3.92677	0.274839	-5.58855	-2.1543	0.248867
1.99811	-5.29681	1.50703	0.10525	-4.3105	1.66567	0.093454	-6.28312	1.34839	0.117046
2.00555	-3.74937	-0.736637	1.31685	-2.92602	-0.822788	1.88272	-4.57273	-0.650486	0.750972
2.00796	-3.73786	-3.00143	0.105679	-2.76881	-2.73892	0.101798	-4.7069	-3.26394	0.10956
2.00253	-3.78235	0.217796	1.64327	-2.79256	0.204065	1.79376	-4.77214	0.231526	1.49278
2.02425	-0.815548	-0.668007	-0.457802	-1.82707	-0.695905	-0.478778	0.195976	-0.64011	-0.436826
2.00155	5.11188	-1.73589	0.174675	6.04548	-2.08745	0.254267	4.17827	-1.38432	0.095083
2.01925	4.23465	1.46209	0.416378	5.06954	2.02954	0.433646	3.39976	0.894633	0.399111
1.99044	2.72041	-0.361343	0.247897	3.69753	-0.447844	0.415868	1.74328	-0.274841	0.079926
2.005	2.2014	-1.38929	0.257625	3.17057	-1.64516	0.273301	1.23223	-1.13342	0.241949
2.02337	2.06283	1.7774	0.310149	3.07049	1.8657	0.328515	1.05518	1.68911	0.291784
2.00513	-6.17455	1.67723	0.540022	-5.35162	2.24892	0.573169	-6.99747	1.10554	0.506875
1.99938	5.86131	-1.57166	0.489333	4.87455	-1.71169	0.411519	6.84808	-1.43163	0.567146
2.00337	3.54511	-2.41812	-1.42533	2.59347	-2.14763	-1.26853	4.49675	-2.6886	-1.58212
2.00641	-4.60301	-0.995598	0.732704	-3.7854	-0.414861	0.758629	-5.42063	-1.57634	0.706779
2.0079	-3.63873	-0.395977	-0.25829	-2.87703	0.257288	-0.289631	-4.40042	-1.04924	-0.226949
2.01269	-4.90499	-3.5818	2.01917	-4.35352	-4.22948	2.55686	-5.45646	-2.93411	1.48147
2.00204	-6.06663	-1.00754	-1.10167	-6.62293	-1.44451	-0.393417	-5.51033	-0.57057	-1.80993
2.03225	-1.59644	-0.044704	2.71836	-0.637375	-0.144365	3.03894	-2.55551	0.054958	2.39778
1.98186	7.07907	-2.36981	-0.30993	6.2069	-2.8402	-0.309702	7.95124	-1.89942	-0.310158
1.99528	-4.68712	2.08247	-0.308905	-3.93415	1.42965	-0.35532	-5.44009	2.73528	-0.26249
2.00586	7.61449	-0.954523	-1.36263	8.33034	-0.504125	-1.90168	6.89864	-1.40492	-0.823588
2.0023	4.45221	-2.0694	-0.084669	3.60983	-1.52842	-0.090168	5.2946	-2.61038	-0.079171
1.99173	-4.58367	-0.888081	0.60194	-3.86612	-0.201829	0.524941	-5.30122	-1.57433	0.678939
2.01189	5.18452	1.08466	5.69918	5.6537	0.887463	4.83147	4.71534	1.28185	6.56688
1.97839	-5.71799	4.26876	-0.246348	-5.02109	3.56953	-0.308869	-6.41489	4.96799	-0.183827
1.98052	-6.29569	-2.64433	-0.624357	-6.73093	-1.76717	-0.771901	-5.86045	-3.52149	-0.476812
1.9983	-3.37294	0.160459	-0.52594	-2.48632	0.621075	-0.520894	-4.25957	-0.300156	-0.530986
1.98983	-5.20224	3.28282	-3.16287	-5.45992	2.68714	-3.91694	-4.94457	3.87851	-2.40881
2.01867	5.95973	4.89812	-0.31064	6.0219	3.89119	-0.279343	5.89756	5.90505	-0.341937
1.99763	-6.61085	2.34477	0.054456	-7.36677	2.99364	0.126324	-5.85492	1.69589	-0.017411
2.0013	-3.40832	2.46631	-0.372983	-4.39982	2.59859	-0.39987	-2.41682	2.33402	-0.346096
2.00159	-6.46582	1.12388	-1.45256	-6.79844	1.66443	-0.678757	-6.1332	0.583337	-2.22635
2.00791	-4.51216	-1.97555	0.335354	-5.50847	-1.85226	0.344859	-3.51585	-2.09885	0.325848
1.99158	-7.11284	-0.501156	4.02754	-7.97743	-0.139637	3.69082	-6.24825	-0.862676	4.36426
1.99803	-3.67432	2.24418	0.666793	-4.6699	2.32637	0.657238	-2.67873	2.162	0.676348
1.99008	6.232	-0.562571	-2.76723	5.31536	-0.842054	-3.03511	7.14865	-0.283089	-2.49936
2.00855	-5.37474	-2.49716	-2.38324	-4.99846	-3.15372	-3.04348	-5.75101	-1.8406	-1.723
2.00085	5.53445	-3.10902	0.144227	6.104	-3.92367	0.257476	4.96491	-2.29438	0.030979
2.00366	3.91809	0.246059	1.73052	4.88822	0.339017	1.49842	2.94796	0.1531	1.96261
1.98997	6.52372	-1.4661	-0.208209	6.25202	-2.266	0.317475	6.79542	-0.666204	-0.733893
1.99933	-5.58753	-1.60919	0.467313	-4.62577	-1.33665	0.474511	-6.54931	-1.88173	0.460114
2.00055	5.68259	4.59818	-0.15012	5.99096	5.54941	-0.175014	5.37422	3.64695	-0.125227
2.0041	-7.51116	-0.04013	0.452761	-8.4115	0.398111	0.490714	-6.61082	-0.478372	0.414807
2.00097	-5.92423	4.9816	-0.004616	-5.89675	3.98544	-0.093414	-5.95171	5.97776	0.084183
1.99852	4.60507	-2.60947	0.077432	5.60412	-2.62512	0.064096	3.60603	-2.59382	0.090768
2.00733	4.42862	1.73149	1.16966	3.64418	1.63702	1.78859	5.21306	1.82597	0.55073
2.01006	4.80919	1.63114	0.184639	5.80003	1.79873	0.200177	3.81836	1.46355	0.169102
2.00664	1.85829	-0.528461	0.461197	2.86137	-0.545307	0.475232	0.855213	-0.511614	0.447162
2.0243	-2.24735	0.093926	1.38939	-3.25696	0.089632	1.31784	-1.23774	0.098219	1.46095
2.01571	1.41122	-1.78607	0.035213	2.41882	-1.8084	0.038352	0.403619	-1.76373	0.032073
2.01945	0.778996	0.531049	0.545181	1.78858	0.519011	0.533649	-0.230591	0.543087	0.556713
2.00094	-4.46152	-3.1984	-0.117677	-5.31722	-3.71655	-0.102644	-3.60582	-2.68024	-0.13271
1.99911	-4.49562	1.9515	0.497906	-5.45271	2.2369	0.538189	-3.53852	1.6661	0.457622
2.00124	4.21877	-0.702896	-0.482762	5.14813	-1.06928	-0.540075	3.2894	-0.336508	-0.42545
2.00227	4.31967	-0.228232	-2.95876	5.31971	-0.182401	-2.94942	3.31963	-0.274062	-2.96811
2.00836	-2.2438	0.674756	0.47856	-3.24695	0.709963	0.50755	-1.24065	0.63955	0.449571
2.01727	-1.80687	1.38237	-0.172235	-2.81525	1.40322	-0.181301	-0.798498	1.36152	-0.163169
2.01755	-1.31707	-1.23739	0.473693	-2.32418	-1.28561	0.505902	-0.309964	-1.18916	0.441483
2.01892	1.46132	1.5853	0.448038	2.47051	1.56226	0.443999	0.452136	1.60834	0.452077
2.00538	-4.56381	-1.3701	0.461206	-5.35923	-1.97766	0.521061	-3.7684	-0.762552	0.401351
2.03194	-1.80852	-0.95871	-0.411464	-2.82122	-1.0394	-0.421889	-0.795814	-0.878021	-0.40104
1.99218	-7.28595	-1.46922	-0.439083	-8.16937	-1.00931	-0.454178	-6.40252	-1.92914	-0.423988
2.01572	-3.55941	-2.38912	-2.2363	-4.35696	-1.94216	-1.81212	-2.76185	-2.83607	-2.66047
2.00195	-5.17133	-1.71086	-1.02168	-6.01408	-1.71508	-1.56177	-4.32857	-1.70665	-0.481595
2.00503	-4.27325	0.456764	1.94501	-5.18614	0.529329	2.35295	-3.36037	0.384198	1.53708
2.01506	2.06746	0.248581	1.94132	1.06505	0.238164	2.04223	3.06987	0.258998	1.84042
2.01398	4.20281	0.96025	-0.359894	5.0972	1.42248	-0.380823	3.30842	0.498023	-0.338964
1.99578	-4.62992	-0.105589	-3.50065	-5.51565	-0.127293	-3.04151	-3.7442	-0.083885	-3.95979
2.0017	-5.39483	-2.93131	2.80602	-4.65185	-2.43877	2.35096	-6.13782	-3.42386	3.26108
1.98883	2.15458	0.681629	-1.21883	3.13904	0.777851	-1.32105	1.17013	0.585407	-1.11661
1.99367	-1.96678	-1.86344	-0.162257	-2.94141	-2.07264	-0.156938	-0.99216	-1.65424	-0.167576
1.99945	-3.06676	1.7802	-0.661352	-4.01148	2.09957	-0.731726	-2.12203	1.46084	-0.590977
2.01187	2.76979	-0.027911	-1.79223	3.76598	-0.044375	-1.65351	1.77361	-0.011447	-1.93095
2.01438	3.13207	-1.65199	-0.388544	4.1359	-1.56973	-0.391381	2.12825	-1.73425	-0.385707
2.00257	4.05665	-2.01461	-0.018064	3.73023	-2.96089	0.006114	4.38306	-1.06833	-0.042242
1.99854	4.78269	1.20601	2.70797	5.72855	1.10498	3.01405	3.83683	1.30704	2.40189
2.01973	-6.17726	-0.792258	0.234517	-5.17746	-0.931435	0.205231	-7.17706	-0.653081	0.263803
2.01647	-2.19667	1.6664	0.562839	-1.18897	1.64816	0.535324	-3.20437	1.68465	0.590353
1.99402	-5.93833	-2.27887	-0.496744	-4.99901	-2.6129	-0.508255	-6.87765	-1.94484	-0.485233
2.01097	-2.3346	0.145217	3.36069	-1.45771	0.173515	3.85189	-3.21148	0.116919	2.86949
2.00669	3.48564	-1.94202	0.286056	4.41817	-1.57263	0.260722	2.55311	-2.31141	0.31139
2.03155	2.4603	0.527216	-3.36574	3.33922	0.481737	-2.85855	1.58138	0.572694	-3.87293
2.0152	3.07681	-1.63366	-0.842114	4.07166	-1.76812	-0.755789	2.08196	-1.49919	-0.928439
2.00858	3.25726	1.61143	-1.2426	2.41398	1.84101	-0.747856	4.10054	1.38186	-1.73734
2.0003	6.85999	-1.21026	0.714415	6.12829	-1.89211	0.713601	7.59168	-0.528412	0.715229
2.00406	2.76009	1.20604	2.31842	1.83179	0.834943	2.25057	3.68839	1.57714	2.38628
2.01663	-4.91432	-0.456734	-1.29779	-5.8465	-0.640513	-1.6354	-3.98215	-0.272956	-0.960182
2.00578	-4.76834	-2.3951	-2.54654	-5.35176	-1.85789	-1.93268	-4.18492	-2.93231	-3.1604
2.00419	-4.62301	0.554058	-1.69739	-5.50799	0.823734	-2.08245	-3.73803	0.284382	-1.31233
2.00306	-4.33739	0.303147	-2.74283	-5.21134	0.424779	-3.21663	-3.46345	0.181514	-2.26904
1.99287	5.78941	2.88342	-0.471016	6.23637	1.99905	-0.575876	5.34246	3.76779	-0.366157
1.98552	5.91867	-4.35703	-0.312348	5.95954	-5.34878	-0.294045	5.87781	-3.36528	-0.330652
2.00096	5.61402	1.67436	0.263143	6.45096	2.22161	0.231557	4.77708	1.1271	0.294729
2.01295	-4.18072	-1.28823	0.373035	-5.11552	-1.66125	0.377087	-3.24593	-0.915209	0.368984
1.99764	-8.33216	0.358529	0.279746	-9.04296	-0.342597	0.308391	-7.62135	1.05966	0.2511
1.99346	-6.64933	3.15013	0.034101	-5.74323	3.55927	0.105238	-7.55543	2.74099	-0.037036
2.00117	-6.88973	-0.58235	2.57483	-7.72916	-0.184087	2.20346	-6.0503	-0.980614	2.9462
2.00366	-3.39561	-2.26151	2.77	-4.26173	-1.93316	2.38831	-2.5295	-2.58986	3.15169
1.99502	-6.89989	0.165661	-2.11767	-7.65442	-0.103373	-1.52326	-6.14536	0.434694	-2.71209
2.01618	-4.16799	-2.44942	-0.891377	-5.16982	-2.34965	-0.840028	-3.16616	-2.54919	-0.942726
2.00144	3.84544	-1.6841	0.36864	4.82254	-1.89818	0.398243	2.86833	-1.47002	0.339036
2.02176	1.4039	-0.505612	-1.34105	2.4088	-0.507585	-1.23125	0.399	-0.503638	-1.45084
2.00106	6.31355	0.343726	-3.06194	5.44193	0.27431	-2.5756	7.18517	0.413141	-3.54828
1.98556	5.69648	3.38218	-0.313316	5.00059	2.67735	-0.380867	6.39237	4.087	-0.245765
2.00637	-4.39353	2.40349	0.473558	-3.40103	2.54092	0.424029	-5.38602	2.26607	0.523088
2.00584	-4.91424	-1.75083	-0.280265	-4.04514	-1.25032	-0.27974	-5.78335	-2.25134	-0.28079
2.00793	-4.1483	-1.40102	-1.3111	-3.14437	-1.39243	-1.31216	-5.15222	-1.40962	-1.31003
2.02054	-4.03285	2.53714	0.497786	-5.02253	2.35059	0.417897	-3.04317	2.72369	0.577675
2.00794	-4.89107	4.1862	1.10824	-5.70181	3.65618	0.844144	-4.08034	4.71621	1.37235
2.00289	-2.79814	0.174502	0.509939	-1.80414	0.193665	0.38956	-3.79214	0.155339	0.630319
1.99438	6.86998	0.923376	-0.38958	7.23092	-0.00543	-0.427383	6.50905	1.85218	-0.351776
2.00882	-5.26737	0.800462	0.736089	-4.3263	0.638128	0.424836	-6.20844	0.962796	1.04734
2.00223	-5.70369	0.853691	3.81499	-5.11498	0.881429	4.62423	-6.29241	0.825953	3.00574
1.99255	-7.4441	-1.09743	-1.63728	-7.54582	-1.48124	-0.723547	-7.34238	-0.713619	-2.55101
2.00576	4.64511	-2.32985	-0.404177	5.58649	-1.98943	-0.343415	3.70373	-2.67027	-0.464939
1.99458	2.72595	-0.375129	0.224018	3.16563	-1.26669	0.303888	2.28627	0.516436	0.144148
1.98684	-5.27505	0.578757	1.16857	-5.16212	0.462111	2.14864	-5.38799	0.695403	0.18851
2.00683	3.7245	-0.153712	1.90092	4.72638	-0.19543	1.93751	2.72262	-0.111994	1.86434
1.99124	-5.7508	-1.52163	4.34523	-5.48188	-1.59736	3.38961	-6.01972	-1.44591	5.30085
1.99413	-4.96423	2.36469	-1.66443	-5.72297	2.92026	-1.33306	-4.20549	1.80913	-1.99579
2.00426	-4.25122	-0.39294	0.684703	-5.22119	-0.578986	0.854424	-3.28124	-0.206894	0.514981
1.9944	-8.7101	-0.176387	-0.556444	-9.31413	0.070309	-1.31056	-8.10607	-0.423083	0.197676
2.01808	2.00941	2.70981	-0.087783	2.97672	2.42268	-0.083179	1.04209	2.99693	-0.092387
2.02432	-0.512452	0.456476	-2.14883	0.483976	0.503	-2.32041	-1.50888	0.409952	-1.97725
2.02302	-3.56942	2.34658	-0.526868	-2.56184	2.43557	-0.524264	-4.577	2.25759	-0.529472
1.9957	6.06005	-1.66947	-0.832148	5.94904	-0.996699	-1.56068	6.17105	-2.34225	-0.103617
2.02632	-2.34783	0.206216	-2.81387	-3.29125	0.18528	-2.44508	-1.40441	0.227152	-3.18267
1.98906	-8.74707	-0.358261	0.29984	-9.73238	-0.234801	0.244921	-7.76176	-0.481721	0.354759
1.9964	-5.85546	-0.179286	-4.07201	-5.84776	-0.154858	-5.06988	-5.86315	-0.203713	-3.07413
2.00226	2.91172	1.95154	0.652603	3.90759	2.05177	0.673835	1.91584	1.8513	0.631371
2.00149	3.96506	1.34185	1.61782	4.75914	1.94523	1.53503	3.17097	0.73847	1.70061
2.00331	-3.66146	-0.356548	-2.45145	-4.49705	-0.449714	-2.99589	-2.82586	-0.263381	-1.90701
1.99326	-5.45967	2.74275	1.28003	-4.82765	2.27611	1.89327	-6.09168	3.20939	0.666778
1.99097	-6.28898	-1.20561	-1.81393	-6.1274	-0.347567	-2.2921	-6.45056	-2.06365	-1.33575
2.01298	-1.23866	1.53925	0.125655	-2.24492	1.52176	0.138239	-0.232403	1.55674	0.113071
2.01493	1.37878	-0.07982	-0.955629	2.37701	0.054983	-0.974279	0.380549	-0.214623	-0.936979
2.0109	-3.0456	0.809369	-0.391866	-4.02045	1.05292	-0.427617	-2.07075	0.565817	-0.356114
2.01782	1.47675	0.885636	0.284251	2.48534	0.909466	0.29282	0.468163	0.861806	0.275683
2.00489	4.63728	1.53993	-0.699883	5.61672	1.74923	-0.742202	3.65784	1.33064	-0.657563
2.00976	-1.8532	-0.396674	-1.84947	-2.85587	-0.424985	-1.90977	-0.850533	-0.368362	-1.78917
2.00658	2.91911	0.008107	-0.076319	3.921	-0.044865	-0.076167	1.91722	0.061078	-0.07647
2.01031	3.29451	0.240355	1.17318	4.27998	0.298178	1.3625	2.30903	0.182533	0.983853
2.01904	-2.57915	0.420467	1.72195	-3.58304	0.448762	1.8245	-1.57525	0.392173	1.6194
2.00928	5.8113	1.87966	4.84161	5.78822	2.25864	5.77174	5.83437	1.50069	3.91148
2.01006	4.41118	1.23441	0.389652	5.3293	1.6407	0.435177	3.49307	0.828109	0.344127
2.00406	-4.29981	0.783034	-2.08516	-3.33139	0.543415	-1.99133	-5.26823	1.02265	-2.17899
2.0014	-6.19409	2.57618	-0.601559	-6.57437	3.05965	-1.39089	-5.81382	2.09271	0.187772
2.00006	5.61973	3.03447	0.173226	6.61427	3.13916	0.1748	4.6252	2.92979	0.171651
1.99263	8.36	-0.513614	-0.200708	7.36664	-0.447	-0.162744	9.35337	-0.580228	-0.238672
2.00195	4.82911	-1.62794	-3.42009	5.45989	-1.23869	-2.74737	4.19833	-2.01718	-4.0928
2.00515	3.79709	0.419917	-1.20878	4.59524	0.488266	-1.81164	2.99893	0.351569	-0.60593
2.00838	-6.48798	1.57492	-0.180047	-5.48497	1.6119	-0.148513	-7.49099	1.53794	-0.211582
2.00888	2.9433	2.003	-1.67195	3.8899	1.74458	-1.45733	1.99671	2.26143	-1.88658
2.00027	6.48933	-1.47948	2.56497	5.77583	-2.06907	2.94388	7.20282	-0.889888	2.18606
2.00442	-3.13071	1.23023	0.096994	-4.05091	1.62594	0.129639	-2.2105	0.834521	0.06435
2.00659	-1.99175	-0.192845	1.55795	-2.99411	-0.189798	1.51496	-0.989377	-0.195892	1.60093
1.99948	-4.51687	1.69623	-0.249297	-5.09709	0.88213	-0.240947	-3.93666	2.51034	-0.257647
2.00875	-4.94734	2.91442	-0.459017	-3.94857	3.01875	-0.477646	-5.9461	2.81009	-0.440388
2.01028	-4.67065	-0.997619	-2.11381	-3.67954	-1.07466	-1.96522	-5.66176	-0.920573	-2.2624
2.01568	4.45344	0.954964	0.688251	5.40852	1.20069	0.896018	3.49835	0.709236	0.480485
1.99397	-6.9358	0.673031	0.671831	-6.24208	1.11703	1.23361	-7.62952	0.229031	0.110057
2.0141	3.49342	2.37906	0.207659	2.55727	2.74891	0.239159	4.42957	2.00921	0.17616
2.01466	-1.43408	0.684788	0.537761	-2.44103	0.706247	0.555075	-0.427122	0.663329	0.520447
2.00548	-5.26471	0.983711	-2.4902	-6.25645	1.12239	-2.43816	-4.27297	0.845029	-2.54224
1.99614	-6.44834	-0.7326	-2.6635	-6.87059	-1.56093	-2.30058	-6.02608	0.095733	-3.02642
2.00512	6.91024	-3.06335	1.11259	6.57532	-2.2041	0.719356	7.24517	-3.92261	1.50583
2.01941	1.79352	1.2591	0.475458	2.79625	1.14082	0.481721	0.790789	1.37737	0.469195
1.99804	7.6627	-1.91478	-0.03981	6.89028	-2.54832	-0.044404	8.43513	-1.28123	-0.035216
1.99628	-3.25574	2.54751	-0.26073	-2.26564	2.42116	-0.257148	-4.24584	2.67386	-0.264311
2.00959	5.0494	0.242987	-1.87777	4.06984	0.194011	-1.65944	6.02897	0.291964	-2.0961
2.01029	6.76442	0.409876	0.922617	7.64709	0.342322	0.446539	5.88176	0.477429	1.3987
1.99961	-4.46256	0.942468	-0.48748	-5.2939	1.49783	-0.481419	-3.63121	0.387104	-0.493542
2.00715	-4.15252	-3.15194	0.287718	-5.15494	-3.2	0.284912	-3.1501	-3.10388	0.290523
1.99463	-7.01294	1.514	0.402176	-6.49645	2.36707	0.414558	-7.52942	0.66093	0.389794
1.98939	6.19398	4.195	-0.000424	6.33065	3.20977	0.007678	6.05732	5.18023	-0.008525
1.99952	4.39119	-1.65921	-0.2439	5.3013	-2.07251	-0.26401	3.48108	-1.24591	-0.22379
2.00463	4.11093	-1.91878	-3.15865	3.30245	-2.21467	-3.67193	4.9194	-1.6229	-2.64537
1.99179	-6.52104	1.60453	-1.39034	-6.55994	1.80523	-0.415661	-6.48214	1.40382	-2.36503
1.99425	-5.20002	2.40999	-0.136292	-6.16142	2.67366	-0.115	-4.23862	2.14631	-0.157583
2.02323	-5.85875	0.17398	-4.00767	-5.80903	0.279971	-5.01248	-5.90847	0.067989	-3.00285
2.00405	-1.33398	2.5677	0.139964	-0.402985	2.19758	0.157611	-2.26497	2.93783	0.122316
1.98615	8.2592	0.642933	-1.3915	8.59173	0.661987	-0.45595	7.92667	0.623879	-2.32705
2.00682	3.28867	1.07163	1.84023	2.34195	1.24961	2.12108	4.23539	0.893646	1.55938
2.00881	-2.50711	-0.757604	1.06889	-1.56791	-0.666842	0.724644	-3.4463	-0.848365	1.41313
2.00343	3.77873	-1.13783	1.41872	2.78446	-1.21033	1.51664	4.77301	-1.06532	1.32079
2.00297	-2.95006	-1.31173	1.3926	-3.9449	-1.36594	1.49429	-1.95523	-1.25752	1.29091
1.99219	6.32308	-1.48345	-0.527075	6.59588	-0.525637	-0.546522	6.05028	-2.44127	-0.507629
1.99831	-3.54007	1.03441	-1.36697	-4.36342	1.25565	-1.88799	-2.71672	0.81317	-0.845954
1.99628	-4.62677	-2.27611	0.707125	-3.62874	-2.26174	0.709441	-5.62481	-2.29048	0.704808
1.99939	3.84885	3.03217	0.489598	2.87214	3.24532	0.490386	4.82556	2.81901	0.48881
1.99241	6.32855	1.0517	3.40093	6.34975	0.056546	3.36043	6.30736	2.04686	3.44143
1.99405	5.22663	2.19581	-0.017702	4.58655	1.43285	-0.065261	5.8667	2.95877	0.029856
1.99568	6.33542	-1.23173	-4.21436	6.44383	-0.882242	-3.28603	6.22702	-1.58123	-5.14268
2.01888	-2.52279	2.8827	0.329206	-1.61346	3.3208	0.341864	-3.43212	2.44461	0.316547
1.98824	-8.44231	-0.136876	-1.28579	-7.9782	-0.515871	-2.07904	-8.90642	0.24212	-0.492549
1.99144	-7.09265	0.405223	1.75077	-6.73152	-0.516616	1.85684	-7.45378	1.32706	1.6447
2.0006	-6.41753	-2.16394	2.2802	-7.25634	-1.76647	1.90735	-5.57873	-2.56141	2.65306
2.02191	2.44168	0.0494	2.29422	3.44475	0.049452	2.16821	1.43861	0.049349	2.42022
2.02336	1.24297	1.49504	-0.144179	2.25461	1.48609	-0.145836	0.23133	1.504	-0.142521
1.99789	-5.88889	4.2054	-2.35624	-6.19838	5.00485	-2.86905	-5.57939	3.40595	-1.84342
1.99764	5.54161	-1.19192	-2.53332	4.80368	-0.592015	-2.83865	6.27954	-1.79182	-2.228
1.99659	-7.00513	-2.12585	-0.731903	-6.66392	-2.89489	-1.26925	-7.34633	-1.3568	-0.194558
1.98628	-5.98304	-0.455857	-3.3967	-6.38091	-0.988172	-2.65868	-5.58516	0.076459	-4.13471
1.99117	4.29995	-1.68521	0.342896	3.99092	-0.738806	0.345781	4.60898	-2.63162	0.340011
1.99944	4.55583	0.844806	1.92047	3.7854	0.627003	1.32177	5.32625	1.06261	2.51917
1.99898	5.38968	-3.30269	0.100109	6.38583	-3.22633	0.129156	4.39354	-3.37904	0.071062
1.98374	3.5717	-0.205191	-2.21918	2.63532	0.006921	-2.46821	4.50807	-0.417303	-1.97015
1.99481	7.23683	1.4088	-0.437662	6.72537	2.26456	-0.467612	7.74829	0.553041	-0.407712
1.99432	8.30929	0.04958	-1.08589	7.40453	0.110601	-1.50065	9.21404	-0.011442	-0.671135
2.01097	-3.26018	-1.79234	0.288155	-2.27308	-1.98278	0.307288	-4.24728	-1.6019	0.269022
1.99223	8.90808	1.36368	-0.813639	8.54376	2.29077	-0.810473	9.2724	0.436587	-0.816805
2.00891	-1.50477	0.347948	-1.70549	-2.50721	0.352205	-1.64203	-0.502337	0.343692	-1.76895
2.02433	-1.28051	-0.642776	0.743696	-2.29187	-0.670141	0.773302	-0.26915	-0.615411	0.714089
2.00051	4.94104	-2.0539	-0.071444	5.90449	-2.32269	-0.068192	3.97758	-1.78512	-0.074696
1.99985	-6.75879	-0.547084	2.74328	-7.42811	-0.335187	2.03127	-6.08948	-0.75898	3.4553
1.99124	-5.36894	0.14233	-4.20335	-6.16875	0.410513	-3.67454	-4.56914	-0.125853	-4.73216
2.00371	-2.69293	2.25388	-1.73149	-3.50203	1.97897	-1.20853	-1.88383	2.52878	-2.25445
1.99343	7.07933	-1.90613	-1.69925	6.29121	-2.39696	-1.33677	7.86745	-1.4153	-2.06173
2.00099	-4.98035	-1.20674	-1.60884	-4.24685	-0.546749	-1.44343	-5.71386	-1.86674	-1.77426
2.0145	-5.54828	-3.47564	3.52988	-5.22198	-4.13184	4.22089	-5.87457	-2.81944	2.83887
2.01497	1.73127	0.143875	-1.70592	2.72052	0.167757	-1.89517	0.742006	0.119993	-1.51666
1.99596	2.61094	2.77674	0.213477	1.64019	2.54632	0.190673	3.58169	3.00716	0.23628
2.0113	-4.22932	-0.362745	4.27233	-3.61082	-0.334225	5.06478	-4.84782	-0.391265	3.47988
1.9971	-3.1699	-0.650827	1.12804	-4.02654	-0.70586	1.63819	-2.31326	-0.595794	0.617901
2.00681	-1.56426	-1.50245	-2.20325	-0.561879	-1.52597	-2.24193	-2.56664	-1.47893	-2.16457
1.99295	-6.81324	-1.46634	-0.362246	-5.84863	-1.65199	-0.529638	-7.77785	-1.28069	-0.194853
2.02318	-1.61915	-2.17585	-0.045119	-0.608069	-2.14387	-0.043548	-2.63024	-2.20782	-0.046689
1.99304	-6.26308	0.015647	3.10711	-6.511	0.97899	3.16678	-6.01517	-0.947697	3.04744
1.99961	-5.62338	-1.41224	-0.99366	-6.42321	-1.33512	-1.58859	-4.82356	-1.48936	-0.398727
1.99792	6.52387	-2.55013	-0.564807	6.61913	-3.52728	-0.749263	6.42861	-1.57298	-0.38035
2.02689	-4.18864	-1.23409	-0.130072	-5.17766	-1.45494	-0.118412	-3.19962	-1.01325	-0.141733
1.99582	-8.52039	1.55639	0.599384	-9.49101	1.3739	0.742273	-7.54977	1.73887	0.456494
2.00512	-3.75357	2.3947	-0.653305	-4.73498	2.58627	-0.725847	-2.77215	2.20314	-0.580763
2.01003	-3.25077	-0.027159	2.17765	-4.25347	-0.041413	2.11094	-2.24807	-0.012906	2.24436
1.98903	-2.87526	0.352766	-0.280461	-3.8645	0.424865	-0.353074	-1.88603	0.280666	-0.207847
2.01431	-4.02612	1.51762	1.53934	-3.02158	1.53305	1.61025	-5.03066	1.50219	1.46843
2.01136	-6.10697	-1.32002	0.3839	-7.11093	-1.36157	0.425415	-5.103	-1.27847	0.342385
2.01241	6.25349	1.17841	5.03317	6.25694	1.45175	6.00153	6.25004	0.90508	4.0648
2.00666	-4.56109	-0.23026	-2.25948	-5.53296	-0.248663	-2.01088	-3.58922	-0.211856	-2.50808
2.00343	-4.30677	1.10716	-0.269915	-5.23818	1.47099	-0.32939	-3.37536	0.743327	-0.210439
2.00137	4.37404	-1.13911	0.21497	3.43119	-0.804128	0.228924	5.31688	-1.47409	0.201016
2.01722	-1.08678	1.50212	-0.079035	-0.078878	1.53978	-0.075865	-2.09468	1.46446	-0.082205
1.99828	-5.99293	1.33076	0.703541	-6.27934	0.941078	1.57784	-5.70651	1.72045	-0.170754
1.99356	-8.75304	2.32176	0.255323	-8.35487	1.40922	0.207319	-9.1512	3.23431	0.303328
2.00783	-4.28058	-1.21821	-0.265159	-3.4769	-0.617332	-0.235485	-5.08427	-1.81909	-0.294834
2.00192	5.53743	1.7627	-0.393754	6.53699	1.81335	-0.378518	4.53787	1.71205	-0.40899
1.99477	-5.12815	1.39495	-0.277465	-5.50511	1.89887	-1.05126	-4.7512	0.891038	0.496326
1.99467	-7.11396	-0.528563	1.66241	-7.61302	0.257156	1.30428	-6.61489	-1.31428	2.02054
1.98253	5.18114	2.9084	-0.066959	4.50276	2.20143	-0.217329	5.85951	3.61536	0.083411
2.00246	-3.79869	-1.32187	0.536297	-4.78649	-1.46729	0.610897	-2.81089	-1.17645	0.461697
1.98508	6.53746	-2.70668	-0.287881	6.24929	-3.53072	-0.760179	6.82562	-1.88265	0.184416
1.99981	4.1476	1.58467	-0.161765	4.9948	2.11371	-0.208516	3.3004	1.05564	-0.115013
2.01311	-2.13495	0.298704	1.35371	-1.12856	0.2831	1.34496	-3.14135	0.314308	1.36245
2.02332	-4.3966	0.375926	2.53787	-3.46043	0.08852	2.284	-5.33276	0.663331	2.79173
1.99479	7.22795	-1.04544	0.197921	7.17455	-2.03937	0.134342	7.28136	-0.051504	0.261501
1.99148	-6.16308	3.9033	1.33661	-5.8379	3.30682	2.06459	-6.48827	4.49979	0.608626
1.99595	-5.97225	-0.668119	2.59647	-5.67583	0.231294	2.91135	-6.26868	-1.56753	2.28159
2.0092	5.95047	0.248408	4.16479	5.73048	0.271702	5.14473	6.17046	0.225114	3.18485
1.9938	-4.68001	-1.90513	-0.573165	-3.80108	-1.43489	-0.586698	-5.55893	-2.37536	-0.559632
2.0047	4.57239	-1.04102	0.614391	5.38664	-1.6249	0.642306	3.75814	-0.45714	0.586476
2.01049	-3.24776	1.37795	1.81266	-4.23956	1.2735	1.68643	-2.25596	1.48241	1.93889
1.99226	6.7487	-4.58523	0.229448	7.73016	-4.67425	0.374633	5.76723	-4.49621	0.084264
2.01082	2.44665	2.67758	0.036584	3.39576	2.34587	0.036899	1.49754	3.0093	0.03627
2.00324	4.83029	1.97174	-0.138143	5.83152	1.9446	-0.144813	3.82906	1.99887	-0.131473
2.00415	-2.65352	1.89316	-0.944811	-3.60531	2.16281	-1.10459	-1.70172	1.6235	-0.785029
1.99725	7.65868	1.59525	-1.6681	8.28106	1.23148	-2.35917	7.0363	1.95901	-0.97704
1.99995	-5.99641	-0.640918	-1.7052	-5.71921	-1.60125	-1.67542	-6.2736	0.319408	-1.73499
2.00018	4.5723	1.19806	2.05493	5.54155	0.957755	2.10962	3.60305	1.43836	2.00025
1.99695	3.60106	2.5963	-2.52684	4.4888	2.95438	-2.81084	2.71333	2.23821	-2.24285
2.00815	6.02706	2.83359	1.34068	6.00692	3.67347	1.89057	6.0472	1.99372	0.790794
1.99882	6.33617	-1.36795	-1.14723	6.43079	-1.87134	-0.289051	6.24156	-0.864561	-2.0054
2.01845	-1.78995	0.477197	0.732222	-2.79832	0.49934	0.76724	-0.781572	0.455053	0.697204
2.00844	5.67679	1.09393	4.08254	5.61199	1.37326	5.04495	5.74158	0.814596	3.12013
1.99041	-5.63477	0.509974	3.60905	-6.34403	1.20782	3.58904	-4.92551	-0.187871	3.62905
2.00403	-6.81351	2.85276	-0.077441	-7.45512	3.6101	-0.214576	-6.17191	2.09541	0.059693
2.01063	5.42805	-5.05647	0.131705	5.71708	-4.09368	0.119226	5.13903	-6.01926	0.144184
1.99756	-1.93274	-0.089387	2.16547	-0.959576	-0.098486	2.39002	-2.90591	-0.080288	1.94092
2.01063	3.9352	-0.470604	2.96602	4.82537	-0.445989	2.49948	3.04503	-0.495219	3.43255
2.00838	2.91066	-2.10437	-0.28904	3.89917	-2.2811	-0.29206	1.92215	-1.92763	-0.286019
2.00607	-5.11708	-0.837262	1.74785	-6.02945	-1.02087	1.37375	-4.20471	-0.653651	2.12194
1.99362	4.42067	0.513099	1.33369	4.44954	-0.259331	0.704286	4.39181	1.28553	1.96309
2.02175	4.32811	-1.00801	-1.442	5.26613	-1.3237	-1.64776	3.3901	-0.692328	-1.23624
1.9894	5.33085	1.76416	-1.48135	4.47041	1.45748	-1.08764	6.1913	2.07084	-1.87506
2.00755	-7.96046	2.09134	3.74347	-7.35598	1.95621	2.95359	-8.56494	2.22647	4.53335
2.00384	4.24035	-0.090239	2.00646	3.23855	-0.074717	2.00607	5.24215	-0.105761	2.00686
2.01539	-2.09102	2.6681	-0.129386	-3.09859	2.67086	-0.144734	-1.08344	2.66535	-0.114039
1.99418	-4.16607	-0.680343	0.82334	-5.01897	-0.814674	1.32204	-3.31316	-0.546012	0.324637
2.00122	-5.00126	-1.63478	-1.43183	-5.77158	-1.36389	-0.853522	-4.23094	-1.90568	-2.01014
1.99958	6.37183	-1.43006	1.69051	6.6889	-0.482152	1.71313	6.05476	-2.37798	1.66789
1.99706	-6.23309	0.686417	1.55042	-6.20998	-0.293735	1.36113	-6.25619	1.66657	1.73971
1.99308	4.79383	-0.061295	4.15956	3.81278	-0.182011	4.0328	5.77488	0.059421	4.28632
2.00795	-4.20026	2.18898	-0.188671	-3.19727	2.20764	-0.229088	-5.20325	2.17031	-0.148254
2.0072	3.17614	1.79931	0.485543	2.17503	1.73891	0.448893	4.17725	1.8597	0.522193
2.00095	-4.22732	1.2907	1.76023	-5.22602	1.34995	1.76651	-3.22863	1.23145	1.75395
2.00236	6.28417	-1.9114	1.13316	7.15681	-1.4937	1.39084	5.41153	-2.32909	0.875488
2.02386	3.97742	0.304309	-3.31252	4.90923	0.353867	-2.92102	3.0456	0.254751	-3.70402
1.98996	-5.28733	1.98933	-3.52811	-4.70481	2.30066	-2.78397	-5.86985	1.67801	-4.27224
2.02456	-1.3177	0.126371	-2.45172	-2.32724	0.127494	-2.37731	-0.308165	0.125247	-2.52613
2.00987	1.12214	-1.22954	-0.064771	2.12617	-1.27218	-0.066489	0.118113	-1.18689	-0.063052
2.01506	-2.18	-1.71059	1.13342	-3.1692	-1.86077	1.01488	-1.1908	-1.5604	1.25197
2.01594	3.78161	0.226869	-1.67224	4.75998	0.196226	-1.91281	2.80325	0.257513	-1.43167
2.00628	2.86068	-0.280366	-0.323652	3.863	-0.252809	-0.35322	1.85835	-0.307924	-0.294084
2.01377	4.2571	1.13091	-0.696414	5.23943	1.35063	-0.720251	3.27477	0.911198	-0.672576
2.00903	4.91261	1.83077	-0.11876	5.90555	1.98266	-0.112018	3.91967	1.67887	-0.125503
1.99251	-6.02363	-0.028289	-2.91858	-5.1914	-0.575703	-2.90271	-6.85587	0.519124	-2.93444
2.00099	-5.33814	2.33759	0.564608	-6.33673	2.39613	0.544743	-4.33956	2.27905	0.584473
2.00718	4.71581	-3.10098	-0.40202	5.70062	-2.90782	-0.397189	3.73099	-3.29414	-0.406852
2.00243	-4.4317	-0.077246	3.571	-3.5454	0.267541	3.25793	-5.31801	-0.422034	3.88407
2.01962	-2.88633	-2.15706	0.438807	-1.8766	-2.1596	0.426155	-3.89606	-2.15452	0.451459
1.99301	6.28939	3.84928	0.376309	6.43925	4.83445	0.373318	6.13954	2.86411	0.379301
2.00508	-4.02137	0.986637	0.223099	-4.85359	1.5402	0.301011	-3.18915	0.433072	0.145187
2.01118	-6.90104	0.186271	-4.30016	-6.63098	0.170977	-3.33164	-7.17111	0.201564	-5.26869
2.02112	-2.66931	1.52215	-0.015008	-1.66212	1.60459	-0.01553	-3.6765	1.43971	-0.014487
1.99985	-6.72366	0.230548	0.332306	-6.81922	-0.631468	0.829945	-6.6281	1.09256	-0.165333
2.00587	-4.44846	0.088892	2.23946	-5.43371	0.067413	2.05316	-3.46322	0.110371	2.42575
1.99405	4.78538	-2.80612	-0.501369	5.38352	-3.6013	-0.438323	4.18724	-2.01094	-0.564416
2.00808	-4.76418	0.996905	-0.451083	-5.68074	1.39223	-0.559413	-3.84762	0.601577	-0.342753
1.98768	-7.68838	0.248683	2.33696	-8.41101	0.200281	3.01753	-6.96575	0.297084	1.65638
2.01668	-4.54817	-0.923603	-3.95577	-4.02444	-1.13859	-4.79018	-5.07188	-0.708611	-3.12136
2.01596	-4.46764	-2.91668	0.159849	-5.47517	-2.94678	0.160255	-3.46011	-2.88657	0.159444
1.99664	7.35597	2.52594	-0.027651	7.4962	1.53854	0.017255	7.21575	3.51334	-0.072556
1.99524	-8.22092	-2.21494	0.613134	-9.02827	-1.6289	0.612931	-7.41358	-2.80098	0.613337
2.02738	-0.95994	-0.092918	2.89632	0.005211	-0.189571	3.19078	-1.92509	0.003734	2.60185
1.9956	6.71282	-2.26564	0.536393	5.99401	-2.95747	0.552942	7.43163	-1.5738	0.519844
1.99386	7.65517	-1.08401	3.18563	8.2433	-0.280309	3.14053	7.06704	-1.88771	3.23073
2.00206	6.0109	-3.58956	-2.713	6.01293	-2.82503	-2.06681	6.00887	-4.35409	-3.35919
1.99229	-6.37942	-1.0522	2.13741	-6.87634	-0.397568	1.57452	-5.8825	-1.70684	2.70029
2.00122	-5.98525	2.12776	-5.19485	-6.22574	2.51569	-6.0853	-5.74477	1.73983	-4.30441
1.99228	-7.58591	-0.22588	0.300027	-7.23049	-1.15336	0.375783	-7.94134	0.701605	0.22427
1.99896	-5.79982	2.54089	0.45868	-5.65358	3.52307	0.572308	-5.94607	1.55872	0.345051
2.01277	-4.4627	-3.99311	-0.250433	-3.64337	-4.57656	-0.283453	-5.28203	-3.40966	-0.217413
2.00494	8.69937	2.02782	-0.922422	7.72766	2.25333	-1.02174	9.67109	1.80232	-0.823109
2.009	-4.24905	1.80791	0.053622	-5.19566	2.14373	0.066603	-3.30243	1.4721	0.04064
1.99373	7.81524	-0.644967	-0.425299	7.63183	-0.468749	0.538571	7.99866	-0.821184	-1.38917
1.98879	5.57012	-3.26768	-3.4142	5.43388	-2.49781	-2.79975	5.70636	-4.03756	-4.02866
2.00303	-4.98942	1.71574	-1.61754	-5.98257	1.64293	-1.51086	-3.99627	1.78856	-1.72422
1.99469	6.31737	0.653444	-4.69394	6.17499	0.91042	-5.64703	6.45976	0.396468	-3.74085
1.99548	-4.57705	-0.859479	0.641443	-4.62576	-1.85601	0.636606	-4.52833	0.137057	0.64628
2.0003	7.33599	0.654993	-1.84016	6.52714	1.18472	-2.09599	8.14484	0.125265	-1.58434
2.0001	-7.50089	2.05561	-0.171871	-6.70896	2.66491	-0.130464	-8.29281	1.44632	-0.213279
2.00866	4.76127	2.26086	0.331644	5.49644	2.9451	0.330316	4.02609	1.57661	0.332972
2.01207	4.26553	2.5313	-0.201031	3.3154	2.20063	-0.197677	5.21567	2.86197	-0.204385
2.01616	-2.98796	0.231248	2.38964	-1.98069	0.220378	2.35075	-3.99523	0.242117	2.42854
2.00517	-4.48715	2.65046	-0.057841	-3.5125	2.41589	-0.072799	-5.46179	2.88502	-0.042883
2.00682	-2.97244	0.276934	-0.116581	-1.97067	0.219772	-0.113767	-3.97422	0.334095	-0.119394
1.99762	5.21982	1.00253	4.09177	4.40119	0.592543	3.69254	6.03844	1.41253	4.491
2.01387	-3.5958	-0.298485	-1.4893	-4.39398	-0.359527	-2.10013	-2.79763	-0.237443	-0.878474
1.99771	-3.8407	2.41311	0.389499	-3.16385	3.14337	0.468943	-4.51755	1.68285	0.310055
1.99548	-8.20671	-0.983324	1.46389	-8.79726	-0.223165	1.72637	-7.61615	-1.74348	1.20141
1.99687	-6.18769	0.273652	-3.32295	-5.39166	0.873745	-3.26732	-6.98372	-0.326441	-3.37859
1.99367	5.03949	-3.21911	-0.367617	5.99581	-2.9583	-0.472981	4.08317	-3.47993	-0.262254
1.99951	6.12559	3.22739	-0.584707	6.03465	2.23399	-0.518465	6.21652	4.22079	-0.650949
2.00856	-6.61264	-2.99666	0.481523	-7.40115	-3.61096	0.578777	-5.82412	-2.38237	0.384269
2.00151	4.57609	0.980543	-1.5979	5.56276	1.09761	-1.71746	3.58943	0.863479	-1.47833
1.98856	5.48471	-1.68201	0.550146	6.21876	-2.35266	0.548499	4.75067	-1.01136	0.551792
1.99571	4.59526	-1.07656	-1.50064	5.54552	-0.959055	-1.78158	3.64501	-1.19406	-1.21971
2.00635	4.89156	1.88012	-0.790724	5.88891	1.82574	-0.884006	3.89421	1.93449	-0.697441
2.0079	4.81709	2.09075	-0.929181	5.77849	2.18045	-0.654269	3.85569	2.00106	-1.20409
2.03693	-0.552323	-0.23784	-0.832202	-1.57071	-0.241372	-0.844059	0.466066	-0.234308	-0.820344
1.99951	-8.16021	-2.37206	0.993619	-7.42365	-1.88079	0.529244	-8.89677	-2.86332	1.45799
2.02213	-0.590594	-0.192651	0.882972	-1.60151	-0.179008	0.894117	0.420319	-0.206294	0.871827
2.00439	4.80819	1.83406	-0.595197	5.69404	1.5418	-0.228795	3.92234	2.12632	-0.961599
2.01107	2.90086	-1.47154	0.424532	1.89571	-1.44547	0.434598	3.90601	-1.49761	0.414467
1.98701	-8.97664	2.24699	0.240214	-8.20523	2.87306	0.235142	-9.74804	1.62093	0.245286
1.99581	7.33409	-0.150129	4.38275	8.09411	-0.018509	5.01588	6.57407	-0.281749	3.74962
2.01754	-4.28211	4.42027	-0.033989	-5.04048	3.75507	-0.031543	-3.52373	5.08546	-0.036434
1.99989	7.15648	-0.505536	-2.10294	6.75936	-0.551325	-1.18638	7.5536	-0.459748	-3.01951
2.0002	-3.08084	-0.132569	0.169557	-4.07875	-0.122253	0.104191	-2.08293	-0.142886	0.234923
2.01366	4.68291	1.12152	0.55649	3.90032	0.488129	0.547869	5.4655	1.75492	0.565111
2.00617	-2.90629	0.088146	-1.11159	-2.04414	0.066626	-0.599337	-3.76845	0.109667	-1.62385
2.00632	7.96851	0.045033	-4.37476	8.34215	0.081221	-5.30504	7.59487	0.008845	-3.44449
1.99212	-5.91449	-4.47191	2.50259	-6.11602	-3.61149	2.04304	-5.71296	-5.33234	2.96215
2.00838	2.81649	-2.76337	0.634036	1.81311	-2.79621	0.610686	3.81987	-2.73052	0.657385
2.02016	-1.20077	-1.5382	0.21918	-0.194541	-1.45348	0.194801	-2.20699	-1.62293	0.243558
2.00514	8.54007	-1.17899	-1.07843	9.21406	-1.71849	-1.58815	7.86607	-0.639482	-0.568711
2.00155	4.74779	1.07862	-2.93225	5.68232	0.942486	-2.6011	3.81326	1.21475	-3.26341
2.01229	5.34697	-4.41207	-0.045588	5.75258	-3.49131	-0.0461	4.94136	-5.33284	-0.045076
1.98551	-3.99101	1.83539	0.240957	-3.39333	1.04306	0.217111	-4.58869	2.62771	0.264804
2.01156	3.20722	2.30921	-0.113344	4.1745	2.0337	-0.105477	2.23995	2.58473	-0.12121
1.9911	-4.6757	2.51929	-1.30897	-5.65683	2.35515	-1.34851	-3.69457	2.68344	-1.26944
1.99382	-7.1561	-1.22269	0.560008	-6.398	-1.87003	0.552425	-7.91421	-0.575358	0.56759
1.99887	-4.11444	-0.396515	1.75141	-3.33019	-0.256692	1.14785	-4.89868	-0.536338	2.35497
2.00643	-4.61225	-0.489031	-1.58376	-3.77421	-0.255813	-1.08401	-5.45029	-0.72225	-2.0835
2.01371	-3.93879	-0.747328	-0.217199	-3.02745	-0.321222	-0.176583	-4.85013	-1.17344	-0.257815
1.99859	-2.85051	-1.35564	-0.716529	-3.66969	-1.92611	-0.670678	-2.03133	-0.78517	-0.76238
1.99727	-4.04419	0.612137	-1.10102	-4.96635	0.682158	-1.47783	-3.12203	0.542115	-0.724202
2.00362	7.09727	-2.9827	-1.23634	6.50448	-2.37678	-0.70241	7.69007	-3.58862	-1.77027
2.00785	-4.39149	1.41824	2.16295	-5.35283	1.13047	2.19251	-3.43016	1.70602	2.1334
2.0101	-5.31692	-1.69538	1.44347	-6.30754	-1.53135	1.39998	-4.3263	-1.85941	1.48696
1.9832	-6.63241	1.85375	-0.37606	-6.29183	0.922677	-0.395589	-6.97298	2.78483	-0.356531
2.00377	7.09349	2.67817	-0.248745	8.02224	2.30291	-0.268091	6.16474	3.05343	-0.229398
2.00008	-7.29796	0.119892	1.6779	-6.44708	0.303277	2.17031	-8.14883	-0.063494	1.1855
2.00605	-4.2454	1.30905	-2.41793	-5.2235	1.43439	-2.6014	-3.26729	1.18372	-2.23447
2.00373	-3.9242	-2.8068	-0.172343	-4.88921	-3.07427	-0.202956	-2.95919	-2.53933	-0.141731
2.0005	-5.58323	-1.22272	-2.14837	-6.56879	-1.09703	-2.26405	-4.59768	-1.34841	-2.03268
2.00068	-6.5373	1.95305	1.34677	-6.57017	1.55527	0.429511	-6.50442	2.35083	2.26403
2.00641	5.56614	-3.30541	-2.11589	5.99207	-4.03573	-2.65591	5.14023	-2.57508	-1.57586
2.00152	5.56924	-0.404096	-4.19274	6.43337	-0.45623	-4.69483	4.70512	-0.351962	-3.69065
2.00929	3.96626	-0.155712	2.33477	2.98368	-0.108153	2.5387	4.94884	-0.203272	2.13084
2.01236	-5.35816	4.09222	-0.270908	-5.10935	5.06646	-0.307534	-5.60697	3.11797	-0.234281
2.00682	-4.3844	-1.20135	-1.19039	-5.28904	-1.5627	-1.43095	-3.47975	-0.839998	-0.94983
2.00451	-6.85429	-0.830753	-0.172726	-5.99668	-1.3493	-0.18378	-7.7119	-0.312202	-0.161672
1.99945	-4.5455	0.725896	1.53368	-3.73566	0.393909	1.05058	-5.35534	1.05788	2.01679
1.9944	-8.93469	1.34277	0.437286	-8.49639	2.23638	0.375968	-9.37298	0.449154	0.498604
2.00497	-4.16302	-1.79494	-0.190091	-3.16631	-1.68843	-0.175626	-5.15972	-1.90145	-0.204555
1.99852	-2.46871	1.39592	0.324726	-3.4605	1.51571	0.347829	-1.47693	1.27613	0.301622
2.00351	-6.71011	0.673908	6.17092	-6.47329	0.616846	5.19923	-6.94693	0.730971	7.1426
1.99154	-7.48326	0.79139	3.4083	-8.15908	1.51848	3.48684	-6.80744	0.064302	3.32975
2.00323	-5.04378	0.519735	3.89821	-4.60379	0.666063	4.78603	-5.48378	0.373407	3.01039
1.99249	-7.92093	-1.0066	-0.242096	-8.16011	-0.039671	-0.223462	-7.68175	-1.97352	-0.260731
2.00063	-3.42617	1.07975	0.437788	-4.11604	1.80411	0.44161	-2.7363	0.355382	0.433966
2.00027	-2.0687	0.708471	1.1044	-2.99718	0.754979	1.47324	-1.14023	0.661964	0.735549
1.99901	-3.53066	-0.452692	-1.765	-4.47718	-0.519562	-2.07907	-2.58414	-0.385822	-1.45092
2.00574	4.08311	-1.26331	2.60351	4.99202	-1.60514	2.85408	3.17421	-0.92149	2.35294
1.99624	5.76409	3.67803	0.554786	4.90683	4.18893	0.53657	6.62134	3.16712	0.573003
2.00551	-4.55738	-1.50824	1.55869	-5.55896	-1.55251	1.53907	-3.55579	-1.46396	1.57831
2.00388	7.24156	3.06542	0.089506	7.44897	4.04557	0.076485	7.03414	2.08528	0.102526
1.9944	5.28835	-0.190127	3.12291	6.28202	-0.141072	3.19089	4.29468	-0.239181	3.05493
2.00042	6.46774	0.90873	0.545668	7.20133	0.229234	0.568977	5.73415	1.58823	0.522359
2.03338	-0.635283	-1.93561	0.018177	-1.65195	-1.92869	0.01838	0.381386	-1.94252	0.017973
1.99401	-4.03392	0.798991	-0.154792	-4.83314	1.38773	-0.247814	-3.23471	0.210249	-0.06177
1.99915	-7.28921	1.71684	0.197229	-8.27174	1.53548	0.167378	-6.30668	1.8982	0.22708
2.00707	-3.62897	-0.950431	0.137783	-4.57469	-1.28433	0.172476	-2.68325	-0.616532	0.10309
2.00493	4.45258	-3.18466	-0.212447	3.45054	-3.21389	-0.21016	5.45462	-3.15543	-0.214734
1.9885	4.91451	0.5233	2.44904	4.06949	0.000507	2.41496	5.75953	1.04609	2.48313
2.01152	5.99355	2.75859	-3.81652	6.06595	2.17079	-3.00362	5.92114	3.34639	-4.62942
1.98417	-5.94057	-2.45157	-0.821871	-5.92889	-3.15973	-1.51657	-5.95225	-1.74341	-0.127169
1.99241	-9.07578	-1.26149	0.336695	-8.50046	-2.07418	0.368003	-9.65111	-0.448811	0.305386
2.0229	-4.00653	-0.690658	1.15514	-4.95657	-0.690936	0.808096	-3.05648	-0.69038	1.50219
1.994	-4.19454	0.055728	2.38572	-3.41691	0.306568	1.81442	-4.97217	-0.195111	2.95702
2.00352	-5.28761	0.723841	-1.89318	-6.19626	0.999	-2.21279	-4.37895	0.448683	-1.57356
1.99638	-4.80859	1.50397	-0.444571	-4.3277	0.632788	-0.523082	-5.28949	2.37514	-0.366059
2.00142	-2.63815	-0.468662	-0.685508	-3.63723	-0.504351	-0.7301	-1.63908	-0.432973	-0.640916
1.99012	7.95806	1.06733	1.13262	8.3763	0.441478	0.481832	7.53981	1.69318	1.78342
