# Supplementary material for: CKAP5 stabilizes CENP-E at kinetochores by regulating microtubule-chromosome attachments
Source: EMBO Rep. 2024 Feb 29;25(4):1909–35. doi: 10.1038/s44319-024-00106-9 (PMC11014917; doi:10.1038/s44319-024-00106-9)
Supplement: Supplementary file 8 — Source Data Fig. 5 [file 44319_2024_106_MOESM8_ESM.zip › Figure 5/5J/ch_tog_depleted_ksp_0.5/syntelic_distribution.xlsx]

## Sheet: syntelic_distribution
1.99809	6.31466	-1.47739	-1.38212	6.3932	-2.13306	-0.632443	6.23611	-0.821714	-2.1318
1.98704	-6.38401	-0.701416	4.21581	-6.6114	0.265006	4.17837	-6.15662	-1.66784	4.25325
1.98949	8.32218	0.741731	-0.839744	8.98906	0.706576	-0.102478	7.65531	0.776886	-1.57701
1.99792	-6.9882	-0.826917	1.02453	-7.53684	-0.642771	0.210282	-6.43956	-1.01106	1.83878
1.99648	4.95906	2.25023	-0.337779	5.79985	2.78821	-0.349914	4.11828	1.71226	-0.325643
2.01079	4.3494	-1.32953	-0.924389	3.49085	-0.806626	-0.940962	5.20796	-1.85243	-0.907817
1.99307	-8.80585	0.466967	0.918759	-8.14264	0.409534	1.66034	-9.46907	0.5244	0.17718
1.98996	-6.53435	-1.4106	-4.09108	-6.81962	-0.640053	-4.65221	-6.24909	-2.18115	-3.52995
2.00123	6.63142	-0.870562	1.05181	5.88577	-1.29311	0.535394	7.37707	-0.448013	1.56822
1.99701	-5.12211	1.11413	3.11229	-5.67354	1.7033	2.52424	-4.57067	0.524966	3.70035
1.99973	6.92356	0.856294	-0.577228	6.3576	1.67989	-0.543915	7.48952	0.0327	-0.61054
1.9929	5.46496	-0.351957	-3.16546	6.33207	-0.476525	-3.64036	4.59786	-0.227388	-2.69056
1.9923	8.66527	-0.250725	-0.543219	9.00305	-0.217452	0.393327	8.3275	-0.283998	-1.47976
1.99274	-6.80898	0.291508	2.80449	-7.78283	0.359493	2.60513	-5.83513	0.223523	3.00384
1.99495	8.27149	2.42145	0.049545	9.17577	2.00154	0.079699	7.36721	2.84135	0.019391
1.99541	-7.20493	2.12914	2.0423	-7.58432	1.25307	1.75249	-6.82554	3.0052	2.33211
1.99337	6.84383	-1.75396	0.287239	7.58189	-1.08429	0.272967	6.10577	-2.42362	0.30151
1.99019	-5.09012	0.861756	-1.37949	-5.48052	1.53568	-0.760103	-4.69972	0.187836	-1.99887
2.00152	-5.34734	0.972331	0.062384	-6.05361	1.68132	0.057239	-4.64107	0.263337	0.067528
1.99131	-7.85665	-0.989163	-0.679818	-7.39543	-1.87016	-0.729238	-8.31788	-0.108163	-0.630398
1.99618	-6.99398	1.2186	-1.46313	-7.30691	0.636179	-2.21081	-6.68105	1.80103	-0.715441
1.99384	-5.64531	-1.62855	-0.072991	-6.62266	-1.82453	-0.08738	-4.66795	-1.43257	-0.058602
1.99635	-6.23006	-2.61047	0.868728	-6.23598	-3.24538	0.098521	-6.22414	-1.97557	1.63894
1.97645	-3.48326	-0.23983	2.55071	-2.55532	0.051833	2.72523	-4.41119	-0.531493	2.37618
1.99056	5.45726	-0.412209	2.27544	6.17689	-0.165961	2.91737	4.73763	-0.658458	1.63351
1.99281	3.89284	0.413915	0.473228	3.27644	-0.367428	0.424452	4.50923	1.19526	0.522003
1.99245	-4.64117	1.34107	1.12552	-5.10865	1.90573	0.450915	-4.1737	0.776416	1.80013
1.99147	-7.86259	0.141721	0.738017	-7.09096	0.594676	1.17496	-8.6342	-0.311234	0.301071
1.99001	-7.32813	2.29452	0.481986	-6.69934	3.06523	0.456204	-7.95692	1.52381	0.507768
1.99021	5.45944	1.48855	-2.28042	5.29445	0.690654	-2.8517	5.62442	2.28645	-1.70913
1.99142	5.80082	2.44242	2.24931	5.6793	1.70271	2.90468	5.92234	3.18212	1.59395
1.99074	4.5149	-1.57295	0.693521	3.86	-1.04612	1.22672	5.16981	-2.09979	0.16032
1.99826	7.00352	1.0377	-2.65457	6.42242	1.77484	-2.31221	7.58461	0.300551	-2.99693
1.99963	7.50438	-1.86541	1.03267	8.42186	-1.59069	0.745624	6.5869	-2.14013	1.31972
1.99225	-5.80027	2.42035	-1.49741	-5.84211	2.49665	-0.505089	-5.75843	2.34405	-2.48972
2.00235	7.51995	1.39134	0.635213	6.75791	2.04006	0.663887	8.28199	0.742629	0.606539
1.99278	7.32108	-0.791849	-1.32348	7.40604	-0.113497	-2.04833	7.23612	-1.4702	-0.598622
1.98772	6.17462	4.6072	0.176509	6.30942	3.66376	0.458484	6.03982	5.55064	-0.105466
2.00624	-6.77296	-0.661975	-1.35972	-7.25983	-0.170633	-0.633227	-6.28608	-1.15332	-2.08621
1.99433	5.0642	1.27421	1.96565	5.59715	0.451332	1.78354	4.53124	2.09709	2.14776
1.99263	-9.33564	0.230429	-1.89963	-8.78136	0.224756	-2.72751	-9.88992	0.236102	-1.07175
1.99114	-4.79738	-0.65721	-2.52521	-5.70791	-0.827668	-2.88996	-3.88686	-0.486752	-2.16046
1.99479	-5.23941	-1.72624	1.46669	-5.26816	-1.04719	2.19666	-5.21065	-2.4053	0.736723
1.99388	-5.82596	1.22532	1.14267	-6.48739	1.94632	1.33388	-5.16452	0.504317	0.951458
1.99048	7.21455	0.701849	1.72589	7.96754	0.167116	2.09679	6.46156	1.23658	1.35499
1.99341	-5.57909	-1.75654	-1.10285	-5.15345	-1.04327	-1.65376	-6.00473	-2.4698	-0.551934
1.9924	6.93275	-1.07267	3.27853	6.38995	-1.70427	3.82521	7.47555	-0.44107	2.73185
1.99468	-7.55962	1.68897	-0.918839	-7.66505	1.33576	0.007882	-7.45418	2.04218	-1.84556
1.98925	-5.00901	-0.066649	-1.31773	-4.0791	-0.269187	-1.02873	-5.93893	0.13589	-1.60674
1.99343	-6.2794	-1.41194	1.2984	-6.21616	-1.5037	0.307937	-6.34264	-1.32018	2.28886
1.9953	6.97807	-0.718022	4.13942	6.5047	-0.933958	4.99065	7.45144	-0.502086	3.28818
1.98993	-6.33544	-1.19412	-3.60586	-6.44898	-0.30066	-3.18301	-6.22191	-2.08757	-4.02871
1.99519	-5.07456	-1.69757	-1.41421	-5.40687	-2.11869	-0.573121	-4.74226	-1.27645	-2.25529
1.99121	-5.73582	3.28633	1.97363	-5.75218	3.82891	1.13902	-5.71946	2.74375	2.80824
1.97116	-8.60737	0.16029	0.216703	-9.37619	-0.271498	-0.223575	-7.83855	0.592078	0.656982
2.01289	7.73269	-2.77483	2.04184	8.16577	-3.51274	2.5718	7.29962	-2.03692	1.51187
2.00549	8.99151	0.195671	-0.093002	9.99395	0.219968	-0.089611	7.98907	0.171375	-0.096392
1.99194	-6.4492	2.41834	0.539247	-6.47589	3.04521	1.31273	-6.42252	1.79147	-0.234237
1.98634	-5.73665	0.845784	-2.0922	-6.6216	1.29663	-2.09412	-4.85171	0.394943	-2.09028
1.99962	-4.80766	1.67654	-0.273036	-4.20191	0.882068	-0.311712	-5.41341	2.47102	-0.234359
1.99024	6.14849	3.49427	1.07886	6.15636	3.40896	0.087437	6.14062	3.57958	2.07028
1.98754	-8.36074	0.48241	-0.214219	-8.24721	0.330561	-1.18974	-8.47427	0.634258	0.761298
1.98809	-5.59582	2.63799	1.15286	-4.69004	2.67963	0.745485	-6.5016	2.59635	1.56024
1.99064	5.00835	-2.36293	1.8322	5.8542	-2.87796	1.73252	4.1625	-1.84789	1.93189
1.99419	7.32318	-0.434947	-0.270817	7.80846	0.436041	-0.279637	6.8379	-1.30594	-0.261996
1.99133	5.67267	1.69237	1.25619	5.6644	1.48749	2.23051	5.68094	1.89725	0.281872
1.99076	-6.47678	0.063413	-3.44529	-5.62175	0.309834	-3.89138	-7.33181	-0.183009	-2.99921
1.99309	-7.28857	-1.9859	0.117077	-6.47291	-2.55693	0.075571	-8.10423	-1.41488	0.158584
1.98941	-6.22033	-3.49915	-0.5951	-6.14487	-3.7115	0.373739	-6.29579	-3.2868	-1.56394
1.99348	7.9201	-0.893705	-0.930161	7.55101	-1.80891	-0.789924	8.28919	0.021496	-1.0704
1.99427	4.62337	-1.29875	-0.333353	3.91931	-0.592645	-0.33418	5.32742	-2.00485	-0.332527
1.99172	5.51966	2.02196	-0.705485	6.51204	1.9427	-0.679968	4.52729	2.10122	-0.731003
2.00435	-6.04346	4.27206	-0.321395	-6.03723	3.26991	-0.325391	-6.0497	5.27421	-0.317398
1.98838	5.37073	0.018217	-4.54741	4.47656	0.371855	-4.29483	6.26491	-0.33542	-4.79998
1.99909	-4.08597	-1.51023	-0.107196	-3.45726	-0.733187	-0.109421	-4.71468	-2.28728	-0.104971
1.99042	6.37544	-1.83604	-1.07902	6.32286	-2.15818	-0.138852	6.42801	-1.5139	-2.01918
1.99553	-3.51163	1.10011	0.474857	-2.91761	0.29907	0.44297	-4.10564	1.90115	0.506744
1.9849	5.37188	2.21971	-2.36711	4.67096	2.48903	-3.01606	6.0728	1.95039	-1.71815
1.99336	5.95678	-0.906361	1.97816	5.9559	-1.89168	2.12823	5.95767	0.078957	1.8281
1.98889	8.849	0.151934	-2.87168	9.35855	-0.453906	-3.47354	8.33945	0.757774	-2.26982
1.98592	-5.59465	-1.17326	2.2031	-5.61675	-0.762728	3.10695	-5.57255	-1.58379	1.29925
2.00019	-6.37637	1.0444	-1.00462	-6.53434	0.364129	-1.72048	-6.2184	1.72467	-0.28875
1.99832	-6.71467	-0.906868	0.357968	-6.62111	-1.4936	-0.445341	-6.80823	-0.320134	1.16128
1.9935	7.68488	2.23173	0.956077	8.50943	1.67177	0.964578	6.86033	2.79169	0.947576
1.99189	-6.91069	0.819772	1.59545	-7.5808	0.086197	1.66409	-6.24057	1.55335	1.52681
1.99155	-7.3289	2.80715	0.401762	-6.34344	2.66572	0.422769	-8.31435	2.94859	0.380755
2.00151	-4.96438	0.545481	1.19002	-4.2007	0.373636	0.566504	-5.72806	0.717326	1.81354
1.98801	-7.52166	-2.16701	-2.07926	-8.41429	-1.7661	-1.90455	-6.62903	-2.56792	-2.25396
1.99059	-5.59046	-1.70173	-2.38421	-5.47677	-0.937035	-3.01105	-5.70415	-2.46642	-1.75736
1.99427	-5.18728	-1.15655	0.34844	-4.36875	-0.589483	0.296311	-6.00581	-1.72362	0.400569
1.9917	7.4482	-3.44539	1.15406	6.7783	-3.52987	1.88605	8.1181	-3.36091	0.42206
1.9878	8.94661	1.68142	-0.319766	8.5311	2.58403	-0.342064	9.36212	0.778821	-0.297468
1.99181	-8.83486	-0.385077	-0.639589	-8.76747	-0.372413	0.353949	-8.90226	-0.397741	-1.63313
1.98716	-8.95797	1.47503	-0.386526	-8.40626	2.30131	-0.377442	-9.50968	0.648754	-0.395611
1.99444	6.7108	0.630378	-2.83129	6.08389	1.33828	-2.51456	7.3377	-0.077519	-3.14803
1.98812	-5.70553	-0.423176	4.294	-6.60739	-0.739035	4.02007	-4.80367	-0.107317	4.56793
1.99857	7.69989	-0.455546	1.01985	8.38697	-0.291082	0.313132	7.01281	-0.620011	1.72656
1.98643	6.07534	0.750891	3.05274	5.40049	0.025539	2.98263	6.75019	1.47624	3.12284
1.98837	-6.40322	-1.132	2.56727	-7.23146	-0.588784	2.48157	-5.57498	-1.67521	2.65298
1.99139	8.92507	0.183456	1.73975	9.11515	0.138568	0.763405	8.73498	0.228343	2.71611
1.98768	7.36879	2.33369	-2.28811	8.0702	1.93598	-1.7071	6.66738	2.73139	-2.86913
1.98901	-6.22854	0.27714	-4.13273	-6.27917	0.750621	-3.25963	-6.1779	-0.19634	-5.00582
1.99956	-6.47973	0.59387	0.077317	-6.75073	-0.156975	-0.52464	-6.20873	1.34472	0.679274
1.99615	4.96499	-1.11435	-2.23238	4.08217	-0.652641	-2.29248	5.8478	-1.57607	-2.17229
1.99074	-6.82578	-2.16349	0.040385	-7.06082	-1.19737	-0.005681	-6.59075	-3.12961	0.086452
1.98913	-3.10304	2.71771	-1.25266	-3.01844	1.73412	-1.13199	-3.18765	3.70129	-1.37334
1.9968	5.25643	-1.2832	-0.440895	4.32336	-0.934029	-0.375659	6.1895	-1.63237	-0.506131
1.98976	-5.43669	-0.389373	-2.4441	-5.90132	-1.26395	-2.34908	-4.97207	0.485202	-2.53911
1.99551	-5.18529	0.683108	2.16767	-5.9066	1.34449	1.97324	-4.46399	0.021725	2.3621
2.00203	7.43863	2.52716	-0.503027	6.48267	2.80134	-0.388976	8.39458	2.25298	-0.617078
1.9987	5.0965	-0.559851	1.67222	4.81191	-0.448738	0.720708	5.38109	-0.670964	2.62372
1.99257	-7.46659	0.552165	-1.592	-6.99679	0.472294	-2.46692	-7.9364	0.632035	-0.717079
1.99427	5.90059	0.467824	-2.39266	6.01583	1.44256	-2.5684	5.78535	-0.506914	-2.21692
1.99959	-5.65262	3.75355	0.376086	-5.77496	4.74554	0.352025	-5.53027	2.76156	0.400147
1.99226	-5.23789	-0.687342	0.680215	-4.74881	0.04411	1.14718	-5.72697	-1.41879	0.213253
1.99501	7.63889	-0.524188	-0.420549	8.06935	0.374742	-0.37997	7.20842	-1.42312	-0.461129
1.99688	5.19988	-1.98161	1.30679	5.21058	-2.132	0.319798	5.18918	-1.83122	2.29378
1.99926	-7.48498	-1.0895	-0.905076	-6.85856	-1.82163	-1.17125	-8.1114	-0.357377	-0.638898
1.99434	-4.8993	-3.33533	-0.197815	-4.00507	-2.89711	-0.249262	-5.79354	-3.77355	-0.146369
2.00891	8.42749	0.171439	-3.47237	7.86705	0.149089	-2.6391	8.98792	0.193789	-4.30564
1.99575	6.02856	1.20311	0.577624	6.1368	1.51439	-0.364256	5.92033	0.891827	1.5195
1.99757	7.78106	-2.05843	0.408116	8.22235	-1.1625	0.39597	7.33978	-2.95437	0.420261
1.98868	-4.80659	-2.2554	0.344943	-5.71992	-2.61476	0.185614	-3.89325	-1.89604	0.504273
1.99311	4.40697	0.673084	0.461852	4.985	1.48106	0.540481	3.82895	-0.134895	0.383222
1.99028	-5.4967	-1.56009	-1.25441	-5.44704	-2.54544	-1.12431	-5.54636	-0.574745	-1.38451
1.99569	-7.18822	0.296574	1.0724	-6.45783	0.435686	1.73788	-7.91861	0.157462	0.406911
1.99076	-5.95652	0.141082	3.38007	-5.03234	-0.149604	3.60849	-6.8807	0.431768	3.15165
1.98894	6.88816	-0.83308	2.22845	6.22203	-1.45474	2.62694	7.55428	-0.211423	1.82996
2.02052	6.86397	0.377366	5.02688	6.67454	0.348551	4.03495	7.05341	0.406181	6.0188
1.99266	-8.05715	1.13148	0.147742	-8.82865	0.501362	0.167969	-7.28564	1.7616	0.127515
1.99618	7.07341	1.58538	0.981149	6.45165	2.10366	0.397217	7.69518	1.0671	1.56508
1.99795	-7.01008	-1.259	0.992961	-6.11551	-1.53792	1.3392	-7.90466	-0.980073	0.646721
1.98943	-6.82769	-1.21858	-1.97089	-6.80869	-2.13444	-2.35857	-6.84669	-0.302716	-1.58321
1.99199	6.71908	-1.50524	-2.9651	7.14248	-0.629785	-3.18034	6.29568	-2.38069	-2.74987
1.99138	-7.02677	1.71862	1.11917	-7.5972	1.08117	1.62874	-6.45633	2.35607	0.609604
1.99408	-6.07991	1.86836	-1.13222	-6.23637	1.09367	-1.74006	-5.92346	2.64305	-0.524376
1.99523	8.05409	0.41382	2.2796	9.02547	0.225057	2.40618	7.08271	0.602584	2.15303
1.99695	-5.96222	2.91684	3.54594	-5.95274	2.30921	2.7537	-5.9717	3.52447	4.33818
1.98897	-5.96183	-3.25268	0.469611	-5.92639	-2.25979	0.513511	-5.99727	-4.24556	0.425711
1.99513	4.92935	1.22635	-1.78228	5.19476	2.09308	-1.36577	4.66394	0.359625	-2.19879
1.99047	7.37553	0.980949	1.19193	6.88581	1.84457	1.26144	7.86524	0.11733	1.12243
1.98023	-4.50883	-0.472758	-4.04405	-4.85859	-0.643561	-3.13365	-4.15906	-0.301956	-4.95444
2.0004	-6.62315	-0.444742	3.5439	-6.44729	-0.353691	2.5635	-6.79902	-0.535793	4.5243
1.99582	5.45435	0.922791	0.785015	5.56944	1.65286	0.11451	5.33927	0.192721	1.45552
2.00993	-5.71282	5.29325	-0.168861	-5.7166	4.28958	-0.117919	-5.70904	6.29691	-0.219804
2.00004	6.11446	-1.43355	-3.54243	6.03743	-1.35353	-4.53627	6.19149	-1.51356	-2.5486
1.99538	-7.79819	-1.07773	0.593079	-7.86027	-0.116727	0.33229	-7.7361	-2.03872	0.853868
1.99894	-5.39949	1.35563	-0.70235	-5.93686	2.11966	-0.346793	-4.86211	0.591595	-1.05791
2.00268	-7.3818	2.16063	-0.048725	-6.7697	1.36834	-0.031803	-7.9939	2.95292	-0.065648
2.00427	7.49038	-0.076627	-5.05783	7.68721	-0.066915	-6.04039	7.29355	-0.086339	-4.07526
1.99374	-6.61292	-0.307957	-3.4518	-6.3263	-1.1909	-3.08848	-6.89955	0.574989	-3.81512
1.99765	-6.21726	2.567	-2.03764	-6.1228	1.82827	-1.37205	-6.31171	3.30573	-2.70323
2.00294	-4.44651	-0.921843	0.479286	-4.0126	-0.019364	0.493075	-4.88043	-1.82432	0.465497
2.00066	-6.51212	-0.449094	1.15934	-6.39642	-1.19025	0.497555	-6.62782	0.292064	1.82112
1.99395	7.39598	-3.32732	-0.163124	8.29258	-3.63768	-0.469295	6.49938	-3.01697	0.143047
1.99338	6.22459	-1.01832	1.60665	6.40255	-0.312599	2.2876	6.04663	-1.72403	0.925712
2.00325	-2.13307	-2.54784	0.006171	-3.11814	-2.36652	0.009682	-1.148	-2.72916	0.002661
2.00976	-6.159	-1.8345	5.77511	-6.12389	-1.53548	4.81639	-6.19412	-2.13352	6.73383
2.01797	-6.61134	-4.6056	-0.53254	-6.45799	-3.61724	-0.399572	-6.76468	-5.59396	-0.665509
1.99315	6.17656	0.651635	-3.50428	6.77384	0.801344	-4.28787	5.57929	0.501926	-2.72069
1.98592	-5.84658	0.472365	3.85801	-5.92255	0.443142	2.86839	-5.77061	0.501587	4.84763
2.00835	-8.75836	0.179727	2.57395	-8.08865	0.146137	1.82647	-9.42807	0.213317	3.32143
2.02522	-6.20884	-2.71049	4.4627	-6.16817	-2.18253	3.59958	-6.24951	-3.23846	5.32582
1.98969	-7.57569	0.817732	-1.01312	-8.37954	0.591157	-0.472562	-6.77184	1.04431	-1.55368
1.98765	5.23561	-3.37692	-0.815962	4.25175	-3.2372	-0.802001	6.21947	-3.51665	-0.829922
1.98969	7.34291	1.89543	-0.831921	6.40752	2.21804	-0.728527	8.2783	1.57282	-0.935315
1.99953	-5.22128	2.09452	0.383551	-5.83866	2.88076	0.397552	-4.60389	1.30828	0.36955
1.99511	8.70781	-1.13285	0.300252	9.16931	-2.01665	0.332306	8.24631	-0.249048	0.268198
1.99857	-6.50508	1.59667	0.983	-6.72776	0.669537	0.684001	-6.2824	2.52381	1.282
1.995	6.86691	-2.10132	-0.118072	5.88475	-2.2716	-0.155074	7.84908	-1.93103	-0.081071
2.0055	-7.81734	-3.38456	-0.046899	-7.34735	-2.49886	-0.034649	-8.28733	-4.27027	-0.059149
1.99976	6.67483	-0.370753	-1.00517	5.86664	-0.534524	-1.57066	7.48301	-0.206983	-0.439688
1.9991	-6.95493	-0.482595	-1.39147	-7.26865	-0.372798	-0.448802	-6.64122	-0.592392	-2.33414
1.99801	-5.78717	-1.57456	-1.38876	-5.86975	-1.97074	-0.475396	-5.70459	-1.17838	-2.30213
1.99413	-4.98227	0.695853	2.28338	-5.77141	1.12031	1.84607	-4.19313	0.271392	2.72069
1.99686	6.57707	2.00437	0.246426	5.81837	2.65337	0.252361	7.33576	1.35536	0.240491
1.99078	-5.37974	1.0346	1.41159	-5.73266	1.93482	1.64791	-5.02682	0.134374	1.17528
1.98949	-3.42469	2.26134	-0.225206	-3.61728	3.23722	-0.215388	-3.23211	1.28547	-0.235025
1.98939	-6.69861	2.12141	-1.92705	-7.4758	1.6956	-2.37881	-5.92143	2.54723	-1.4753
1.9886	-7.46629	1.34166	-1.26109	-7.32295	0.750497	-2.04761	-7.60963	1.93282	-0.474575
1.99271	-4.62847	1.56372	-2.8532	-4.13139	0.70198	-2.79804	-5.12556	2.42545	-2.90836
2.00004	-6.21821	-4.59332	0.095464	-6.24425	-5.59104	0.157997	-6.19219	-3.59559	0.032932
1.99737	-4.5281	-1.56239	1.19021	-4.63736	-2.37884	0.625542	-4.41884	-0.74594	1.75487
1.99319	-6.93279	-1.55358	-1.12817	-6.51524	-2.45263	-1.23094	-7.35034	-0.654536	-1.02539
1.98635	-5.20503	2.01745	0.556813	-6.19504	2.08484	0.598184	-4.21501	1.95005	0.515441
2.00001	-7.10972	1.0709	-0.337715	-7.81939	0.366365	-0.337122	-6.40004	1.77543	-0.338307
2.0201	6.14287	0.351714	5.77037	6.15922	0.429979	6.77725	6.12652	0.273449	4.76349
1.99819	-6.54631	-1.96347	1.00415	-6.49582	-1.23251	1.68336	-6.5968	-2.69444	0.324937
2.00034	-4.9447	-0.898749	0.547407	-5.52462	-1.70877	0.636227	-4.36477	-0.088722	0.458588
1.99416	-7.33602	-0.602883	2.50182	-6.46981	-0.900051	2.89621	-8.20223	-0.305716	2.10743
1.99565	-4.8393	-2.25902	-0.470748	-4.05896	-1.64532	-0.571258	-5.61963	-2.87272	-0.370238
1.99656	-7.43437	-1.28811	-0.236986	-8.27542	-0.751175	-0.267038	-6.59332	-1.82505	-0.206935
1.9958	-7.2083	2.33433	2.2376	-7.84437	2.20425	2.99542	-6.57223	2.46441	1.47978
1.98506	-5.75857	-1.0231	-2.09989	-5.79902	-1.68447	-1.36092	-5.71812	-0.36174	-2.83886
1.99326	-8.47363	-0.201963	-1.08309	-7.78065	-0.103302	-1.79253	-9.16661	-0.300623	-0.373644
1.999	-7.21103	0.67261	1.05091	-7.38039	-0.177901	1.54785	-7.04167	1.52312	0.553969
1.99205	-4.81347	-1.54763	-1.89493	-5.46882	-2.26057	-2.12794	-4.15811	-0.834693	-1.66192
1.99536	-6.26085	-0.499648	1.04093	-5.4078	-0.742705	1.49765	-7.1139	-0.256591	0.584208
1.99592	-8.16737	1.62467	0.364755	-7.74714	2.52876	0.408794	-8.5876	0.720572	0.320716
1.98869	-3.0022	-2.67716	-0.321351	-3.63065	-3.44753	-0.339079	-2.37376	-1.9068	-0.303623
1.98975	-5.533	2.28263	-0.3609	-6.2705	2.94915	-0.320701	-4.79549	1.61611	-0.4011
1.9927	-7.79639	-0.990547	0.741171	-8.08095	-0.036425	0.778405	-7.51182	-1.94467	0.703938
1.99882	6.47428	3.36157	-1.95937	6.55908	4.28864	-2.32292	6.38949	2.4345	-1.59582
2.00217	-5.65353	0.87311	-0.476676	-5.56779	0.572629	-1.42774	-5.73926	1.17359	0.47439
1.99325	-4.72975	0.477124	-2.02031	-3.82468	0.388756	-1.61251	-5.63482	0.565493	-2.42811
1.99298	-4.69977	0.630152	2.31513	-4.14461	0.502187	1.49757	-5.25494	0.758117	3.13269
1.9841	-6.03528	3.65709	0.015331	-6.06412	4.6218	0.244827	-6.00645	2.69238	-0.214166
2.001	7.22808	-2.41617	3.15243	7.81599	-2.89197	3.80738	6.64016	-1.94036	2.49747
2.017	6.41032	3.53401	4.35087	6.30667	2.90037	3.57316	6.51398	4.16765	5.12858
2.01004	6.17896	-5.277	0.169566	6.14969	-4.27286	0.139085	6.20823	-6.28113	0.200048
1.99535	5.6109	0.44177	-5.09127	5.66536	0.399672	-4.09597	5.55644	0.483867	-6.08657
1.99647	-7.81393	-1.14009	-0.240017	-8.26889	-0.251588	-0.246657	-7.35896	-2.0286	-0.233376
1.99376	-6.13427	1.6792	1.38215	-6.03501	1.87912	0.410578	-6.23353	1.47928	2.35372
1.99828	-6.78809	1.08863	-0.616009	-6.0622	1.77518	-0.617326	-7.51399	0.40208	-0.614692
1.98642	-6.16059	-0.809647	2.41983	-6.09779	-1.70789	2.83899	-6.22338	0.088592	2.00068
1.99904	-5.75507	1.56389	-4.67079	-5.68936	1.02388	-3.83227	-5.82078	2.1039	-5.50931
2.01515	6.22356	0.73997	4.74729	6.1548	0.580716	3.75476	6.29233	0.899224	5.73982
1.99863	6.36348	1.91303	-3.3394	6.34428	1.41162	-2.47519	6.38268	2.41444	-4.2036
1.99854	-7.20014	-0.547397	1.04968	-6.38357	-1.01521	1.38569	-8.01671	-0.07958	0.71368
2.0041	7.99867	-0.270166	-3.40127	7.49975	-0.226587	-2.53335	8.4976	-0.313744	-4.26918
2.01358	8.02874	-3.459	-0.118562	7.51681	-2.59213	-0.108822	8.54067	-4.32587	-0.128303
1.99181	6.50622	-2.58775	-1.2881	6.65526	-1.82427	-1.90996	6.35719	-3.35124	-0.666237
2.02277	5.65597	5.36945	-0.236687	5.73011	4.3613	-0.204524	5.58183	6.3776	-0.26885
1.99379	-6.8934	-1.14809	-1.82468	-6.68738	-1.42388	-2.76025	-7.09942	-0.872299	-0.889107
1.99856	-6.61205	-0.892819	0.571329	-6.13713	-1.57547	0.017268	-7.08698	-0.210162	1.12539
1.99479	-5.29088	-1.61695	0.615943	-4.61793	-0.880823	0.608069	-5.96382	-2.35307	0.623816
1.98881	-7.06572	-0.184235	-4.43793	-6.09604	-0.165455	-4.65751	-8.0354	-0.203014	-4.21835
1.99802	-5.71334	-0.55788	1.99723	-5.95197	-1.23383	1.30141	-5.47471	0.11807	2.69305
1.99842	-6.59997	0.813328	2.16589	-6.46584	1.79962	2.25341	-6.73411	-0.172963	2.07836
2.00313	-6.94906	1.16334	-1.06503	-6.52949	1.7919	-0.407764	-7.36864	0.534785	-1.7223
1.97942	-5.96087	4.06002	0.228651	-6.34375	3.16792	0.421256	-5.578	4.95211	0.036047
2.0002	-6.92172	-1.63984	-0.665025	-7.57426	-0.882034	-0.675979	-6.26917	-2.39764	-0.654072
1.99149	-3.83126	-0.355937	-1.28005	-3.45588	-0.340758	-0.357897	-4.20664	-0.371116	-2.2022
1.98459	-9.65348	-0.288028	0.136077	-9.62839	-1.27272	0.256038	-9.67857	0.696667	0.016115
1.99063	-8.01337	1.06663	0.403122	-7.46013	1.89394	0.414566	-8.5666	0.239312	0.391679
1.98419	-6.64257	3.11725	1.97431	-7.38853	2.51897	1.70999	-5.89662	3.71553	2.23862
1.99208	6.46583	1.4957	-2.44613	6.48485	0.980251	-1.59405	6.44681	2.01115	-3.29821
1.98926	-6.30495	0.450793	4.43059	-6.26192	0.383061	3.4392	-6.34798	0.518524	5.42198
1.98729	-5.71534	-0.823808	-2.19481	-5.47402	0.127624	-2.34932	-5.95665	-1.77524	-2.0403
1.99766	-8.21941	-0.527179	1.05955	-7.89083	0.333611	1.44523	-8.54798	-1.38797	0.673878
2.0028	-6.91531	0.063314	-0.953994	-7.40952	-0.069487	-0.093227	-6.4211	0.196115	-1.81476
1.99981	-5.07488	1.44881	-0.139979	-4.52928	0.610911	-0.131768	-5.62047	2.2867	-0.148189
1.99384	-7.05456	0.697696	0.696087	-6.58274	0.694436	1.57428	-7.52638	0.700956	-0.182109
1.98983	-3.61823	-0.358653	-0.606555	-2.87997	0.308256	-0.598602	-4.35649	-1.02556	-0.614508
2.00379	-6.83127	-0.253986	-1.20038	-6.13238	-0.251264	-1.91826	-7.53016	-0.256707	-0.482504
1.98063	-5.85587	-2.85018	-0.432849	-5.92802	-3.82875	-0.29897	-5.78372	-1.87161	-0.566728
1.98817	-5.56477	-1.11517	-2.07064	-5.2271	-0.309604	-2.54524	-5.90244	-1.92073	-1.59603
1.9986	-7.06607	1.21653	-1.38339	-7.6783	0.446812	-1.20642	-6.45384	1.98624	-1.56036
1.99188	-5.40547	-1.62036	0.46563	-4.45537	-1.32531	0.512092	-6.35557	-1.91541	0.419167
1.99111	-6.78828	-0.674991	3.35968	-6.92206	0.258102	3.67995	-6.65451	-1.60808	3.03941
1.98088	-4.11309	-0.282237	-2.53211	-4.50202	-0.458938	-1.63853	-3.72415	-0.105536	-3.42568
1.98914	-5.93925	-0.961625	2.72564	-5.0667	-1.26682	3.09261	-6.8118	-0.656427	2.35866
1.9888	-7.23234	2.07496	2.59031	-6.73362	2.44223	1.81235	-7.73107	1.70769	3.36827
1.99441	-6.81145	-1.47431	-1.31199	-6.76886	-2.03146	-0.486049	-6.85404	-0.917162	-2.13794
1.9939	-8.35585	0.527346	0.364478	-8.19938	-0.456495	0.325911	-8.51232	1.51119	0.403045
1.99388	-5.4913	1.16262	-0.488762	-6.46641	1.36945	-0.505626	-4.5162	0.955791	-0.471898
1.9961	-7.6333	-1.06489	1.81204	-7.46222	-2.03172	1.63293	-7.80439	-0.098068	1.99114
1.98866	-5.7135	2.04516	0.763184	-6.63006	2.41414	0.651566	-4.79694	1.67618	0.874803
1.99514	-5.58066	1.36349	-1.47157	-5.68281	2.11175	-0.819785	-5.47849	0.615234	-2.12335
1.99279	-1.92179	0.038078	1.75269	-0.925485	0.024458	1.7548	-2.91809	0.051698	1.75059
2.00129	7.0611	1.54307	0.731683	6.37017	0.873651	0.456394	7.75203	2.2125	1.00697
1.99407	-5.90441	0.635589	3.38851	-5.67552	-0.17758	3.91808	-6.13329	1.44876	2.85894
1.98765	-5.77394	-3.04128	1.65294	-5.79588	-2.44475	2.44752	-5.752	-3.63781	0.858356
1.98835	-6.66977	2.34974	-0.387474	-5.90478	2.98424	-0.363182	-7.43475	1.71523	-0.411765
1.99718	-3.75048	0.249533	1.19536	-4.54968	0.638937	1.65013	-2.95127	-0.139871	0.740593
1.99332	-7.54956	-2.35741	0.186684	-8.41888	-1.87255	0.237075	-6.68025	-2.84227	0.136292
1.99398	-8.03064	0.441576	-0.994261	-8.84708	0.315278	-0.436166	-7.21421	0.567873	-1.55236
1.99229	-7.8876	-1.04669	-0.154696	-7.95305	-0.055297	-0.082849	-7.82216	-2.03808	-0.226543
2.00294	-5.67205	-3.11564	1.03038	-5.69545	-2.36748	0.365053	-5.64864	-3.86379	1.69571
1.99545	-6.01313	1.62305	-1.10854	-6.14935	2.28722	-0.376571	-5.87691	0.958889	-1.84051
1.99229	-5.95799	1.75621	1.50168	-5.8681	0.956457	2.08872	-6.04788	2.55597	0.914636
1.994	-6.51969	-0.760853	1.05244	-5.96744	-1.3416	0.459344	-7.07194	-0.180104	1.64553
2.00106	-6.42269	-3.17517	-3.35848	-6.32677	-2.5245	-2.6045	-6.51861	-3.82584	-4.11246
1.9946	-7.90995	1.56591	0.334884	-7.19313	2.25862	0.304624	-8.62677	0.873186	0.365143
1.98822	-6.72918	0.430177	3.49899	-7.52201	0.775172	3.00842	-5.93635	0.085182	3.98955
2.0019	-6.49846	-1.0072	-3.85617	-6.3882	-0.737567	-2.89854	-6.60872	-1.27683	-4.81379
1.9876	-3.35739	2.77193	0.654475	-4.30157	3.08074	0.6261	-2.41322	2.46311	0.68285
1.99481	-5.34747	1.09531	-2.32997	-4.56182	0.578383	-1.99777	-6.13312	1.61223	-2.66216
1.98876	-8.3537	-0.190691	0.337485	-8.08484	0.142459	-0.560021	-8.62256	-0.52384	1.23499
1.98422	-7.78254	-0.024623	-3.10895	-8.41326	0.71394	-2.90646	-7.15181	-0.763186	-3.31144
1.99696	-7.5007	-2.95915	0.546395	-6.52133	-3.15172	0.572984	-8.48008	-2.76658	0.519806
2.00182	6.14109	-1.75555	-4.60509	6.15299	-1.43345	-3.65749	6.12918	-2.07765	-5.55269
1.99115	-8.49121	-1.21532	-0.47686	-7.9817	-2.0678	-0.546437	-9.00072	-0.362845	-0.407284
1.99559	7.44115	2.32763	-0.093841	6.44412	2.29186	-0.109696	8.43818	2.36341	-0.077985
1.98287	-5.94781	2.76635	0.524356	-5.51919	3.66025	0.537653	-6.37643	1.87245	0.511058
2.00431	6.32194	-3.42708	-0.990686	6.39837	-4.23996	-1.57181	6.24551	-2.61421	-0.409556
1.99812	-4.92988	-1.87306	0.179802	-4.10106	-1.31571	0.203021	-5.7587	-2.4304	0.156583
1.99668	-4.98242	1.95101	-0.284082	-4.60584	1.02643	-0.289392	-5.359	2.87559	-0.278772
1.98538	-5.55979	-2.02503	-1.54307	-4.79366	-1.63739	-1.04486	-6.32592	-2.41266	-2.04129
2.00056	-6.51707	-0.172162	2.73698	-6.38652	-0.502079	1.80174	-6.64762	0.157756	3.67222
2.00865	8.04966	-0.381526	-4.32206	8.52625	-0.460915	-5.20253	7.57307	-0.302137	-3.44159
1.98263	-6.89757	-0.183964	-4.18978	-6.23122	-0.867715	-3.92299	-7.56391	0.499787	-4.45658
1.99174	-4.96415	1.19392	1.86811	-5.72279	1.64623	1.40809	-4.2055	0.741601	2.32814
1.99496	-5.20571	-0.624705	-2.17533	-4.36037	-0.480422	-2.68479	-6.05106	-0.768987	-1.66588
1.99412	-7.12342	0.811895	2.09796	-6.40591	1.3446	2.54015	-7.84093	0.279193	1.65577
1.99673	-6.89614	-1.97159	-1.34021	-7.4017	-1.34089	-1.92619	-6.39059	-2.60229	-0.754236
1.99713	-4.88139	-0.56406	0.651076	-5.54148	-1.06647	1.20695	-4.2213	-0.061651	0.095203
1.98973	-7.10255	2.14674	1.52016	-6.36867	2.81067	1.62203	-7.83643	1.48282	1.41829
2.00776	6.4622	2.05898	-3.16875	6.64077	2.50194	-4.05175	6.28364	1.61603	-2.28576
1.99917	-6.43417	1.35034	-1.68737	-6.65414	0.767288	-2.46893	-6.2142	1.93339	-0.905802
1.98797	-8.91862	-0.812634	-2.7215	-8.30357	-0.79104	-3.50205	-9.53366	-0.834227	-1.94094
1.99147	-7.11651	-1.18704	1.81133	-6.28888	-1.70898	1.62668	-7.94414	-0.665095	1.99597
1.99473	-7.68365	1.69774	0.264508	-8.07377	0.780201	0.238474	-7.29354	2.61527	0.290541
1.99074	4.02055	-2.62414	-0.074547	4.72328	-1.92033	-0.034758	3.31783	-3.32796	-0.114335
1.98884	6.65494	-0.909624	3.77926	6.76091	0.033547	4.07603	6.54897	-1.8528	3.4825
1.98882	5.37889	1.9583	0.596638	4.43429	1.64751	0.597938	6.32348	2.26908	0.595339
1.99343	7.86364	1.02179	-0.73049	7.16356	1.73123	-0.725044	8.56371	0.312342	-0.735937
1.99543	6.25808	-0.839359	-2.69699	6.53327	0.096208	-2.90774	5.98288	-1.77493	-2.48624
1.99813	4.65855	-0.841874	-1.1959	4.0134	-0.342562	-1.7726	5.30371	-1.34119	-0.619189
1.99722	7.1699	-1.98801	-0.564317	6.18712	-1.81549	-0.524301	8.15268	-2.16054	-0.604334
2.00026	-6.21545	0.740384	3.76781	-6.25904	1.11541	4.69393	-6.17186	0.365357	2.84168
1.99331	5.5242	2.64479	-1.03984	5.55419	2.31573	-1.98012	5.49421	2.97386	-0.099558
1.98751	5.59199	0.287975	-4.09782	5.59928	1.19259	-3.68651	5.58469	-0.616634	-4.50914
1.99306	5.54706	-2.23422	0.948046	5.50233	-2.00026	1.91569	5.5918	-2.46818	-0.019598
1.98845	3.64772	2.94628	-0.311754	3.49908	3.92176	-0.189983	3.79637	1.9708	-0.433526
1.98802	6.94029	-2.27916	-1.87921	7.70293	-1.71708	-2.18003	6.17765	-2.84124	-1.57839
2.00068	6.13139	0.608391	1.70612	6.25266	-0.28483	2.13986	6.01013	1.50161	1.27239
2.00357	6.26799	1.28909	-0.807948	5.86187	2.04878	-0.29658	6.67411	0.52939	-1.31932
1.99559	5.27761	0.292539	2.27011	5.33887	1.2438	1.97524	5.21636	-0.658719	2.56499
1.99855	6.11066	-0.847688	-0.247488	6.10375	-0.250299	-1.04851	6.11758	-1.44508	0.553528
1.99365	7.7463	0.646384	1.1157	7.20894	0.582103	1.95282	8.28366	0.710665	0.278587
2.00029	-6.49565	4.47992	-0.386218	-6.42091	3.48615	-0.301889	-6.57039	5.4737	-0.470547
1.98864	8.14724	2.10911	0.129148	7.37645	2.73723	0.131138	8.91803	1.48098	0.127157
1.99134	6.23427	1.23598	2.51252	6.74917	1.8432	1.91459	5.71938	0.628749	3.11045
1.99732	4.45078	-0.045048	1.72344	4.42182	-0.04747	2.72168	4.47975	-0.042625	0.725207
2.00575	-5.68476	2.91337	-2.24056	-5.75073	2.1016	-1.65538	-5.61879	3.72514	-2.82573
1.99034	7.97455	-0.528691	-1.33231	7.26831	-0.074537	-1.86648	8.68078	-0.982846	-0.798133
1.99563	7.15571	0.2525	0.276659	7.37675	1.21845	0.159495	6.93468	-0.713446	0.393822
1.99374	6.54791	2.55677	-1.37582	6.56407	2.32028	-2.34409	6.53175	2.79326	-0.407538
1.9934	6.48838	-2.0393	1.29525	6.60025	-1.17167	1.77286	6.37652	-2.90693	0.817643
1.98744	6.16821	-0.671843	2.95455	6.03991	-1.61646	3.23512	6.2965	0.272771	2.67398
1.99056	8.61544	-0.766655	0.651687	8.77288	-0.721118	-0.330008	8.458	-0.812192	1.63338
2.01319	7.40282	0.609152	0.068372	8.1315	-0.084514	0.101376	6.67414	1.30282	0.035369
1.99339	7.67829	-0.583489	-0.805761	7.42536	-1.54755	-0.809074	7.93123	0.380572	-0.802448
1.99631	5.977	0.431204	-1.46914	5.50973	-0.402316	-1.7576	6.44428	1.26472	-1.18068
1.9909	5.44799	-2.32096	1.2588	5.29923	-1.84077	2.11799	5.59676	-2.80115	0.399611
1.99214	-6.51663	-0.774355	-1.88357	-6.83815	0.135389	-2.13085	-6.19512	-1.6841	-1.63628
1.99751	7.36763	-1.87121	0.169407	8.33936	-1.65463	0.249089	6.3959	-2.08779	0.089725
1.9975	-5.24852	1.44442	-0.955596	-4.92142	0.730219	-1.57238	-5.57562	2.15862	-0.338815
1.99692	-7.17638	1.26545	-0.254783	-6.56725	2.05565	-0.21652	-7.78552	0.475257	-0.293046
1.99439	5.17784	1.82031	0.466101	4.21156	1.57432	0.480134	6.14411	2.06631	0.452069
1.99923	6.91253	-0.976717	0.955476	6.1301	-1.59872	0.943292	7.69496	-0.354718	0.967661
1.99943	5.19522	0.927922	-0.897295	5.64934	1.67256	-0.408707	4.74109	0.183286	-1.38588
2.00755	5.45812	0.44199	1.12474	5.1502	-0.512877	1.09351	5.76604	1.39686	1.15597
1.99377	6.8455	-0.015989	1.88826	6.01147	-0.561447	1.91357	7.67953	0.529468	1.86296
2.00635	7.55578	-1.53946	-2.05188	6.88826	-2.06155	-1.51503	8.22329	-1.01737	-2.58873
1.98542	8.74864	2.5131	-2.80812	8.72183	1.78504	-2.13382	8.77544	3.24117	-3.48242
1.9965	4.85562	2.27171	-0.527247	3.97874	1.79734	-0.577817	5.7325	2.74607	-0.476676
1.99475	4.87209	-1.02566	-0.348671	4.25896	-0.250459	-0.482404	5.48523	-1.80086	-0.214938
1.97999	6.58099	-2.27212	-3.664	6.4073	-3.0142	-4.29586	6.75468	-1.53004	-3.03214
1.99062	7.44544	1.7014	-0.58848	6.53733	2.10801	-0.563422	8.35356	1.29478	-0.613539
1.9943	-7.38611	-2.60878	0.012041	-8.19579	-2.02717	-0.009162	-6.57643	-3.19039	0.033244
1.98886	6.87839	-1.74577	1.69403	6.92717	-1.08428	2.43493	6.82961	-2.40727	0.953127
1.98712	3.19637	1.56257	0.355746	3.1998	2.55299	0.276838	3.19293	0.572155	0.434654
1.98922	4.44214	0.129558	3.10388	5.35056	0.494057	2.92738	3.53371	-0.234941	3.28038
1.98842	7.58015	-0.044577	3.38054	7.18724	0.111004	4.28047	7.97306	-0.200157	2.48061
1.97572	6.63021	-0.473871	-2.69877	6.52207	-0.382473	-1.72111	6.73835	-0.565268	-3.67643
1.99626	-6.13377	-2.66691	3.82491	-6.17005	-3.26126	4.62597	-6.09749	-2.07256	3.02385
1.99702	7.43674	2.15226	1.37323	7.21642	2.07483	0.40242	7.65707	2.22968	2.34405
1.99752	-7.46837	0.243349	2.83756	-7.31341	0.253611	1.85095	-7.62333	0.233087	3.82417
1.99856	6.33907	0.92778	-2.44022	6.96303	0.41467	-3.0284	5.71512	1.44089	-1.85204
1.98935	4.43726	-1.28643	-1.2321	4.32628	-0.57452	-1.91785	4.54824	-1.99833	-0.546352
1.98815	5.48539	0.925997	2.02368	4.72813	0.282804	1.9915	6.24265	1.56919	2.05586
1.99077	-6.21476	0.661415	2.87996	-6.21836	1.52179	3.38049	-6.21115	-0.198964	2.37943
1.99312	-7.16075	1.98904	0.601118	-7.92352	1.3478	0.61297	-6.39798	2.63027	0.589266
2.01336	-6.40945	4.92475	-0.090359	-6.33819	3.92061	-0.085778	-6.48072	5.9289	-0.09494
1.99076	-5.42493	-1.86554	-0.127474	-5.49537	-2.26663	0.780789	-5.35449	-1.46445	-1.03574
1.9933	4.17415	-1.37659	0.395995	4.77028	-2.17385	0.444206	3.57803	-0.579327	0.347784
1.98895	6.27689	-3.11524	-1.13212	6.27722	-2.56297	-0.305086	6.27655	-3.66751	-1.95915
1.9999	-6.51499	0.337526	-5.03658	-6.62609	0.417047	-6.02715	-6.4039	0.258006	-4.04601
2.01319	6.94352	0.147211	-4.78495	6.74126	0.156875	-3.79894	7.14578	0.137547	-5.77097
1.99045	-6.07873	2.21799	3.75361	-6.07922	2.62873	4.66012	-6.07824	1.80726	2.8471
1.99387	-4.95618	0.612755	-1.9247	-5.70058	1.27463	-1.88385	-4.21178	-0.049121	-1.96555
1.99317	-6.66906	0.578807	3.3871	-7.64984	0.471634	3.52773	-5.68829	0.68598	3.24648
1.99409	-6.78036	-1.73639	0.700036	-6.75926	-2.18863	-0.188292	-6.80145	-1.28414	1.58836
1.99232	-8.01569	2.07506	3.21212	-8.07156	1.65824	2.30909	-7.95982	2.49187	4.11516
1.99501	-6.16024	-3.34433	-0.927174	-6.4016	-2.39295	-1.10503	-5.91889	-4.29572	-0.74932
1.98977	-6.29184	-1.02822	2.43592	-5.82172	-1.72743	1.90688	-6.76196	-0.329013	2.96496
1.9977	-7.85787	-1.27336	0.521547	-7.95375	-2.26705	0.554576	-7.76199	-0.279667	0.488518
2.00371	-5.32829	1.21477	-0.264678	-4.47171	0.695201	-0.259282	-6.18488	1.73434	-0.270073
2.00153	5.58355	3.66562	-0.702693	5.49932	4.61469	-1.0088	5.66778	2.71655	-0.396584
1.99815	-8.00739	0.547624	-1.49828	-7.85779	0.571784	-2.4858	-8.15699	0.523464	-0.510766
1.98768	-5.47958	1.37413	1.82023	-5.88059	2.27292	1.95832	-5.07857	0.475326	1.68215
1.98898	-5.88957	-1.29573	-1.97431	-5.53651	-2.10577	-1.51804	-6.24263	-0.485688	-2.43059
1.99051	-6.90554	-1.46849	-2.44146	-6.4589	-1.05573	-3.2293	-7.35219	-1.88124	-1.65363
1.99092	-5.36526	-0.948172	-2.79385	-5.80267	-1.83406	-2.91555	-4.92786	-0.062279	-2.67214
1.98944	-5.63572	2.55542	-0.500327	-5.70155	2.96893	0.401973	-5.56989	2.14191	-1.40263
1.99326	-7.59631	1.419	1.31148	-8.31089	0.759013	1.09454	-6.88172	2.07899	1.52842
1.99627	-4.90246	-1.95342	1.29977	-5.79215	-1.82764	0.865127	-4.01277	-2.07919	1.7344
1.98812	-7.97416	1.30905	0.264752	-7.02451	1.60281	0.268237	-8.92382	1.01529	0.261266
2.00449	-4.93822	1.26295	0.78411	-5.67009	1.94595	0.832782	-4.20634	0.57995	0.735439
1.99648	-4.88846	-0.091865	-1.20169	-5.81062	-0.200517	-1.56816	-3.9663	0.016787	-0.835212
1.98966	-6.77239	0.404861	-2.68234	-7.37897	-0.379002	-2.59687	-6.16581	1.18873	-2.76782
1.99196	-6.78302	2.46874	-1.01186	-6.7986	2.39201	-2.00476	-6.76744	2.54548	-0.018965
1.99543	-4.17121	-1.37478	0.433363	-4.11368	-2.36931	0.488415	-4.22874	-0.380254	0.37831
1.99281	-7.3389	-0.001319	-0.96534	-6.70513	0.766087	-1.01283	-7.97266	-0.768724	-0.917849
1.99551	-6.76541	-0.326162	0.046835	-6.22146	-1.1624	0.06539	-7.30936	0.510072	0.028281
1.99419	-4.87469	-1.64228	-0.507402	-4.22562	-0.885656	-0.48703	-5.52377	-2.39891	-0.527774
1.99212	-4.76366	-0.374629	1.24881	-5.43289	-0.850957	0.685438	-4.09443	0.1017	1.81217
1.99439	3.758	1.1223	-0.197854	4.32553	1.94222	-0.204172	3.19046	0.302382	-0.191535
1.99072	7.88188	1.86259	0.450069	7.07884	2.44647	0.379776	8.68493	1.27872	0.520363
1.99144	6.12084	2.53593	-1.82908	6.09631	2.7429	-2.80274	6.14537	2.32895	-0.855414
1.99349	8.79532	1.56013	-0.440858	8.92216	2.54877	-0.439932	8.66849	0.571491	-0.441785
1.99038	8.53595	-0.18574	1.31309	8.39171	-0.219442	2.29719	8.6802	-0.152039	0.328985
1.99235	4.13115	-0.076786	-2.20009	4.90301	0.170486	-2.77928	3.3593	-0.324059	-1.6209
1.98886	7.06194	-2.13369	-0.291231	8.0268	-2.35238	-0.19064	6.09709	-1.91501	-0.391823
1.99944	7.58021	-0.982508	-1.19196	6.66009	-1.37098	-1.2357	8.50033	-0.59404	-1.14822
1.98927	7.19758	0.744041	-1.45461	6.31061	1.09519	-1.17304	8.08454	0.392887	-1.73619
2.01604	7.82755	-3.21072	-2.24192	7.37709	-2.44725	-1.76202	8.27801	-3.9742	-2.72182
2.01308	-6.48925	-0.338431	-4.59238	-6.60714	-0.449136	-5.58584	-6.37136	-0.227725	-3.59892
1.98603	-6.23682	-1.15028	3.19101	-6.18391	-1.43587	4.1406	-6.28973	-0.864697	2.24142
1.99369	4.66738	-2.18005	-0.574091	5.40672	-1.85191	-1.15667	3.92804	-2.50819	0.008484
2.00258	-6.11375	2.71944	1.16699	-6.26182	3.32769	1.94845	-5.96568	2.11118	0.385527
1.98756	5.88723	2.14077	3.97443	6.01379	2.85251	4.65634	5.76066	1.42902	3.29252
1.99158	5.38835	-1.11941	1.92779	4.86454	-0.673668	2.64788	5.91216	-1.56515	1.2077
1.98988	3.93526	1.38785	-1.50117	3.28228	0.657694	-1.32682	4.58825	2.11801	-1.67552
1.98958	6.56715	-0.811871	-3.73555	5.61402	-0.934272	-3.47832	7.52028	-0.68947	-3.99278
1.98927	5.22211	-1.87661	0.409868	5.88357	-2.61153	0.30185	4.56065	-1.14169	0.517885
1.99367	7.30272	0.855638	-0.458175	6.77762	1.68255	-0.273353	7.82782	0.028722	-0.642998
2.0073	5.49705	-0.415387	1.20906	4.63248	-0.152232	0.772517	6.36163	-0.678541	1.6456
1.99657	5.12731	1.33147	-1.17551	4.70785	0.969374	-2.00588	5.54677	1.69357	-0.345144
1.99063	5.96746	2.33062	1.04329	5.91215	2.0039	1.98182	6.02278	2.65735	0.104752
1.99095	7.00412	0.098554	-3.03569	6.01081	0.158789	-3.00969	7.99743	0.038318	-3.06169
1.99408	7.5854	-1.91786	0.706289	8.36861	-1.30093	0.715344	6.8022	-2.53479	0.697233
1.99618	4.47864	1.24246	0.545252	3.86813	0.452885	0.541317	5.08916	2.03204	0.549187
2.01162	-6.20811	4.97299	-0.433435	-6.23513	5.96596	-0.591312	-6.18109	3.98001	-0.275557
1.99658	7.28654	-0.527234	0.470822	7.80885	0.32332	0.488811	6.76422	-1.37779	0.452833
1.99135	6.98543	0.17684	2.02919	6.53719	1.06175	2.11515	7.43367	-0.708066	1.94323
1.994	4.9714	-0.109507	-0.875624	5.5708	-0.906197	-0.873602	4.37199	0.687183	-0.877647
1.99004	6.20913	-2.68137	-1.92341	6.32747	-3.5581	-1.468	6.09079	-1.80464	-2.37881
1.98707	6.15958	0.147155	2.62763	5.53809	0.777313	2.17623	6.78107	-0.483003	3.07903
2.02342	-6.27986	-5.21172	0.09806	-6.34753	-6.221	0.116074	-6.21219	-4.20244	0.080046
1.98899	8.33335	-2.12229	3.09718	9.16643	-1.66971	3.39745	7.50027	-2.57486	2.7969
2.00064	6.2093	0.764738	-0.082109	5.44831	1.41374	-0.063998	6.97029	0.115733	-0.100219
1.98876	6.76311	0.082785	3.01532	6.35318	-0.598848	3.61208	7.17305	0.764419	2.41857
1.98811	6.82413	2.83377	-0.185716	7.66505	2.30402	-0.204609	5.98321	3.36353	-0.166822
1.99518	6.98264	-1.47927	-0.335687	7.67871	-0.766171	-0.382135	6.28656	-2.19237	-0.289239
1.98932	4.90105	0.202274	-3.48656	5.85332	0.132312	-3.76519	3.94878	0.272236	-3.20792
1.99006	5.0514	-0.617636	2.01243	4.6772	0.251533	2.32001	5.42561	-1.48681	1.70486
1.9928	4.47342	-1.4968	-0.525573	3.62934	-0.96919	-0.569891	5.31751	-2.02441	-0.481255
1.99741	7.01023	-0.877483	1.01816	6.24617	-1.36464	0.598288	7.7743	-0.390323	1.43803
1.98694	8.12525	2.87576	-2.04293	7.93588	3.84308	-2.16711	8.31462	1.90845	-1.91874
1.99126	6.95792	-0.310288	-1.51377	7.92979	-0.095906	-1.48596	5.98604	-0.524671	-1.54159
2.00707	8.19479	-0.320841	4.00051	8.58382	-0.359833	4.92475	7.80576	-0.281849	3.07627
1.99041	6.48875	1.43636	0.73216	6.31146	1.97149	-0.087987	6.66605	0.90124	1.55231
2.00441	-6.55789	-1.91368	-5.95082	-6.37689	-1.64028	-5.00377	-6.7389	-2.18708	-6.89787
1.99452	8.9098	0.355156	1.27875	8.87981	0.334796	2.27535	8.9398	0.375515	0.282144
1.99466	4.73306	-1.36973	0.659533	5.3418	-2.15955	0.642737	4.12431	-0.579916	0.676329
2.00265	-6.8671	2.83181	0.284316	-6.27683	2.04727	0.087519	-7.45737	3.61635	0.481113
1.98673	4.30811	1.72253	2.35321	3.67194	0.977049	2.19098	4.94429	2.46801	2.51543
1.98486	3.86814	3.46547	-1.98386	3.24749	3.61519	-2.74366	4.48879	3.31576	-1.22407
1.98805	7.65607	1.38386	-3.30541	8.38363	0.744398	-3.52863	6.92851	2.02332	-3.08218
1.9976	4.8664	1.64803	0.718085	4.29086	0.832128	0.74345	5.44195	2.46394	0.692719
2.00143	7.68892	-3.21199	-2.53592	8.3162	-3.79263	-3.05632	7.06165	-2.63135	-2.01552
1.99068	5.84847	0.002682	2.23308	5.9449	-0.954356	2.48898	5.75203	0.959719	1.97718
1.98891	8.40309	0.566099	-0.586303	8.19461	1.53819	-0.608899	8.61157	-0.405993	-0.563708
1.99215	5.91652	2.31967	-2.50068	5.9136	1.96083	-3.42987	5.91944	2.6785	-1.57149
1.99076	6.15285	-1.43763	-1.981	6.25561	-0.742885	-2.68637	6.05009	-2.13237	-1.27562
1.98832	2.99207	1.04044	-0.43898	2.17456	0.47476	-0.432463	3.80958	1.60612	-0.445497
1.98114	4.75818	-0.99915	-2.04464	4.28541	-0.165229	-2.29422	5.23095	-1.83307	-1.79506
1.99474	8.06568	-1.13844	0.466582	8.0953	-0.141675	0.448535	8.03606	-2.13521	0.484629
1.99426	7.45185	-0.539324	2.13277	6.70928	-0.519799	2.79796	8.19442	-0.55885	1.46758
1.9979	7.31167	1.7914	-0.219626	7.18815	2.77992	-0.293536	7.4352	0.802874	-0.145715
2.00134	-5.03221	1.07154	-0.698581	-4.51582	0.214839	-0.671487	-5.54861	1.92824	-0.725675
1.9906	-5.37831	1.53002	1.19446	-5.33774	1.8991	0.271007	-5.41888	1.16094	2.11791
1.99598	6.09261	1.04458	-0.41607	6.15044	0.471086	-1.23078	6.03479	1.61807	0.398639
2.00335	7.18287	0.3163	3.17331	7.37566	0.286602	4.15581	6.99008	0.345998	2.19081
2.0057	9.00104	-1.40914	0.935201	9.69499	-1.97917	1.38153	8.30709	-0.839097	0.488875
1.99736	5.99218	1.38731	-3.00923	5.99217	1.76316	-3.93448	5.99219	1.01146	-2.08397
1.99095	-6.49083	-0.172843	-4.22723	-7.27463	0.130316	-4.76082	-5.70702	-0.476002	-3.69364
1.99009	5.1812	2.65109	-0.546224	6.1163	2.98864	-0.588133	4.2461	2.31353	-0.504315
1.98845	-7.31592	-0.149513	2.53442	-6.67333	-0.251425	3.28621	-7.9585	-0.047601	1.78263
2.00169	7.50225	1.30736	-1.86302	7.89335	1.81777	-2.62997	7.11116	0.796951	-1.09607
1.99158	-6.58575	-0.730863	-0.550743	-6.71043	-0.456045	-1.49971	-6.46107	-1.00568	0.398219
2.00038	-7.13066	1.41684	-0.505539	-7.76376	0.642553	-0.512619	-6.49756	2.19112	-0.498458
1.99618	5.19094	-1.79185	1.36005	4.53898	-1.80812	2.11561	5.84291	-1.77558	0.604496
1.99612	-6.93674	0.837871	-1.76894	-6.14607	1.36866	-1.47021	-7.7274	0.307086	-2.06767
1.98497	-5.47124	-2.64491	0.276394	-6.17078	-3.34326	0.187093	-4.77169	-1.94656	0.365695
1.9819	6.52762	-2.88912	0.029015	6.37337	-3.86797	0.021708	6.68187	-1.91028	0.036321
1.98646	-5.93233	0.021448	4.68775	-5.66254	-0.646618	5.37141	-6.20212	0.689514	4.00408
2.0185	6.19351	-4.36497	-2.88628	6.23607	-5.2012	-3.44975	6.15095	-3.52874	-2.32281
1.99856	-6.04394	-1.71834	-1.50301	-5.68368	-1.93957	-0.597562	-6.4042	-1.49712	-2.40845
1.99791	6.81992	-1.21013	0.981745	6.1733	-1.10172	1.73542	7.46655	-1.31853	0.228065
1.99527	-4.98576	0.745956	-2.50197	-4.42765	0.037308	-2.07582	-5.54387	1.4546	-2.92812
1.98877	-6.8186	1.77552	0.450807	-7.50216	1.05584	0.510798	-6.13503	2.4952	0.390817
1.99854	7.37078	0.96853	1.49821	8.31863	0.801441	1.76691	6.42293	1.13562	1.2295
1.99725	7.30483	-0.149939	-0.770694	7.64978	-0.13324	0.166311	6.95988	-0.166637	-1.7077
1.99555	-7.9814	-1.76749	1.19011	-7.40392	-2.42535	1.66897	-8.55887	-1.10963	0.71126
1.99685	-7.54521	0.939464	1.62053	-8.21932	0.54178	1.00063	-6.87109	1.33715	2.24043
1.99519	5.94897	-0.716844	-1.92694	6.10321	-1.18019	-1.05705	5.79472	-0.253496	-2.79683
1.99215	-8.56213	0.067371	-0.938606	-8.69074	0.03081	-1.92567	-8.43352	0.103932	0.048455
1.99276	4.73006	-2.11508	-0.328291	3.73537	-2.05721	-0.328723	5.72476	-2.17296	-0.327859
1.99529	5.9382	2.90977	1.09407	5.8997	2.15265	1.7426	5.9767	3.66689	0.445545
1.98728	3.84972	-1.9896	-2.14808	4.53062	-2.71236	-2.11205	3.16881	-1.26684	-2.18411
1.99749	7.85363	-1.5114	-1.00814	7.57086	-2.32935	-1.50662	8.1364	-0.69344	-0.509664
1.99158	-7.38717	-0.988524	-3.13148	-8.17894	-0.443955	-2.87044	-6.59539	-1.53309	-3.39252
2.00542	-5.89708	0.351214	-0.668725	-5.77325	-0.517242	-1.15439	-6.02092	1.21967	-0.183056
1.98966	-5.56774	-0.920153	2.41753	-4.90684	-0.281335	2.79807	-6.22864	-1.55897	2.03699
1.98767	5.56366	-0.333898	3.83259	5.48594	-0.416445	4.81994	5.64139	-0.251351	2.84524
2.01016	-8.03769	-0.397432	4.39009	-8.46184	-0.394991	5.30129	-7.61354	-0.399873	3.4789
2.0018	6.45291	-1.39407	2.42748	6.36146	-1.90015	3.28615	6.54435	-0.887979	1.5688
2.01175	6.50944	-0.189403	-5.76007	6.63402	-0.241998	-6.75681	6.38485	-0.136808	-4.76333
1.98999	-5.05812	2.3401	-0.651326	-4.19592	1.84707	-0.591731	-5.92032	2.83313	-0.710922
1.99453	4.73942	-0.524771	3.19534	5.40868	-0.97847	3.7791	4.07015	-0.071072	2.61157
1.98196	7.57561	0.23874	3.07833	6.93561	-0.004021	2.36174	8.21561	0.481501	3.79492
1.99184	7.30288	-0.056785	-0.431181	6.79115	-0.911167	-0.427216	7.81461	0.797597	-0.435145
1.99387	-6.39264	-1.24373	-0.964489	-6.5045	-0.575326	-1.69566	-6.28078	-1.91213	-0.233319
1.99106	5.20093	-1.55246	0.730184	4.34346	-1.04878	0.68415	6.0584	-2.05614	0.776217
1.99557	7.77181	-1.88579	0.467364	7.72019	-2.88199	0.489774	7.82342	-0.889593	0.444955
1.9854	5.5681	-1.47063	-2.86037	6.14585	-2.14694	-3.30112	4.99035	-0.79432	-2.41962
1.99254	-8.09984	0.050318	-3.3465	-7.73478	0.277541	-2.44781	-8.46491	-0.176904	-4.24519
1.99065	-5.55976	-2.16385	1.02926	-5.41419	-1.54616	1.79604	-5.70534	-2.78153	0.262484
1.99724	-7.68003	1.4974	0.47509	-7.98551	0.548572	0.535444	-7.37454	2.44623	0.414736
1.99623	-6.93621	-0.393001	2.3221	-7.55968	0.376497	2.19803	-6.31273	-1.1625	2.44617
1.99378	7.99433	-1.28964	1.7899	8.77276	-0.666898	1.78406	7.21589	-1.91237	1.79574
1.99249	6.76236	1.6331	1.52579	7.69142	1.27616	1.56998	5.83331	1.99005	1.48159
1.98634	6.57785	0.33236	3.49686	7.18239	-0.410687	3.75917	5.97332	1.07541	3.23455
1.99857	-4.93323	1.0224	0.832842	-4.14607	0.40697	0.846497	-5.7204	1.63782	0.819187
1.9919	7.85214	0.000716	-1.51962	7.20575	-0.029291	-2.27672	8.49854	0.030723	-0.76253
1.99236	5.16187	1.65475	0.177807	4.30914	1.14261	0.232013	6.0146	2.16688	0.123601
1.99143	7.8313	1.12146	0.516429	7.74173	0.129804	0.50943	7.92087	2.11311	0.523428
1.99333	5.31169	1.03275	-1.69302	5.55578	1.5375	-0.869021	5.06759	0.527995	-2.51703
1.98579	6.15113	1.38086	0.736975	6.91066	1.99849	0.571184	5.3916	0.763229	0.902767
1.9921	-4.00953	-2.45238	0.637008	-4.20894	-1.4851	0.766343	-3.81012	-3.41965	0.507672
1.99241	5.49543	0.844143	2.05292	4.79356	0.202024	1.75715	6.1973	1.48626	2.34869
1.99089	5.74799	-1.0109	2.82985	5.71272	-0.13681	3.30488	5.78327	-1.88498	2.35483
1.98726	-6.77866	2.22449	-0.360432	-7.71332	2.44951	-0.611563	-5.844	1.99946	-0.109301
1.99484	5.36668	-1.70314	-1.29252	6.33542	-1.47774	-1.21783	4.39793	-1.92853	-1.36721
1.99526	7.52013	-1.69145	-0.530283	8.22679	-1.43352	-1.18555	6.81347	-1.94938	0.124985
1.97741	6.16564	-3.92803	-0.053777	6.13035	-4.91607	-0.062694	6.20093	-2.94	-0.04486
1.99942	6.08152	1.59049	-2.38634	6.21436	0.599948	-2.41079	5.94868	2.58103	-2.36189
1.99009	-6.09087	1.18371	1.96516	-6.12556	0.225135	1.70049	-6.05619	2.14228	2.22983
1.99434	-5.04195	-0.915425	0.664208	-5.03489	-0.074466	1.20001	-5.049	-1.75638	0.128403
1.99759	7.42765	2.20869	-0.537732	8.27361	1.68022	-0.589399	6.5817	2.73716	-0.486064
1.99293	-6.37301	1.06105	-1.64794	-6.7632	0.299958	-2.15924	-5.98281	1.82215	-1.13664
1.99677	4.96608	-1.48833	-0.315662	4.15776	-0.902345	-0.315508	5.7744	-2.07432	-0.315815
1.99294	-8.55508	1.09974	-0.250712	-8.57989	2.09589	-0.25605	-8.53027	0.103589	-0.245375
1.98849	7.16299	2.49815	-2.61114	7.58958	1.73652	-3.08702	6.73641	3.25978	-2.13526
1.98878	-5.23821	-1.45863	-2.94009	-4.77278	-0.677356	-2.53786	-5.70363	-2.23991	-3.34233
1.99827	7.63179	-0.987401	-2.15258	8.46409	-0.436265	-2.19506	6.7995	-1.53854	-2.11009
1.99276	-8.03503	-1.13256	0.353915	-7.18319	-1.64931	0.344181	-8.88688	-0.615802	0.36365
1.98342	-5.89214	0.646372	4.07898	-6.21407	1.47579	3.6409	-5.57021	-0.183049	4.51706
1.9956	4.74511	-0.94536	0.848671	4.21804	-0.149918	1.14035	5.27217	-1.7408	0.55699
1.99553	-6.62149	-0.898124	3.4194	-6.47422	-1.86205	3.63081	-6.76875	0.065802	3.20799
1.99408	-6.41134	2.31447	1.38324	-6.98152	1.75174	0.789679	-5.84115	2.87719	1.9768
1.98864	4.11578	-2.45039	-0.035433	4.89777	-3.06346	0.000709	3.33379	-1.83732	-0.071575
1.99277	-5.6896	1.1514	2.75003	-5.60856	0.421368	3.42328	-5.77063	1.88144	2.07678
1.99254	-7.82488	-0.591785	-1.53084	-8.22301	0.230455	-1.13339	-7.42675	-1.41403	-1.92829
1.99139	7.71221	0.624712	0.194649	8.1794	0.552695	-0.681687	7.24503	0.696728	1.07098
1.99357	-4.93748	1.57986	-0.58965	-4.08817	1.06085	-0.643245	-5.78679	2.09887	-0.536055
1.99237	-7.37945	0.692107	1.49424	-8.20692	0.157069	1.34791	-6.55198	1.22714	1.64057
2.00394	4.93367	-1.00339	-0.473666	4.16126	-0.376448	-0.593131	5.70607	-1.63033	-0.354201
1.99439	3.31879	-0.580325	-2.43401	3.37542	-0.58232	-1.43842	3.26216	-0.578329	-3.42959
1.98994	6.73015	-2.75193	0.438476	5.73587	-2.7499	0.475478	7.72443	-2.75395	0.401473
1.99652	-4.25619	0.76136	0.502095	-3.66436	-0.042248	0.523678	-4.84803	1.56497	0.480512
1.99068	-5.99619	-2.3363	-1.29035	-5.96488	-2.57156	-0.323718	-6.02751	-2.10105	-2.25698
1.98807	-6.67104	1.75166	-0.969271	-6.66897	1.33505	-1.87178	-6.67311	2.16828	-0.066759
1.99078	-4.71674	0.593226	1.50493	-3.73532	0.498381	1.36846	-5.69815	0.688071	1.64141
1.98372	5.32771	2.82883	-0.224928	5.34537	3.21913	-1.1366	5.31004	2.43852	0.686738
1.99437	-6.11213	-0.598199	-1.64104	-6.63324	0.251971	-1.64662	-5.59101	-1.44837	-1.63546
1.99198	-4.87659	2.96607	0.452499	-5.85381	3.1536	0.49576	-3.89937	2.77853	0.409238
1.9902	-8.01821	-1.44387	2.41504	-8.48167	-2.28383	2.15067	-7.55476	-0.603903	2.67941
1.98881	6.81408	0.512204	2.03301	7.14925	-0.239647	2.59088	6.47891	1.26405	1.47514
1.98993	-5.59408	-0.063349	-2.3308	-6.37328	-0.451519	-2.8126	-4.81488	0.324822	-1.84901
1.9933	8.01895	-0.39094	-0.990156	8.8161	-0.762664	-0.521456	7.2218	-0.019216	-1.45886
1.98962	5.63652	0.977345	2.08868	4.92593	0.387359	1.71904	6.3471	1.56733	2.45833
1.99498	7.12007	2.26685	1.51236	6.65703	3.1306	1.32661	7.58311	1.4031	1.69813
1.99477	-5.73638	-1.34847	0.756764	-6.55876	-1.91277	0.762328	-4.914	-0.78417	0.751201
1.994	-5.06902	-0.778925	-0.596014	-4.47819	0.02399	-0.580014	-5.65985	-1.58184	-0.612013
1.98901	-8.49366	0.767197	0.59641	-7.97964	1.56426	0.895604	-9.00767	-0.029863	0.297215
1.99143	7.64831	-2.9195	-0.632797	7.01335	-3.68625	-0.613211	8.28327	-2.15276	-0.652384
1.99058	4.61813	0.969519	-0.360004	3.7257	0.538128	-0.270139	5.51055	1.40091	-0.44987
1.98927	-4.88984	-0.949987	-2.15014	-4.33226	-0.482567	-1.47196	-5.44742	-1.41741	-2.82832
1.99031	5.30753	0.640315	-2.68927	5.05122	-0.31851	-2.76204	5.56383	1.59914	-2.61651
1.99874	5.02123	1.33351	1.20922	5.85212	1.59265	0.718084	4.19034	1.07438	1.70037
1.99649	-7.59601	-2.07021	0.459624	-6.92894	-2.81136	0.412579	-8.26308	-1.32906	0.506669
1.98831	8.63751	-1.18076	0.370865	8.53471	-2.16926	0.345363	8.74031	-0.192267	0.396367
2.00107	-7.41785	-1.41882	-0.499916	-7.91129	-0.549081	-0.533791	-6.92441	-2.28855	-0.46604
1.9941	8.35783	1.44465	-1.09801	8.68306	0.845316	-1.82543	8.03259	2.04399	-0.370606
1.99368	6.37202	-1.33691	1.4205	7.01412	-0.575916	1.46846	5.72993	-2.0979	1.37254
1.99391	-7.20275	-0.672324	0.189809	-7.96943	-0.067645	0.391016	-6.43607	-1.277	-0.011398
1.99464	6.91724	-1.06861	0.576817	6.29973	-1.85169	0.565908	7.53475	-0.28554	0.587725
1.98964	-4.79207	-1.17213	-4.07394	-5.48817	-1.75534	-4.48011	-4.09597	-0.588915	-3.66778
1.9911	-5.44053	-2.00251	1.46699	-5.40861	-1.67725	2.40737	-5.47244	-2.32777	0.526617
1.9961	6.96991	-1.16725	-2.54874	7.57522	-0.410975	-2.30843	6.36461	-1.92353	-2.78906
1.99158	7.56663	3.5001	0.270712	6.65993	3.9115	0.255286	8.47332	3.08869	0.286138
1.99015	6.86695	0.358063	-2.36576	7.70963	0.800818	-2.07589	6.02427	-0.084692	-2.65562
1.99329	4.82774	0.380126	3.85278	5.73991	0.408983	3.45226	3.91558	0.35127	4.25331
1.98101	4.22892	-0.246076	-2.18789	4.87105	-0.984436	-2.0343	3.58678	0.492283	-2.34148
1.98912	5.65478	-1.65942	2.32201	5.17137	-0.800839	2.4573	6.13818	-2.518	2.18672
1.99171	6.3488	-1.81757	-1.11482	5.98867	-2.61733	-0.643196	6.70893	-1.01782	-1.58644
1.99057	-7.18345	0.32755	-2.5195	-8.10259	0.091618	-2.21932	-6.26431	0.563482	-2.81967
1.99112	-7.4906	0.814587	-0.599466	-7.47501	0.809162	-1.59489	-7.50619	0.820012	0.395955
1.99369	2.86649	-0.374664	1.7192	3.30798	-0.418398	2.61188	2.425	-0.330929	0.826529
1.98952	8.03425	-0.380508	1.45246	7.80526	-1.24927	1.87951	8.26324	0.48825	1.02541
1.99444	6.3904	1.56249	-0.935297	6.37589	1.12944	-1.83346	6.40492	1.99554	-0.037129
1.99778	3.95607	1.18192	-1.60152	3.26762	0.513959	-1.32287	4.64452	1.84987	-1.88017
2.00776	6.35858	0.440185	0.685751	6.62438	0.969769	-0.124599	6.09278	-0.089398	1.4961
1.99152	-5.34504	1.116	-2.1686	-4.89076	0.559462	-2.85812	-5.79932	1.67254	-1.47908
1.98334	5.85771	2.81659	-0.46895	5.73731	3.68534	-0.006148	5.97811	1.94785	-0.931752
1.99643	-5.32485	0.698952	-1.946	-5.64842	1.16458	-1.12445	-5.00129	0.233327	-2.76754
1.98602	-3.41089	-0.495658	0.858743	-4.32968	-0.542017	1.23256	-2.4921	-0.449299	0.484922
2.00218	6.38472	-0.800557	-1.2693	6.92428	0.030672	-1.41113	5.84515	-1.63179	-1.12747
1.99195	5.34812	1.16624	2.43956	5.45917	1.79744	3.20194	5.23707	0.535033	1.67718
1.99132	-6.98199	-0.643985	0.68518	-6.37873	-1.28458	0.219292	-7.58526	-0.003394	1.15107
1.99015	7.44387	-1.15917	-1.92777	6.62071	-1.64428	-2.20573	8.26702	-0.674067	-1.64981
1.99245	7.68186	0.459894	0.943326	8.42044	0.01671	0.442765	6.94329	0.903078	1.44389
1.9952	4.65857	-1.39262	-0.142827	3.83793	-0.825478	-0.15384	5.4792	-1.95976	-0.131813
1.99647	-6.80032	1.8778	-0.611274	-6.27007	2.1839	-1.39969	-7.33058	1.57169	0.177144
1.98934	5.93868	0.53977	3.07898	5.61812	0.254182	3.97622	6.25925	0.825357	2.18174
2.00238	5.08717	-0.926893	-1.59477	4.52156	-0.567473	-0.850942	5.65278	-1.28631	-2.3386
1.98969	5.50046	0.627919	-2.41587	5.58523	-0.324088	-2.69193	5.4157	1.57993	-2.13981
1.99143	6.66383	1.99938	0.780009	7.51196	1.47854	0.751077	5.81569	2.52023	0.808941
1.99625	-6.01313	0.42293	1.45204	-5.89547	1.31019	1.01024	-6.1308	-0.464326	1.89383
2.00287	6.75478	0.17424	0.650306	7.34021	-0.63825	0.649362	6.16935	0.98673	0.651251
1.99317	-6.94732	-1.82026	2.5649	-6.64299	-2.5063	3.22058	-7.25165	-1.13422	1.90922
1.99414	-5.99626	-0.702985	-2.23524	-5.6928	-1.57048	-1.84858	-6.29972	0.164512	-2.6219
1.99775	-4.64224	-1.72242	-0.424592	-3.72214	-1.33424	-0.446535	-5.56234	-2.1106	-0.402649
2.00506	-6.99633	-0.162242	-1.22065	-7.19837	-1.01032	-0.725657	-6.79429	0.685835	-1.71564
1.99108	-8.35519	0.423002	-0.706016	-7.78154	0.437072	-1.51954	-8.92885	0.408931	0.107507
1.99313	6.18139	-1.93687	2.01391	5.82357	-2.22626	1.12996	6.5392	-1.64747	2.89785
1.98696	6.67702	-2.29887	-1.06647	5.75733	-2.60618	-0.850314	7.59672	-1.99156	-1.28262
1.98862	-5.26049	-1.04077	2.311	-5.73158	-1.88331	2.54942	-4.7894	-0.198221	2.07259
1.99926	-5.46645	2.85451	-1.33101	-4.79918	2.93674	-2.07078	-6.13371	2.77227	-0.591238
1.99239	-6.38577	1.23759	0.056705	-7.03589	0.608865	0.47439	-5.73565	1.86631	-0.360981
1.9924	-6.73226	1.85349	0.934132	-6.73027	1.15582	1.64523	-6.73424	2.55116	0.223034
1.99973	5.05558	1.07443	0.20834	4.4839	0.269648	0.367194	5.62727	1.87921	0.049486
1.99183	7.51176	-0.297059	2.34738	8.33235	-0.38479	1.7899	6.69117	-0.209329	2.90486
1.98537	6.39626	1.18912	-1.76887	7.24354	1.28228	-2.27767	5.54898	1.09596	-1.26008
1.99484	-7.13294	1.13633	2.56587	-6.33341	1.71996	2.68822	-7.93247	0.552693	2.44353
1.99151	7.54803	1.82735	-0.203762	6.66409	2.28539	-0.184655	8.43198	1.3693	-0.222869
1.99701	-4.20556	1.5119	-0.47643	-4.77222	2.33392	-0.490315	-3.63891	0.689874	-0.462544
2.00296	-5.98487	4.77257	0.179257	-5.92166	3.77906	0.070107	-6.04808	5.76607	0.288406
1.99634	-4.85569	2.07231	0.650081	-3.87022	1.92699	0.714031	-5.84115	2.21763	0.586131
1.99246	-8.32041	-1.68146	0.568394	-7.98498	-0.743772	0.541765	-8.65583	-2.61914	0.595022
1.98489	5.38722	-2.19896	3.15335	5.50511	-1.23951	3.37807	5.26932	-3.15842	2.92864
1.99162	-7.32233	-1.84774	0.373646	-7.9335	-1.58882	-0.368697	-6.71116	-2.10666	1.11599
1.99475	3.73377	1.45972	0.271701	4.35708	2.23781	0.300446	3.11047	0.681634	0.242956
2.00182	-5.82188	-4.58141	-0.064676	-5.81077	-5.58225	-0.061608	-5.83298	-3.58056	-0.067744
1.99039	-7.33487	-0.960689	-1.73575	-8.06798	-0.379726	-2.07551	-6.60175	-1.54165	-1.396
1.99039	6.59504	-0.899718	-2.87302	6.31386	-1.738	-3.32979	6.87622	-0.06144	-2.41625
1.9863	8.39897	0.41036	-1.47358	8.43892	0.399722	-0.481287	8.35901	0.420997	-2.46586
1.99127	-7.04992	-0.351872	2.58318	-6.10802	-0.252239	2.89006	-7.99182	-0.451504	2.27629
1.99008	-7.24029	1.12912	-3.04723	-7.88021	0.383572	-2.88987	-6.60037	1.87466	-3.2046
1.99523	-4.69593	0.044552	-3.80486	-4.03897	0.187884	-3.06791	-5.3529	-0.098779	-4.54181
1.98965	-5.29743	-1.25624	-2.7158	-6.13867	-1.78456	-2.7694	-4.45619	-0.727916	-2.6622
1.9842	-5.0864	0.637853	4.39192	-4.5747	0.236054	5.14091	-5.5981	1.03965	3.64293
1.99671	-3.43701	-0.132665	-1.25127	-2.90223	-0.223964	-0.413182	-3.97179	-0.041365	-2.08936
1.98873	-8.24647	1.16369	0.148661	-8.53923	2.11063	0.068943	-7.95371	0.216743	0.228378
1.99344	-5.09166	-0.248676	-1.12961	-5.84893	-0.896469	-1.11092	-4.33438	0.399117	-1.14829
2.00306	-4.40502	0.84683	2.02542	-5.26902	1.32244	1.85116	-3.54102	0.371224	2.19968
1.99494	7.4272	-1.98986	0.752269	7.57168	-1.80156	1.72109	7.28271	-2.17817	-0.216552
1.99875	6.94544	-0.668934	-0.359594	6.44295	-1.53029	-0.293813	7.44793	0.192421	-0.425375
1.99224	-4.82544	-1.64514	0.666952	-5.7762	-1.9295	0.753362	-3.87469	-1.36078	0.580542
1.98541	-6.38403	-2.53429	-0.794877	-6.34708	-2.4373	-1.78214	-6.42098	-2.63129	0.192384
1.99019	-8.74788	-0.585713	-1.33883	-9.01039	-0.639857	-2.29715	-8.48536	-0.531569	-0.380511
1.99338	6.98772	-1.32726	0.683982	7.72966	-0.662381	0.65475	6.24579	-1.99215	0.713214
1.99177	7.40557	-0.714976	2.63408	6.48064	-1.06652	2.7468	8.33049	-0.363428	2.52136
1.99483	6.24357	0.988131	-1.98873	6.17998	1.97564	-2.11367	6.30717	0.000618	-1.86379
1.99982	6.13525	1.0021	0.384027	5.37598	1.65204	0.413998	6.89452	0.352161	0.354056
1.99697	7.85015	-3.11079	2.96568	8.44381	-3.59633	3.60505	7.25648	-2.62525	2.32632
1.98826	6.15327	2.96971	-1.06985	6.74295	2.75448	-0.298965	5.5636	3.18494	-1.84073
1.99553	6.76314	-1.27089	-0.478924	6.05365	-1.97179	-0.508899	7.47262	-0.56999	-0.448948
1.99135	5.21179	-1.46836	2.98036	4.87628	-0.879095	3.70945	5.54729	-2.05763	2.25127
1.99785	7.98506	-1.38801	-0.163287	7.54643	-2.28455	-0.204104	8.42369	-0.49147	-0.12247
2.00102	6.19435	2.00121	0.921109	6.27005	1.8842	-0.06965	6.11865	2.11822	1.91187
1.99027	7.5462	1.04476	0.729676	7.83903	0.22927	1.21909	7.25337	1.86025	0.240265
1.99271	5.07049	-2.00127	-1.12072	5.81976	-1.73437	-1.72079	4.32121	-2.26816	-0.520654
1.99235	7.62741	0.56452	-0.712429	7.18359	0.729465	-1.58889	8.07124	0.399576	0.16403
1.99299	-6.24937	2.31134	1.87609	-6.29026	3.24259	1.52379	-6.20849	1.3801	2.22838
1.98975	-7.95363	-0.448441	-0.435795	-8.24194	0.49879	-0.338792	-7.66532	-1.39567	-0.532798
1.99587	-5.79293	0.230878	3.55633	-5.89983	-0.627185	3.05816	-5.68603	1.08894	4.0545
1.9919	-5.26612	0.227228	-2.24479	-4.59834	-0.451787	-1.95337	-5.9339	0.906243	-2.53621
2.00837	-6.13105	-2.45087	4.04874	-6.11078	-1.99035	3.15661	-6.15132	-2.9114	4.94087
1.98524	-5.43607	3.15989	0.588638	-4.49329	3.47046	0.585995	-6.37885	2.84932	0.591281
1.99253	-7.58196	-0.468156	-1.94652	-7.17965	-1.26074	-2.39651	-7.98428	0.324431	-1.49653
1.99347	-6.42358	-0.56532	2.00808	-5.45345	-0.788693	1.95875	-7.3937	-0.341946	2.05741
1.98014	6.1083	4.36552	0.396011	6.00075	5.32407	0.172735	6.21586	3.40697	0.619287
1.98891	7.20455	0.661187	2.39223	7.61317	1.07425	3.1993	6.79594	0.248128	1.58516
1.98764	-5.5722	-2.03699	0.721439	-6.47687	-2.44456	0.665481	-4.66753	-1.62941	0.777397
1.99294	7.29357	-1.95747	-0.750813	6.62009	-2.69133	-0.779389	7.96705	-1.2236	-0.722238
1.99467	8.05903	-0.050172	-1.60567	7.06219	-0.020562	-1.59509	9.05587	-0.079781	-1.61625
1.9928	-6.17701	-2.73931	-0.609049	-7.07115	-2.30103	-0.574024	-5.28286	-3.1776	-0.644075
1.99921	-5.36058	2.05477	-1.08739	-5.35646	1.45996	-1.89074	-5.3647	2.64959	-0.284029
1.99053	-3.72982	-1.36544	1.02612	-3.68274	-2.10551	0.362331	-3.7769	-0.625359	1.68991
1.98761	-7.3633	1.08326	-0.304888	-7.43156	1.50885	-1.20035	-7.29504	0.657658	0.590576
1.99452	-6.44968	1.49973	-0.902714	-6.37607	2.07162	-0.089048	-6.52329	0.927842	-1.71638
1.96894	-5.99765	4.69775	-0.116503	-6.16092	3.72736	-0.086931	-5.83439	5.66813	-0.146075
2.01121	6.47987	1.14337	-4.14901	6.51839	1.41053	-5.11771	6.44135	0.87621	-3.18031
2.02238	5.72423	-2.69157	-4.75539	5.65986	-3.20727	-5.62281	5.7886	-2.17587	-3.88797
1.9962	-8.10335	-1.28761	0.381668	-7.39037	-1.98561	0.356438	-8.81634	-0.589597	0.406899
1.99171	7.11201	-0.708614	0.858163	6.37085	-0.929106	1.48569	7.85317	-0.488123	0.230634
1.99316	7.43352	1.44031	0.521406	7.62252	0.461848	0.513479	7.24451	2.41877	0.529333
1.98807	-4.06683	0.215616	-1.32554	-3.67264	-0.61189	-0.940886	-4.46102	1.04312	-1.71019
1.99239	-5.33301	0.392995	-3.23682	-6.10952	0.031259	-3.74533	-4.5565	0.754732	-2.72831
1.99313	-7.77393	1.50288	0.964017	-8.70295	1.20631	1.16922	-6.8449	1.79945	0.758814
2.00516	-6.36115	0.325078	-0.791588	-7.10637	0.023749	-0.192417	-5.61592	0.626407	-1.39076
1.98455	-2.63515	0.475773	0.627652	-3.61633	0.369355	0.73043	-1.65396	0.582191	0.524874
1.99533	5.49729	-1.69425	1.20811	5.6854	-2.66803	1.31624	5.30918	-0.720461	1.09998
1.99454	6.32731	2.25475	-1.40237	6.24413	2.8276	-0.590289	6.4105	1.6819	-2.21445
1.9981	-4.8958	-1.50667	-0.292413	-5.83646	-1.7721	-0.499281	-3.95513	-1.24125	-0.085545
1.99756	-6.43534	-1.27876	-1.68186	-6.53769	-0.288053	-1.60707	-6.333	-2.26946	-1.75665
1.9941	7.68771	1.04202	-0.413882	7.2169	1.91895	-0.355189	8.15853	0.165099	-0.472575
1.98787	-8.58212	0.336962	1.76205	-8.12628	0.410811	2.6422	-9.03795	0.263114	0.881899
1.99226	-6.79068	1.02903	1.40546	-7.61569	0.489103	1.54733	-5.96568	1.56896	1.2636
1.99063	-7.12338	-3.07693	1.91944	-6.27243	-3.57328	1.7774	-7.97432	-2.58057	2.06148
1.99455	6.50687	-1.95419	1.04663	6.5093	-1.66838	0.09119	6.50443	-2.23999	2.00207
1.99807	-5.04011	-0.592033	-2.84964	-5.77719	-0.652835	-2.178	-4.30303	-0.531231	-3.52127
1.99227	-4.41378	0.820323	1.90269	-4.94858	1.52533	1.44526	-3.87899	0.115315	2.36012
1.99662	5.33026	-2.71462	-0.708811	6.10863	-3.3375	-0.761584	4.55189	-2.09174	-0.656038
1.98764	6.03595	1.24644	-4.20973	5.89694	2.19618	-3.95213	6.17497	0.296709	-4.46733
1.99258	9.2987	-0.451508	0.102928	9.99268	0.262688	0.133138	8.60473	-1.1657	0.072719
2.00096	5.62869	1.4905	2.28731	5.40595	1.22555	3.226	5.85143	1.75546	1.34861
1.99536	7.25778	1.8472	-0.480485	7.78886	1.00341	-0.517121	6.7267	2.69099	-0.443849
2.00076	7.5241	0.877635	1.1398	6.87739	1.41309	1.68369	8.17082	0.342185	0.595909
1.98327	5.90745	-4.20721	2.23357	5.90951	-5.08329	2.69815	5.90539	-3.33114	1.76899
1.99894	6.39214	-0.629356	1.1025	6.0368	-1.52401	0.833656	6.74748	0.265295	1.37135
2.00088	6.09582	-0.823271	-0.9114	5.86784	-1.73168	-0.559698	6.32381	0.085137	-1.2631
1.99775	6.857	1.54529	-1.38067	6.33851	2.39905	-1.38225	7.37549	0.691524	-1.37909
1.9987	7.6972	-0.083606	-4.18962	8.04214	-0.109443	-5.1272	7.35226	-0.057768	-3.25204
1.99381	6.2274	4.9615	-0.163088	6.05108	3.98385	-0.24631	6.40372	5.93915	-0.079866
1.99467	7.58504	-1.12252	1.33346	7.98718	-0.416042	1.91125	7.1829	-1.82901	0.755674
1.99073	6.59716	2.03714	0.486318	7.50394	1.62688	0.472454	5.69039	2.44741	0.500183
1.9901	5.47925	-2.30192	0.409441	4.55781	-1.9302	0.355593	6.40069	-2.67363	0.463289
1.99117	-6.34404	0.426851	-4.64997	-6.25478	0.119988	-3.70707	-6.43331	0.733713	-5.59287
1.99289	5.69852	-0.469921	-3.03577	5.47645	0.328114	-2.48193	5.92058	-1.26795	-3.5896
2.00329	-6.98605	2.60919	-0.511163	-6.48561	1.76365	-0.316451	-7.48649	3.45474	-0.705875
1.99373	8.0059	0.419947	2.57344	7.31828	0.46816	3.29357	8.69353	0.371733	1.85331
1.98831	6.75785	-3.83186	0.324632	7.5199	-3.1972	0.255204	5.9958	-4.46652	0.39406
2.00491	4.93247	0.92384	0.370735	5.78166	1.4562	0.39077	4.08329	0.391482	0.3507
1.98697	8.83676	-0.262012	-2.3797	8.87179	-0.280702	-3.37239	8.80172	-0.243323	-1.38701
1.993	7.49184	-0.470193	-0.459047	7.59563	-0.49354	0.531758	7.38805	-0.446847	-1.44985
1.99248	5.46428	-0.110413	2.31898	6.37175	-0.458897	2.10094	4.5568	0.238072	2.53701
2.00131	-6.18581	-1.98691	4.53898	-6.18406	-2.0235	5.53896	-6.18755	-1.95032	3.53899
1.99585	-6.55337	0.668618	2.92223	-6.75905	-0.306229	2.97906	-6.3477	1.64346	2.86539
1.99487	-5.19575	-1.70733	-1.15373	-5.17496	-1.76687	-0.158295	-5.21654	-1.64779	-2.14917
1.99023	-9.29845	-0.702711	0.044665	-8.73265	-1.52115	0.028052	-9.86426	0.115725	0.061277
1.99834	-5.43066	-0.79659	-0.326819	-4.68207	-0.135349	-0.30013	-6.17926	-1.45783	-0.353507
2.00443	-7.35363	1.16017	-0.94389	-6.74454	1.79657	-1.42184	-7.96272	0.523765	-0.46594
1.99268	-5.42411	-0.107224	-2.0119	-6.24168	0.126908	-2.53099	-4.60654	-0.341356	-1.49281
2.00474	-7.05849	-1.12548	-1.03311	-6.20864	-1.52774	-1.38051	-7.90835	-0.723228	-0.685713
1.99409	-6.38605	0.384415	-1.21406	-7.16943	-0.044461	-0.770798	-5.60267	0.813292	-1.65732
1.99107	-6.53118	0.197105	4.74504	-5.67614	0.656568	4.96612	-7.38623	-0.262358	4.52396
1.99172	-5.58868	2.22313	0.378906	-6.56228	2.42923	0.34204	-4.61508	2.01702	0.415772
1.98999	-6.91007	-2.15844	-0.34224	-7.85265	-1.84094	-0.369678	-5.96749	-2.47593	-0.314801
2.00535	6.94316	0.173833	-5.97618	7.16772	0.149027	-6.95307	6.71861	0.198638	-4.99929
2.00179	-6.7424	0.839006	1.28066	-7.15832	0.518964	2.13294	-6.32648	1.15905	0.428384
1.99406	-7.40426	-0.631165	0.479288	-7.17758	-1.60193	0.461619	-7.63094	0.339597	0.496957
1.99484	-5.45022	1.72365	2.43152	-5.96894	2.55994	2.26904	-4.93149	0.887362	2.59401
1.98875	-3.79093	-2.05423	0.140586	-3.23679	-1.22925	0.107228	-4.34508	-2.87921	0.173944
1.99157	-8.46342	-0.203957	0.341311	-8.15773	-0.260211	1.28734	-8.76911	-0.147704	-0.604722
2.0017	-5.51124	1.50101	-0.554877	-4.73713	0.866891	-0.536099	-6.28535	2.13512	-0.573655
1.99321	-4.41746	-0.611726	1.76533	-4.87519	-0.116217	2.49894	-3.95974	-1.10724	1.03173
1.99153	-5.44361	-2.1674	1.27362	-5.74396	-3.00208	0.821245	-5.14326	-1.33272	1.726
1.99064	-4.72168	-0.585968	-2.53922	-5.66322	-0.885752	-2.65872	-3.78013	-0.286185	-2.41972
1.99615	-8.13124	1.19775	0.273214	-8.98039	0.674017	0.301402	-7.28208	1.72148	0.245027
2.0002	-7.23502	-2.16858	1.28498	-7.67265	-1.41535	1.77622	-6.79739	-2.9218	0.79373
1.99798	-3.73315	1.45969	-0.482199	-3.80911	0.46523	-0.42514	-3.65718	2.45416	-0.539257
1.99373	-5.51669	-1.33511	0.701697	-6.40772	-0.888685	0.724385	-4.62566	-1.78153	0.679009
2.00152	-4.89899	0.833912	0.872292	-4.14093	0.284169	0.519237	-5.65705	1.38366	1.22535
1.99622	-7.24484	-1.32981	-2.80034	-6.52015	-1.95944	-3.07349	-7.96953	-0.700173	-2.52719
1.99225	5.0457	0.26257	-2.50929	4.36107	-0.392829	-2.81589	5.73033	0.917969	-2.20269
1.98701	5.95185	-1.9305	0.549346	5.84143	-1.21553	1.23029	6.06227	-2.64547	-0.131596
1.9951	7.19906	-1.43231	1.31254	7.94111	-1.37341	0.648468	6.457	-1.4912	1.97661
1.99617	6.9259	-0.429744	-1.64467	6.39224	-1.23003	-1.911	7.45956	0.370538	-1.37834
1.99223	5.6756	1.61533	-1.28648	6.40679	1.62783	-1.96284	4.94442	1.60283	-0.610124
1.99043	3.73262	3.1287	2.1147	4.65777	3.41229	2.34735	2.80747	2.84512	1.88204
1.994	8.40646	0.685445	-1.29024	8.107	0.672244	-2.24112	8.70592	0.698646	-0.33937
1.99297	-5.60474	0.259752	2.63986	-4.70074	-0.017352	2.32524	-6.50874	0.536855	2.95449
1.97452	-3.73653	-0.148892	-0.192597	-2.92028	-0.631096	0.082897	-4.55278	0.333313	-0.468092
2.00523	-8.05252	-0.270825	-4.18449	-7.62484	-0.222703	-3.27894	-8.4802	-0.318947	-5.09003
1.98862	-5.492	-1.20704	-0.251609	-5.232	-1.13862	0.705666	-5.75199	-1.27546	-1.20888
2.00051	-7.69821	1.12585	0.468454	-6.74883	1.29271	0.201341	-8.64759	0.958991	0.735567
1.99038	8.45699	-0.363775	2.53424	7.48883	-0.528625	2.3733	9.42514	-0.198926	2.69519
1.98828	8.18391	0.592024	0.528063	8.35812	1.56953	0.577463	8.0097	-0.385483	0.478664
1.98371	6.02384	-0.350383	3.42083	6.05586	-0.748347	2.51288	5.99182	0.047581	4.32878
1.99195	5.16001	-1.87874	-1.95236	5.35318	-2.55376	-1.24596	4.96684	-1.20372	-2.65875
1.99841	-5.44382	0.998358	-1.70632	-5.0941	0.391236	-2.41872	-5.79354	1.60548	-0.993928
1.9975	-6.79658	0.076628	1.94905	-6.73504	-0.863164	2.28148	-6.85813	1.01642	1.61662
2.00218	-4.54287	-2.27711	0.068347	-5.47401	-2.04767	0.355607	-3.61173	-2.50656	-0.218913
1.99807	-7.62873	-2.22847	1.34035	-8.45842	-1.6721	1.32878	-6.79903	-2.78484	1.35191
2.0106	-6.19838	-5.08079	-0.001991	-6.17061	-4.07587	-0.002333	-6.22614	-6.08571	-0.001649
1.99759	-7.08713	1.35101	2.53341	-6.36752	1.82492	2.02828	-7.80675	0.877092	3.03853
1.98668	6.91487	2.13805	0.07001	6.85204	2.41454	-0.882001	6.97771	1.86156	1.02202
1.98915	5.50562	0.349279	2.4725	6.1799	0.993254	2.12635	4.83134	-0.294697	2.81865
1.99374	5.18286	2.79606	0.327413	5.57181	3.7138	0.312667	4.79391	1.87832	0.342159
1.98569	-6.13051	-0.003062	-4.60427	-6.68821	-0.655706	-5.10302	-5.5728	0.649583	-4.10551
2.00082	-7.41551	1.27407	-0.609898	-8.15372	0.598915	-0.603918	-6.6773	1.94922	-0.615877
1.99255	-6.36833	-3.11516	-0.258327	-7.26805	-2.73349	-0.064962	-5.46861	-3.49684	-0.451693
1.98759	6.96312	0.20719	-3.50486	6.14929	0.565615	-3.94853	7.77695	-0.151235	-3.0612
2.00148	-7.34349	-1.0886	1.49317	-7.96255	-0.396947	1.11919	-6.72443	-1.78025	1.86715
1.99136	8.24496	-0.874722	-0.734311	8.97691	-0.201389	-0.686982	7.513	-1.54806	-0.781639
1.99396	-5.5493	-1.4408	-2.17655	-6.10399	-2.23319	-1.93485	-4.99461	-0.648417	-2.41824
1.9961	-8.25762	-0.899876	0.233885	-7.88357	0.023708	0.177487	-8.63168	-1.82346	0.290284
1.9898	-6.77758	2.20956	-2.50778	-5.82432	2.38789	-2.28572	-7.73085	2.03123	-2.72983
1.99983	7.04103	0.862718	-0.459325	7.74479	0.156068	-0.387226	6.33727	1.56937	-0.531424
1.99843	4.40586	-1.54266	-0.101767	5.15452	-2.20423	-0.118415	3.6572	-0.881104	-0.08512
1.99353	8.23015	0.601099	1.84633	7.49482	1.10342	2.29411	8.96548	0.098778	1.39855
1.9958	-6.88577	-1.62616	-1.53263	-6.67619	-2.51051	-1.12055	-7.09535	-0.741819	-1.94472
1.99479	-5.99756	-3.37686	1.7133	-6.10809	-4.17028	1.11911	-5.88704	-2.58345	2.30749
2.00447	6.4877	1.20504	0.40833	5.79823	1.93078	0.35925	7.17716	0.479303	0.45741
1.99027	7.03534	0.940774	-4.54633	7.83333	0.390414	-4.77133	6.23736	1.49114	-4.32134
2.01313	-6.20543	4.4414	-2.01893	-6.1656	3.53449	-1.58409	-6.24526	5.34832	-2.45378
1.99544	5.23483	1.94809	1.99044	4.35263	1.88183	2.4517	6.11704	2.01437	1.52918
1.99176	6.05065	-1.19561	-2.85069	6.11719	-0.269893	-3.21179	5.9841	-2.12133	-2.48959
1.99222	-5.10424	2.03887	-0.410077	-5.91753	2.61389	-0.421741	-4.29095	1.46384	-0.398414
1.98581	7.99473	1.05061	-3.36433	7.31493	1.75939	-3.21812	8.67452	0.341833	-3.51054
1.99941	6.88446	-0.598353	-1.04401	6.3776	-1.3277	-0.585133	7.39132	0.130989	-1.50288
1.99369	5.03626	-3.20734	-1.79281	5.62528	-3.16362	-0.989789	4.44724	-3.25107	-2.59584
1.98651	6.33067	0.618227	3.03796	7.06394	-0.030864	3.20395	5.5974	1.26732	2.87198
1.99584	-7.09223	-2.24266	-0.264321	-6.10149	-2.22833	-0.145737	-8.08297	-2.25698	-0.382905
1.99134	6.71469	-0.595244	2.44619	7.58608	-0.12428	2.34504	5.8433	-1.06621	2.54734
1.9928	6.52558	-0.651223	0.79516	7.13322	-0.053685	0.278885	5.91795	-1.24876	1.31143
1.99298	-7.13965	-0.282796	2.77223	-7.43576	0.441319	3.38945	-6.84353	-1.00691	2.15501
1.98026	6.25799	4.39323	-0.054278	6.3435	3.40712	-0.029398	6.17248	5.37934	-0.079158
1.99438	5.31107	-3.62306	-0.041539	6.26975	-3.35849	0.031481	4.3524	-3.88762	-0.114559
1.99692	-8.94854	-1.38607	-0.018871	-8.38197	-0.59057	0.188753	-9.51511	-2.18156	-0.226494
1.99886	-5.72637	0.771296	-3.14377	-5.92888	0.614735	-2.17767	-5.52386	0.927856	-4.10986
1.99097	8.02569	-0.541447	0.970243	8.47852	-0.141321	0.179144	7.57287	-0.941574	1.76134
1.99236	7.0636	0.830441	-0.513755	7.79155	0.150614	-0.496365	6.33566	1.51027	-0.531146
1.98759	5.66495	2.3465	-0.444112	6.64165	2.5232	-0.394613	4.68824	2.1698	-0.493611
1.993	4.76414	-2.15276	0.275204	5.62047	-2.64735	0.398042	3.90781	-1.65817	0.152365
1.99477	-5.77482	-3.58054	0.830893	-5.81241	-4.50025	0.446831	-5.73722	-2.66084	1.21496
2.00058	7.13776	-1.5959	0.029109	6.52384	-2.38523	0.054262	7.75169	-0.806563	0.003956
2.00015	-5.81023	4.08056	0.409735	-5.82766	3.08836	0.285704	-5.79279	5.07276	0.533767
2.0034	-7.23687	-3.31138	-2.8896	-6.71785	-2.68293	-2.3073	-7.75589	-3.93982	-3.4719
1.9999	7.92912	1.83586	0.42119	8.04742	2.82783	0.464612	7.81082	0.843881	0.377769
1.99577	-6.95155	0.672353	-2.55839	-7.4259	-0.131122	-2.91222	-6.4772	1.47583	-2.20457
1.99672	6.29476	1.60227	1.3167	6.13918	2.10956	0.47102	6.45033	1.09499	2.16239
1.99329	9.50859	-0.477532	-1.26321	9.97962	-0.503955	-0.385291	9.03757	-0.451108	-2.14112
1.99155	5.14213	-1.78238	2.39465	4.47003	-1.41866	3.03305	5.81423	-2.14609	1.75625
1.98889	6.58678	-1.61276	-2.12236	6.1656	-2.47873	-1.87413	7.00796	-0.746787	-2.37059
2.01925	-5.86244	-0.591909	-4.53834	-5.86979	-0.450247	-3.53873	-5.85508	-0.733571	-5.53795
1.9798	3.5155	1.17635	-1.08851	3.49108	2.1148	-0.774451	3.53992	0.237908	-1.40257
1.99421	-6.73357	1.1128	1.24249	-6.20761	1.95984	1.25316	-7.25953	0.265765	1.23183
1.99398	5.59801	1.30405	-1.67274	6.09771	2.09215	-1.32176	5.0983	0.515946	-2.02373
1.99815	-8.02265	-1.79099	0.928484	-7.53808	-1.16486	0.319142	-8.50722	-2.41713	1.53783
1.98866	8.30375	-2.01898	0.18586	9.27224	-1.79411	0.198113	7.33525	-2.24384	0.173607
1.99315	6.83572	-1.31384	2.67651	7.35251	-0.719846	2.06556	6.31892	-1.90783	3.28746
1.99707	8.28564	1.17014	0.1314	9.04968	0.527299	0.139809	7.5216	1.81298	0.122991
2.00482	-5.77112	2.49797	-2.24203	-5.71914	2.85689	-3.17654	-5.82309	2.13905	-1.30753
1.99222	5.47204	-2.40907	0.559644	4.6636	-1.82766	0.534844	6.28048	-2.99049	0.584445
1.99717	7.99764	0.80216	1.89813	8.40911	0.630966	1.00451	7.58617	0.973355	2.79175
1.99507	-6.81454	-1.62807	-0.776267	-7.61604	-1.30027	-1.27145	-6.01303	-1.95586	-0.28108
1.98807	-8.67404	-0.41934	3.04641	-9.25723	0.379488	3.14575	-8.09085	-1.21817	2.94707
2.00325	5.81744	-1.03957	-1.3727	6.0642	-0.205289	-1.86903	5.57069	-1.87385	-0.876366
1.99879	-9.00131	0.849753	0.244174	-9.6588	0.335382	0.793644	-8.34382	1.36413	-0.305296
2.00553	-8.38484	-3.35364	0.109544	-7.60642	-2.72179	0.090297	-9.16326	-3.98548	0.12879
1.99239	6.44449	-0.374383	2.76469	5.63079	-0.789997	2.36776	7.2582	0.041231	3.16162
1.98167	6.27564	3.41284	0.204664	6.61342	2.52009	-0.061121	5.93786	4.3056	0.47045
1.99745	-8.05295	-0.949797	-0.308354	-7.83955	-0.329055	-1.06108	-8.26635	-1.57054	0.444371
1.99223	-6.59545	1.62505	1.98882	-6.7153	2.35213	1.31857	-6.4756	0.897963	2.65907
1.9861	5.59032	2.18144	0.555276	4.68647	2.59027	0.509897	6.49416	1.7726	0.600655
2.00072	5.11763	-0.955012	1.46175	4.66854	-0.533432	2.24998	5.56671	-1.37659	0.673512
1.98818	-5.55781	2.65195	0.25913	-4.60097	2.92141	0.250188	-6.51464	2.38249	0.268071
1.99333	5.70481	1.02351	0.993169	5.78653	0.725594	1.94075	5.62308	1.32144	0.04559
1.99743	-7.70447	0.323454	-2.61621	-8.27492	0.438794	-3.42782	-7.13402	0.208114	-1.8046
1.99524	7.2012	1.01195	-3.46159	7.89081	0.320916	-3.25629	6.51158	1.70298	-3.66689
1.99213	6.38087	-1.99463	0.645162	6.44485	-2.24981	-0.315534	6.31689	-1.73946	1.60586
1.99434	-5.18891	1.37829	-0.778884	-4.53524	1.03323	-1.4482	-5.84259	1.72336	-0.109564
2.00038	-6.41129	0.94327	-1.46284	-5.89365	1.49781	-2.11469	-6.92893	0.388729	-0.81099
1.99082	4.53143	0.094422	3.10817	4.27665	0.388992	2.19211	4.78621	-0.200148	4.02423
1.98415	-6.74743	2.87349	-0.733461	-6.84342	3.85941	-0.787915	-6.65143	1.88758	-0.679007
2.01497	-6.74127	-3.36462	2.02089	-6.94372	-4.21494	2.52189	-6.53883	-2.51431	1.51989
2.00645	-5.80787	1.5337	4.31162	-5.78389	1.87435	5.25493	-5.83184	1.19306	3.3683
2.00085	-6.22271	-1.51632	-1.58246	-6.36266	-0.584293	-1.91802	-6.08277	-2.44834	-1.2469
1.99208	5.55506	-2.79958	-0.438415	6.39971	-3.32572	-0.481132	4.7104	-2.27344	-0.395698
1.9963	7.73866	-0.87383	-0.7552	7.6527	-1.86667	-0.698656	7.82462	0.119005	-0.811744
1.99411	6.64036	0.608765	-1.544	7.38251	-0.030673	-1.7296	5.89821	1.2482	-1.35839
1.99514	5.1212	2.1154	-0.629833	4.65664	1.23279	-0.611516	5.58575	2.99801	-0.648149
1.99635	6.97349	1.76658	-1.06401	7.64137	1.13418	-0.676262	6.3056	2.39898	-1.45177
1.98992	5.54493	0.175412	-3.37981	5.70974	1.15554	-3.42597	5.38012	-0.804717	-3.33365
1.99499	-7.99816	0.618206	0.342936	-8.47268	-0.259106	0.330521	-7.52364	1.49552	0.355351
2.00116	-4.36082	0.047194	-4.77765	-4.03084	-0.008968	-5.72058	-4.6908	0.103356	-3.83472
1.99541	-5.23475	-1.39882	-0.581737	-4.95303	-1.42495	-1.53849	-5.51646	-1.3727	0.375012
1.99532	-6.45373	-1.39956	3.71682	-6.63298	-0.422761	3.81195	-6.27448	-2.37637	3.62169
1.99103	-6.63879	0.024249	-2.69919	-6.86231	0.980355	-2.53503	-6.41526	-0.931856	-2.86336
1.99489	-5.58645	-2.25985	1.31179	-5.09742	-1.94334	2.12146	-6.07548	-2.57636	0.502117
1.98806	7.12272	-1.82303	1.62307	6.19655	-2.17682	1.5515	8.0489	-1.46924	1.69465
1.99563	6.8682	-2.03327	-0.854526	6.14085	-2.59733	-0.469267	7.59556	-1.46921	-1.23979
1.99212	8.11486	-1.08302	0.254873	8.51335	-0.171355	0.301917	7.71637	-1.99467	0.207829
2.00279	7.07017	-1.12336	-0.353707	6.75051	-1.74754	0.361134	7.38984	-0.499168	-1.06855
1.98964	5.05792	3.21977	-1.09804	5.44996	3.45742	-1.98093	4.66589	2.98212	-0.215148
1.98831	8.50387	1.95605	-0.489449	8.94669	1.8457	0.393772	8.06105	2.06639	-1.37267
1.99201	6.60453	-0.213775	-3.24693	7.39161	0.396053	-3.27238	5.81745	-0.823603	-3.22149
1.99575	4.83498	1.13311	-3.81459	5.37269	1.71795	-4.4184	4.29727	0.548269	-3.21078
1.98284	4.08483	-0.319379	3.02238	3.43357	0.152296	3.60229	4.73608	-0.791054	2.44246
1.99124	3.76424	-1.80883	1.68683	3.7109	-2.57769	2.31712	3.81757	-1.03998	1.05653
1.99233	6.91769	-0.004977	3.0526	5.95249	-0.119774	2.83453	7.88289	0.109821	3.27067
1.99667	4.92931	2.08054	0.14148	3.96074	1.93284	0.333103	5.89789	2.22825	-0.050143
2.00279	6.93782	0.735723	0.8846	6.1112	1.30096	0.881213	7.76443	0.170491	0.887987
2.00374	-7.16291	3.63029	-0.2896	-6.69299	2.74815	-0.220689	-7.63284	4.51243	-0.358512
1.99235	7.62236	0.826766	-0.95591	7.79437	0.701834	0.017318	7.45035	0.951698	-1.92914
1.99523	6.92286	-0.568095	0.654204	7.57524	-0.295825	-0.049716	6.27049	-0.840365	1.35813
1.99813	5.79734	-0.762486	-1.45291	5.66648	0.052882	-2.01521	5.92819	-1.57785	-0.890612
1.99406	-6.24203	-4.00275	-0.228952	-6.30673	-4.9796	-0.417729	-6.17734	-3.02589	-0.040176
2.00418	-8.07623	-1.97885	0.261253	-7.36182	-1.28323	0.161578	-8.79063	-2.67447	0.360928
1.99158	4.99157	-1.42909	-1.28749	5.494	-1.41576	-2.14713	4.48915	-1.44243	-0.42784
1.99505	5.86913	1.52048	-1.04074	6.61138	0.854491	-1.06497	5.12688	2.18647	-1.0165
1.98652	6.1625	4.75576	-0.219793	6.13587	5.74816	-0.188012	6.18912	3.76336	-0.251573
1.98487	4.81847	-2.23597	0.444125	5.78655	-2.01873	0.420151	3.8504	-2.45321	0.468098
1.98924	6.7651	1.93822	-0.656049	6.83705	2.17286	0.307813	6.69315	1.70358	-1.61991
2.00599	-5.96871	3.25827	2.59712	-6.00415	2.50114	1.94023	-5.93328	4.01539	3.25402
1.99859	7.5023	2.05134	0.313909	7.95073	1.15893	0.280448	7.05388	2.94375	0.347371
1.99117	5.31096	0.700371	3.63542	5.05994	-0.210649	3.94881	5.56199	1.61139	3.32202
2.0252	7.83493	-4.75003	-0.259641	7.45719	-3.81175	-0.211694	8.21267	-5.68831	-0.307588
1.99781	5.63915	-2.03367	1.11671	5.66309	-1.97555	0.119779	5.61521	-2.09178	2.11363
2.00213	6.35583	3.53044	2.56166	6.23542	2.71972	1.98688	6.47623	4.34116	3.13644
1.99371	5.70479	3.21251	-0.374725	5.79903	2.23277	-0.216777	5.61056	4.19225	-0.532673
1.98969	7.96379	-0.054825	3.78192	7.46734	-0.10061	2.92102	8.46025	-0.009039	4.64283
1.99686	7.66614	-1.70045	0.597327	7.03557	-2.47443	0.583186	8.2967	-0.926461	0.611468
2.01404	6.36363	0.676695	-4.94563	6.29971	0.600825	-3.94351	6.42755	0.752564	-5.94776
1.99679	6.05227	-0.375122	5.25763	6.10586	-0.310022	4.2628	5.99867	-0.440222	6.25245
1.99933	7.26929	-0.367105	-3.35695	6.85873	-0.375529	-2.44553	7.67986	-0.358681	-4.26838
2.00449	-6.79802	1.87848	-1.38646	-6.24965	1.54417	-0.617034	-7.3464	2.2128	-2.15588
2.00486	6.90808	0.777344	4.07491	6.76639	0.61954	3.09517	7.04976	0.935148	5.05466
1.98965	7.60648	-0.544304	-0.02832	7.14926	-1.42689	-0.069207	8.0637	0.338278	0.012566
1.99199	5.33348	2.50189	0.3396	6.30395	2.72267	0.301586	4.36301	2.2811	0.377613
1.99653	6.72588	-0.709486	-1.70832	7.22871	-0.219406	-0.998732	6.22305	-1.19957	-2.4179
1.98911	6.35298	1.01098	2.53679	7.13149	0.538508	2.137	5.57447	1.48345	2.93657
1.99426	-6.98933	-1.30321	2.67517	-7.48338	-0.516689	2.31245	-6.49528	-2.08973	3.03789
2.01538	-5.79817	4.58987	-0.004749	-5.84575	3.58347	-0.022629	-5.75058	5.59628	0.013131
1.99342	7.98054	-0.321611	1.04534	7.1434	-0.403624	1.58004	8.81768	-0.239599	0.510641
1.99781	-5.69967	1.34299	-1.36188	-5.79814	1.90743	-0.543638	-5.60121	0.77854	-2.18012
1.98392	-5.99921	0.882544	4.51032	-6.12791	0.439348	3.63226	-5.87051	1.32574	5.38839
1.99473	6.14631	3.28797	-1.30473	6.18086	2.44893	-1.84283	6.11176	4.12701	-0.76663
1.99308	-7.10148	0.799645	0.895117	-7.7887	0.261775	0.413955	-6.41425	1.33752	1.37628
1.99598	5.79303	-0.053261	4.9372	5.66677	-0.220769	5.91289	5.9193	0.114246	3.9615
1.99963	-5.40604	-1.51094	0.443501	-6.24013	-2.06166	0.418371	-4.57195	-0.960222	0.468631
2.00966	-7.25254	3.31661	-0.231173	-6.58142	2.58338	-0.083996	-7.92367	4.04983	-0.37835
2.02565	-6.05493	-2.56052	-3.58659	-6.03973	-1.947	-2.78088	-6.07012	-3.17404	-4.3923
1.99693	5.70064	-2.57409	-1.09877	5.75443	-2.21191	-0.169864	5.64686	-2.93628	-2.02768
1.9876	6.66643	-2.78625	1.04892	6.62621	-2.64975	2.03248	6.70665	-2.92276	0.06536
1.99503	7.07164	0.784623	-2.23112	7.92188	0.44676	-1.83366	6.2214	1.12249	-2.62858
1.98989	6.91138	2.09616	-0.640903	6.00329	2.50269	-0.636989	7.81948	1.68963	-0.644818
1.99378	-8.56282	1.07156	-0.03676	-8.65166	0.080644	-0.09982	-8.47398	2.06248	0.0263
1.99131	-5.66629	1.8239	1.94925	-5.70685	2.76596	1.62955	-5.62574	0.881842	2.26896
1.99793	-5.78294	-1.48534	2.04209	-5.49502	-0.567412	2.31126	-6.07086	-2.40326	1.77292
1.9987	-7.87356	-2.78471	0.085799	-8.35666	-3.65952	0.079694	-7.39047	-1.90991	0.091903
1.99394	5.25191	-1.69543	1.3539	5.43393	-1.68543	2.33406	5.06989	-1.70543	0.373738
1.99028	-6.22941	-1.45793	-1.26852	-5.76201	-1.81243	-0.464672	-6.69682	-1.10343	-2.07236
1.99571	6.48114	-2.54442	-3.51076	6.44114	-2.91955	-4.43455	6.52114	-2.16929	-2.58697
1.99728	-7.26835	0.880988	-1.34003	-7.95121	0.438265	-0.76126	-6.58548	1.32371	-1.9188
2.00068	6.62539	0.936407	0.636638	6.10034	1.78744	0.609371	7.15044	0.085376	0.663905
1.99147	4.98769	-3.04627	0.531813	5.26581	-2.09369	0.449792	4.70957	-3.99885	0.613834
1.99144	-7.70369	2.78472	3.27761	-6.86878	3.03008	2.79368	-8.5386	2.53936	3.76153
1.97861	-5.03608	-3.06085	-0.161819	-5.5724	-3.78736	0.242255	-4.49977	-2.33434	-0.565893
2.00165	5.17924	-0.314551	1.38152	4.47872	-0.403237	0.672253	5.87976	-0.225865	2.09078
1.99511	-7.20883	-1.93613	0.414612	-8.12627	-1.54582	0.447371	-6.29139	-2.32643	0.381852
1.99488	-5.09405	2.08564	-0.471979	-5.79286	2.79489	-0.412543	-4.39524	1.3764	-0.531415
1.99347	9.12937	0.037348	-1.35023	8.48207	0.025005	-2.10808	9.77666	0.04969	-0.592385
1.98968	8.12524	1.67226	0.523313	8.51557	0.76032	0.447699	7.73491	2.5842	0.598927
2.00373	5.41907	1.4297	-0.210294	4.43913	1.22188	-0.226366	6.39901	1.63752	-0.194222
1.98578	-6.66955	-1.7736	-0.648432	-5.99097	-2.49664	-0.597731	-7.34814	-1.05056	-0.699133
2.00617	4.8172	-0.598136	-1.10024	4.19963	-0.173233	-0.433724	5.43477	-1.02304	-1.76675
1.99143	-7.01136	3.08491	-1.06071	-6.76037	3.83109	-0.451062	-7.26234	2.33873	-1.67035
1.99067	-6.11885	0.630466	2.87489	-6.40709	-0.263077	2.54444	-5.83062	1.52401	3.20534
1.98984	-4.35267	0.059538	-1.5792	-3.68492	0.268222	-0.871792	-5.02042	-0.149147	-2.2866
1.99459	-6.19524	-0.495136	-3.5831	-6.32124	0.429014	-3.93618	-6.06923	-1.41929	-3.23001
1.99867	-5.85451	1.42994	-0.840555	-5.34753	0.871103	-1.4958	-6.36149	1.98877	-0.185311
2.00155	5.15339	1.50286	1.24849	4.72714	0.8615	1.88764	5.57964	2.14423	0.609337
1.99527	7.74652	0.828794	-0.336103	8.07273	-0.111994	-0.274641	7.42031	1.76958	-0.397565
1.99123	7.234	2.68418	-2.41584	7.65596	1.79876	-2.58683	6.81205	3.56959	-2.24485
2.00089	6.87226	-0.502965	0.8138	6.20303	-1.24661	0.814178	7.5415	0.240684	0.813423
2.00718	-5.84808	-0.754234	-0.698998	-5.74863	-0.04191	-1.39892	-5.94754	-1.46656	0.000926
1.98792	5.39203	1.60429	-3.29657	5.83987	2.49153	-3.31081	4.94419	0.717052	-3.28234
1.99124	7.58784	-0.485582	1.56231	6.96709	-0.12774	2.25359	8.2086	-0.843424	0.871032
1.9939	6.23152	2.90742	0.656185	6.31402	3.21205	1.60186	6.14902	2.60278	-0.289489
1.98695	5.58534	-2.40318	-0.496841	4.59798	-2.31441	-0.561981	6.5727	-2.49195	-0.431702
1.99306	7.49627	0.148594	-1.95592	6.85999	-0.137071	-2.66768	8.13256	0.43426	-1.24415
1.99224	6.19902	-2.29319	-1.95099	6.43933	-1.34618	-2.14514	5.95872	-3.24019	-1.75685
1.99173	6.87482	0.970434	2.15386	7.76549	0.638697	2.45118	5.98415	1.30217	1.85654
1.99103	-6.37341	-2.08639	2.19583	-6.78579	-1.46588	2.85609	-5.96103	-2.70691	1.53557
1.99725	-5.69077	-1.04829	1.22443	-5.03504	-0.295235	1.21123	-6.34651	-1.80134	1.23762
1.99471	-6.75572	0.793732	1.05678	-6.33452	1.6976	1.075	-7.17691	-0.11014	1.03857
1.98742	-8.37951	0.093564	-2.20938	-7.82318	0.103054	-3.03272	-8.93583	0.084074	-1.38605
1.99834	-6.25249	4.40303	0.289543	-6.25106	3.40407	0.310341	-6.25392	5.40198	0.268744
1.99611	-7.45519	-0.091575	-1.01298	-7.93525	-0.40775	-0.197088	-6.97512	0.2246	-1.82888
1.98927	-4.36497	1.3071	1.14616	-4.46906	0.738288	1.95542	-4.26089	1.87592	0.33689
1.98617	8.65526	0.096668	2.2032	8.86288	0.069148	3.17395	8.44765	0.124188	1.23245
1.9889	5.55405	1.18523	-2.33711	5.26792	1.97841	-1.80994	5.84018	0.39204	-2.86429
1.99156	6.33384	-3.73549	1.98554	6.3163	-4.09193	1.05591	6.35139	-3.37906	2.91518
1.99342	7.14906	-1.12247	2.43825	7.88342	-0.457868	2.54981	6.4147	-1.78708	2.32668
1.98573	5.01908	-0.117952	-4.15874	5.73362	-0.806933	-4.13589	4.30454	0.571029	-4.1816
1.99144	8.11545	2.51643	-0.394678	7.14343	2.7323	-0.400614	9.08747	2.30056	-0.388742
1.99879	4.83912	-1.58696	1.81322	4.25897	-0.785134	1.95209	5.41927	-2.38879	1.67434
1.99216	-5.13824	0.672794	0.954771	-5.81961	0.836502	1.66266	-4.45687	0.509087	0.246877
1.99279	6.88139	-1.10991	-1.12548	6.09496	-1.71695	-1.04915	7.66782	-0.502865	-1.20181
1.98763	-8.78557	0.476105	1.38733	-8.99759	0.512957	0.417096	-8.57354	0.439252	2.35757
1.9937	6.80493	-1.29713	-0.05459	5.82353	-1.46462	-0.104593	7.78634	-1.12964	-0.004588
1.99567	6.92548	-1.71135	1.59891	6.27537	-2.05663	0.925246	7.57559	-1.36608	2.27257
2.00034	6.55064	-0.361532	-5.54971	6.49473	-0.285489	-4.554	6.60654	-0.437575	-6.54542
1.99132	-6.30608	0.270124	3.65494	-5.72773	0.665943	2.94771	-6.88443	-0.125695	4.36217
1.9758	-5.92945	2.82715	0.462568	-5.44045	3.61089	0.11245	-6.41847	2.04342	0.812686
1.99326	-5.12795	1.68415	-1.50896	-4.91139	1.19743	-2.35127	-5.3445	2.17087	-0.666657
1.99733	-5.71942	0.767886	-1.93992	-4.84802	0.701396	-1.45663	-6.59082	0.834376	-2.4232
1.98665	-5.92072	-2.7063	1.33453	-6.46647	-1.89777	1.52199	-5.37498	-3.51483	1.14708
1.98991	-5.13036	-1.97138	0.244665	-4.13746	-1.93485	0.192149	-6.12326	-2.00792	0.297181
1.9889	-7.52581	3.08006	-0.553038	-6.57304	3.3611	-0.50633	-8.47857	2.79902	-0.599746
1.99104	-6.2961	0.787289	1.8054	-5.95176	1.67826	2.08587	-6.64044	-0.103681	1.52492
1.98581	-6.13332	-2.06893	3.21741	-5.64349	-2.88857	2.94517	-6.62315	-1.24929	3.48965
1.99287	-7.67009	-1.29534	0.051412	-7.7981	-0.31156	0.144575	-7.54209	-2.27911	-0.041751
1.98937	7.0272	-0.134814	4.10772	6.82681	-0.342562	3.15583	7.22759	0.072935	5.0596
2.01397	5.72119	4.61956	-0.139888	5.80752	3.61727	-0.095238	5.63485	5.62184	-0.184538
1.98871	6.71672	-2.00595	-0.477795	5.73207	-2.102	-0.577616	7.70138	-1.9099	-0.377974
1.98427	-5.89235	-0.955082	-4.24675	-6.02326	0.020918	-4.12586	-5.76144	-1.93108	-4.36764
1.9884	-6.89588	-2.88188	1.08547	-6.9374	-2.76047	2.07136	-6.85436	-3.00328	0.099585
1.99732	-4.46961	1.60756	0.164258	-4.89457	2.5105	0.202189	-4.04465	0.704628	0.126327
1.99078	7.49424	0.504798	-0.392719	7.56077	-0.487896	-0.423247	7.42772	1.49749	-0.36219
1.99862	-7.13934	-1.15214	-0.891536	-7.56346	-0.31125	-1.22567	-6.71522	-1.99303	-0.557403
2.00486	-6.72751	0.184931	-0.990916	-7.18523	0.440528	-0.136498	-6.26979	-0.070665	-1.84533
1.99186	-8.43626	1.00216	0.441277	-9.12974	0.290024	0.503061	-7.74277	1.7143	0.379494
1.98974	-7.01892	1.27025	-3.80905	-6.38799	1.92795	-4.20796	-7.64984	0.612546	-3.41015
1.98771	7.52682	-0.615632	0.612667	7.48839	0.376379	0.659409	7.56525	-1.60764	0.565926
1.99572	6.58303	-0.78538	-1.52699	6.28942	-1.73439	-1.62132	6.87664	0.163633	-1.43266
1.99443	7.61492	1.05875	1.68971	7.61141	0.443214	2.47427	7.61843	1.67429	0.905141
2.00091	-7.58617	1.48879	-0.604509	-8.27823	0.770652	-0.525509	-6.89412	2.20693	-0.68351
1.99475	6.08457	3.91566	3.55486	6.10261	3.49991	2.64845	6.06653	4.33142	4.46128
1.99675	4.27927	-1.77792	0.358566	3.7101	-0.95889	0.314045	4.84845	-2.59695	0.403087
1.99008	-5.72754	-1.57209	-1.54573	-5.73894	-1.22704	-2.47896	-5.71615	-1.91713	-0.612507
1.99553	5.16325	1.24903	-1.11624	5.39501	1.89149	-0.388865	4.9315	0.60658	-1.84363
2.00044	-8.66635	-2.32231	0.014865	-7.73981	-1.95411	-0.065102	-9.59289	-2.69052	0.094831
2.00578	-8.62982	0.945394	0.648353	-7.7334	0.523467	0.492751	-9.52623	1.36732	0.803955
2.01674	-6.83076	-4.26093	2.7496	-6.57683	-3.44289	2.21748	-7.08469	-5.07896	3.28172
1.9967	-6.35971	1.47046	-0.706317	-6.23996	1.14954	0.231433	-6.47946	1.79139	-1.64407
2.0081	-6.45833	-3.21736	4.22942	-6.36625	-2.61381	3.43232	-6.55042	-3.8209	5.02652
2.0032	-8.28593	-0.571538	-2.80096	-7.87539	-0.367769	-1.91037	-8.69647	-0.775307	-3.69154
1.99111	-5.75927	2.98735	0.427705	-6.6617	2.57757	0.333648	-4.85685	3.39714	0.521763
1.99831	-5.5786	-2.64594	0.089078	-6.18127	-1.85116	0.030547	-4.97593	-3.44072	0.147608
1.99295	-7.62055	-0.741883	0.8261	-8.33315	-0.578675	0.148953	-6.90796	-0.90509	1.50325
1.99035	-6.143	0.960891	2.84402	-5.91465	0.01019	2.65853	-6.37134	1.91159	3.02951
2.0133	-6.53174	0.864659	5.39567	-6.56278	1.05004	6.38461	-6.5007	0.679276	4.40672
1.99047	-8.64466	-1.5727	0.213588	-9.58653	-1.2632	0.126536	-7.70278	-1.8822	0.30064
2.00263	-7.92423	-0.678598	-1.55092	-8.26349	-0.892602	-2.46838	-7.58497	-0.464594	-0.633453
2.00361	-5.82016	3.71357	0.051821	-5.80782	4.71519	0.036728	-5.83251	2.71196	0.066914
1.99055	-6.18468	-1.65194	1.07689	-6.28389	-1.29755	2.00162	-6.08548	-2.00632	0.152149
1.99347	-6.06877	0.928943	2.11965	-6.49948	1.8153	1.97018	-5.63805	0.042589	2.26911
1.98749	-6.40105	0.110168	-3.51901	-6.40539	-0.138803	-2.55697	-6.39671	0.35914	-4.48105
1.99849	-8.82578	1.30469	0.228324	-9.38936	2.12791	0.284719	-8.26221	0.481473	0.171928
1.99559	7.59183	-1.48658	-1.78465	8.08827	-0.854737	-2.37619	7.09539	-2.11842	-1.19311
1.99596	-6.18213	-2.60747	-2.77813	-6.15665	-3.44452	-2.23531	-6.2076	-1.77042	-3.32096
1.99327	5.45506	-1.28773	-1.49661	4.75503	-0.807246	-2.01851	6.15508	-1.76822	-0.974706
1.99067	7.86226	0.455526	-0.73498	7.54446	1.39877	-0.734355	8.18005	-0.487715	-0.735605
1.99501	5.26411	-1.33242	-2.79272	5.93038	-1.84075	-2.2517	4.59784	-0.824097	-3.33374
1.99859	4.6433	1.36545	0.821364	4.89827	2.26186	0.460754	4.38832	0.469052	1.18197
1.99253	5.87088	-0.063874	-2.8215	5.46107	0.843522	-2.78641	6.2807	-0.971269	-2.85658
1.99457	-7.27872	-1.5673	2.84424	-7.79602	-0.999731	3.48051	-6.76141	-2.13487	2.20797
1.99262	-6.3928	1.53617	-0.591365	-6.46393	1.63008	0.397956	-6.32166	1.44225	-1.58068
1.99025	8.19954	0.38141	1.03224	8.59732	0.377677	0.120079	7.80176	0.385144	1.94439
2.00189	6.94685	0.874393	0.772702	6.34948	1.48391	1.2957	7.54422	0.264875	0.249709
2.00093	4.35295	1.07496	-0.556165	4.15618	0.094046	-0.552516	4.54972	2.05588	-0.559815
1.99643	-6.37493	-1.2286	-0.366377	-6.89836	-0.379855	-0.320739	-5.8515	-2.07735	-0.412015
1.98849	-7.35964	0.368555	2.07965	-8.13035	-0.236165	1.90979	-6.58894	0.973275	2.24951
1.98701	6.17191	-0.328653	4.34553	6.9831	0.244416	4.32099	5.36071	-0.901722	4.37008
1.98948	6.89735	-0.214855	-3.21766	7.45457	0.328795	-2.59841	6.34013	-0.758504	-3.8369
1.99458	-5.35957	1.90856	0.549184	-6.02768	2.01757	1.28154	-4.69146	1.79956	-0.183168
1.99833	-8.50401	-0.178487	-2.02247	-8.65723	-0.201605	-3.00955	-8.35079	-0.155369	-1.03539
1.99055	-6.33945	0.440888	-3.24058	-6.07105	1.32817	-2.87829	-6.60786	-0.446395	-3.60288
1.99215	9.57985	-2.00558	-1.26758	9.68097	-1.08547	-1.63546	9.47873	-2.9257	-0.899706
2.00081	-5.94393	2.48848	3.14861	-5.95587	3.30799	3.72225	-5.932	1.66897	2.57496
1.9968	6.70847	0.931624	-3.62634	6.47851	0.905088	-2.65515	6.93843	0.95816	-4.59753
1.98585	-5.07663	-0.467638	3.35231	-5.63043	-0.907455	2.65534	-4.52284	-0.02782	4.04928
1.99261	7.23375	1.83471	0.311188	8.13673	1.41437	0.33515	6.33078	2.25505	0.287226
1.99459	-7.68926	1.05657	-0.082004	-7.47913	2.02909	-0.01392	-7.8994	0.08404	-0.150087
1.99062	-6.06975	4.74557	-0.069783	-6.06756	5.74068	-0.049985	-6.07193	3.75046	-0.08958
1.99301	6.48424	-2.70608	0.706808	6.51408	-2.76323	1.70123	6.4544	-2.64892	-0.28761
1.99208	8.60858	-1.76561	0.289323	7.8779	-2.44188	0.260045	9.33927	-1.08935	0.318601
1.98572	5.60348	2.66891	-0.485737	4.70595	2.9891	-0.20699	6.501	2.34872	-0.764483
1.99584	4.68592	0.951875	2.82587	5.30463	1.63201	3.21377	4.06722	0.271734	2.43798
1.99246	7.01125	-0.961711	1.79408	6.32376	-1.43602	2.33709	7.69874	-0.487399	1.25107
1.98721	-5.05397	0.023687	-2.1003	-5.74882	0.732976	-2.13699	-4.35912	-0.685601	-2.0636
1.99798	6.95818	0.631098	-1.70551	7.59966	-0.133099	-1.6556	6.3167	1.39529	-1.75542
1.98657	-6.18873	-3.67914	0.307145	-6.19176	-2.68595	0.32135	-6.18569	-4.67232	0.29294
2.00764	6.13759	-0.992931	1.28584	6.41468	-0.108092	1.67045	5.86049	-1.87777	0.901218
1.99181	4.86665	-2.16569	1.16129	5.41159	-2.73026	0.547987	4.32172	-1.60112	1.77459
1.99754	4.75605	-1.56808	-0.151865	3.88869	-1.07325	-0.132683	5.62341	-2.06292	-0.171048
1.99101	5.16068	2.1331	1.6432	6.1199	2.39935	1.63701	4.20146	1.86685	1.64939
1.99724	5.23586	-0.623132	-1.50567	6.02241	-1.14442	-1.17882	4.4493	-0.101846	-1.83252
1.99447	5.39514	-1.45864	1.65293	5.01168	-0.660827	2.11221	5.7786	-2.25645	1.19366
1.99916	6.79415	1.4234	1.00871	6.75839	1.62001	1.98811	6.82991	1.22679	0.029309
1.98715	8.66975	0.294743	0.604793	8.95687	-0.655714	0.641996	8.38263	1.2452	0.567591
1.99911	6.85883	-1.26403	0.066147	7.51102	-0.507247	0.098406	6.20664	-2.02081	0.033889
2.00335	-6.48306	-2.93411	-5.13125	-6.41302	-2.44838	-4.25803	-6.5531	-3.41983	-6.00446
1.99518	-7.68637	-0.434486	2.16629	-7.19692	-0.36111	1.30013	-8.17582	-0.507862	3.03246
1.99715	-6.6148	0.930457	-0.637713	-5.90453	1.62629	-0.545562	-7.32507	0.234625	-0.729863
2.02217	-6.21186	-0.147821	-5.67108	-6.15197	-0.123743	-4.66205	-6.27174	-0.1719	-6.6801
1.97701	-6.17786	0.994479	3.85746	-6.36794	0.520116	3.0113	-5.98777	1.46884	4.70362
1.99293	5.34063	1.6472	1.00813	6.11094	1.95361	0.455245	4.57032	1.34078	1.56101
2.0017	5.69431	1.29352	-0.588367	5.05315	0.526014	-0.627714	6.33548	2.06102	-0.549021
2.00031	-8.63334	0.562518	0.174575	-7.63486	0.505175	0.182964	-9.63182	0.61986	0.166185
1.98949	7.09556	-0.806189	1.06886	7.89832	-0.225883	0.977511	6.29281	-1.38649	1.16021
2.01111	-5.62362	-3.95334	2.32341	-5.73091	-3.138	1.74474	-5.51634	-4.76868	2.90207
1.9915	3.79721	-3.26711	-0.282613	3.26879	-2.42353	-0.308673	4.32563	-4.11068	-0.256553
2.00754	-6.15506	-0.262871	5.50751	-6.12672	-0.219104	4.5051	-6.1834	-0.306637	6.50993
1.99163	6.38805	-1.11572	2.38405	6.08697	-1.90396	2.9129	6.68913	-0.327487	1.85521
2.0063	-6.04156	2.92912	0.843635	-5.99062	2.01585	0.431763	-6.09251	3.8424	1.25551
1.99766	7.38396	-1.94106	-0.593922	8.09594	-1.24053	-0.589629	6.67199	-2.64159	-0.598216
1.99208	-5.72133	-1.85753	0.603337	-6.65508	-2.2038	0.585919	-4.78759	-1.51125	0.620754
1.9857	5.42157	1.35602	-3.06094	5.61843	1.80432	-2.19722	5.2247	0.907716	-3.92467
1.98749	7.99619	1.77178	-0.253095	7.84782	2.75315	-0.203823	8.14456	0.790411	-0.302368
1.99065	5.71658	0.999117	2.33763	5.80144	1.9526	2.065	5.63171	0.045628	2.61025
1.99017	6.37197	-0.69929	-2.08931	6.92296	-0.067317	-1.55339	5.82098	-1.33126	-2.62524
2.0046	-6.44575	-1.78247	3.15675	-6.29848	-1.29446	2.29375	-6.59303	-2.27048	4.01974
1.98726	8.9783	0.264414	-1.39085	8.98482	0.253517	-0.397304	8.97179	0.275311	-2.3844
1.99283	7.24255	1.02306	-1.65161	6.47669	1.65894	-1.69581	8.0084	0.387172	-1.60742
1.98243	7.69582	0.841129	2.37893	7.17219	0.910203	3.21771	8.21945	0.772054	1.54016
1.99134	5.54238	-2.5341	-0.655221	5.63067	-2.80999	0.297384	5.45409	-2.25821	-1.60783
1.99519	-6.12901	3.68206	2.51542	-6.1047	2.85665	1.95569	-6.15331	4.50748	3.07515
1.99844	-6.31252	0.791048	-0.808678	-6.5367	-0.118875	-1.15541	-6.08833	1.70097	-0.461951
1.98124	-5.98015	-4.42647	-0.047303	-6.21314	-4.52042	0.910934	-5.74716	-4.33252	-1.00554
2.0029	8.99465	-0.279035	0.140531	7.99859	-0.202394	0.070589	9.99071	-0.355676	0.210473
1.99618	-6.53121	-1.45648	-0.87677	-6.6142	-1.10457	-1.80706	-6.44821	-1.8084	0.053523
1.99665	-7.12071	1.57265	-0.262971	-6.79414	2.51423	-0.321567	-7.44728	0.631066	-0.204375
1.97994	-9.2002	-0.61358	0.479654	-8.46432	-1.27573	0.470836	-9.93608	0.048569	0.488471
1.99172	-5.49988	-1.84233	1.9974	-4.50637	-1.80988	1.93721	-6.49339	-1.87477	2.0576
1.99659	-6.61323	1.67411	0.632047	-5.69518	2.02698	0.460991	-7.53129	1.32125	0.803103
2.00513	-7.16359	-0.499904	5.33122	-6.94496	-0.52535	4.35311	-7.38221	-0.474457	6.30932
1.99535	-6.1421	-1.45691	-3.53293	-6.22615	-0.847736	-2.74731	-6.05806	-2.06608	-4.31856
1.98347	6.16667	-2.68725	1.2571	5.52041	-3.43081	1.14308	6.81294	-1.9437	1.37111
1.98716	6.07877	2.20866	1.05601	5.49584	2.49903	0.305615	6.6617	1.9183	1.8064
1.99452	6.88526	0.587881	1.84299	7.48002	0.609885	1.04279	6.29049	0.565877	2.64318
1.99479	7.32005	0.307346	-1.74589	7.78433	0.274958	-0.863745	6.85577	0.339734	-2.62805
1.99226	7.78418	0.709134	0.055575	7.33246	1.59668	0.033832	8.2359	-0.178416	0.077318
1.99955	6.33477	-3.05525	0.322888	6.2089	-2.06583	0.253923	6.46064	-4.04467	0.391852
1.98901	6.84743	3.05889	0.139756	7.25027	3.96801	0.155606	6.44459	2.14977	0.123907
1.99023	5.80225	-2.23384	2.65888	6.22949	-3.05335	2.28995	5.37502	-1.41432	3.02782
1.98854	5.44394	1.79193	-2.04576	5.18219	1.38453	-2.91414	5.70569	2.19933	-1.17737
1.9959	7.2104	-0.653823	1.90843	7.93712	0.006494	1.73022	6.48368	-1.31414	2.08665
1.99394	5.86762	0.614431	1.72735	6.24614	-0.246525	2.05815	5.4891	1.47539	1.39655
1.99442	7.20147	-1.34173	-0.743358	6.42338	-1.9652	-0.725976	7.97955	-0.718254	-0.760741
1.98639	6.00108	-0.212069	-3.42271	5.69592	-0.676416	-2.59948	6.30623	0.252277	-4.24593
1.99312	7.30657	2.75243	-0.7005	8.29599	2.63337	-0.698004	6.31715	2.87148	-0.702996
1.9996	-6.11208	-3.47835	4.25451	-6.17795	-4.09352	5.03989	-6.04622	-2.86317	3.46912
2.0072	6.56036	-1.60612	-3.97907	6.43305	-1.21652	-3.06298	6.68766	-1.99572	-4.89515
2.00168	8.7556	-0.05056	-0.030335	7.7577	-0.056091	0.0462	9.75349	-0.045029	-0.106869
1.98684	-6.4363	-3.27272	-0.14181	-6.47394	-4.26506	-0.114824	-6.39865	-2.28038	-0.168797
1.99097	-8.58301	-0.212569	-2.80113	-8.95105	-0.078429	-3.7163	-8.21497	-0.346709	-1.88596
1.98708	5.34315	0.869813	-2.28236	5.57285	1.64199	-1.70088	5.11345	0.097641	-2.86383
1.99167	-6.16894	1.9927	-3.01665	-6.43795	1.68543	-3.92488	-5.89992	2.29998	-2.10841
1.9948	8.48873	-0.293027	-1.44489	7.6171	-0.257014	-1.9284	9.36035	-0.329041	-0.961384
1.98108	5.98202	-1.29761	2.57348	6.38304	-0.535664	2.08379	5.581	-2.05955	3.06316
1.99185	-6.08363	0.130256	-2.7656	-6.59539	0.011016	-1.91958	-5.57186	0.249497	-3.61162
1.99043	6.72262	-0.494333	-2.47881	7.20852	0.357437	-2.64865	6.23673	-1.3461	-2.30897
1.99661	5.12475	1.07153	0.605049	4.66584	0.348495	1.11811	5.58367	1.79457	0.091986
1.99301	6.80321	-2.09085	1.1141	6.7263	-1.64014	1.99952	6.88011	-2.54155	0.228676
1.98836	-5.96474	-0.591778	3.17787	-6.06478	-1.57756	3.09653	-5.86469	0.394005	3.2592
1.99767	7.80749	0.646787	0.691735	7.45121	0.641889	1.62485	8.16377	0.651685	-0.241383
1.99481	5.07344	-1.22835	1.60173	5.77167	-1.9363	1.6798	4.37521	-0.520404	1.52365
1.99214	7.06606	0.540671	-1.64681	6.42411	0.931808	-2.30032	7.70801	0.149535	-0.993305
1.98962	-4.85403	-0.564113	-1.50249	-3.99894	-0.559271	-0.994102	-5.70911	-0.568955	-2.01088
1.99432	-7.80267	1.76932	-1.23413	-7.2322	2.23499	-1.90647	-8.37315	1.30365	-0.561791
1.99082	-7.86478	-0.589651	-0.520424	-7.33416	-1.43179	-0.511502	-8.39541	0.252487	-0.529346
1.99432	4.35611	-0.356879	-1.09871	3.63476	-0.146896	-0.443054	5.07747	-0.566861	-1.75436
1.99327	-7.34051	0.774688	2.08132	-7.87435	0.848588	1.24296	-6.80667	0.700788	2.91967
1.9936	7.94454	-1.41515	-0.468661	7.55677	-2.33189	-0.521959	8.3323	-0.498415	-0.415362
1.99459	4.13049	1.86193	-0.899118	3.3107	1.2941	-0.888638	4.95029	2.42975	-0.909599
1.99096	8.35542	-0.391467	0.635049	7.68701	-0.967536	1.09587	9.02383	0.184603	0.174233
1.99618	-6.7587	0.431326	-0.707971	-6.41314	1.25813	-0.268471	-7.10426	-0.395479	-1.14747
1.99147	8.87554	1.58168	-1.02631	8.73704	2.53612	-1.27399	9.01405	0.627239	-0.77862
1.98891	-7.60693	-2.63232	0.40131	-6.6378	-2.8546	0.383328	-8.57606	-2.41003	0.419292
1.99583	-7.02284	-1.06596	1.22319	-7.00017	-2.04695	1.04157	-7.04551	-0.08497	1.40481
2.00223	6.8068	-0.33367	0.669785	6.46792	0.219841	1.43203	7.14568	-0.887182	-0.092458
1.98911	5.17934	-0.610291	-3.57799	5.00591	-0.271788	-4.49694	5.35276	-0.948793	-2.65903
1.98972	-6.46602	-1.75424	-1.17872	-6.33363	-2.46141	-0.491599	-6.59841	-1.04708	-1.86584
1.98886	6.23307	2.55601	0.673705	6.03316	2.60452	-0.299212	6.43299	2.50749	1.64662
2.00005	-5.63674	-1.20361	-0.031945	-4.7455	-0.760627	-0.129443	-6.52798	-1.64659	0.065553
1.99413	-4.44254	0.395415	-2.23058	-4.62356	0.39089	-3.21107	-4.26152	0.399939	-1.2501
1.98715	6.64414	-1.32381	-0.882199	6.21704	-1.56979	-0.019491	7.07125	-1.07783	-1.74491
2.00388	-4.82697	0.886806	-0.576359	-5.62494	1.3504	-0.966495	-4.02899	0.423213	-0.186224
1.99021	-6.77044	1.01823	0.703928	-6.15683	1.48236	1.33502	-7.38406	0.554087	0.072832
1.99937	7.07224	0.393329	2.75212	6.38117	0.966311	2.31226	7.76331	-0.179652	3.19199
1.98886	6.67309	1.71765	-0.659685	6.70125	1.73647	0.334169	6.64493	1.69884	-1.65354
1.99431	3.68567	1.86292	-1.97106	4.44173	1.63559	-2.58018	2.92962	2.09024	-1.36194
1.99565	6.72587	0.756738	0.598516	7.24741	0.270794	-0.099707	6.20433	1.24268	1.29674
1.98565	-6.01055	2.22403	-0.663601	-6.96886	1.96863	-0.709665	-5.05224	2.47941	-0.617536
1.99206	5.32482	-1.94838	-0.518097	4.47565	-1.42929	-0.55718	6.174	-2.46746	-0.479014
1.99947	6.03309	-0.179327	4.13065	6.11658	-0.240777	5.12499	5.94961	-0.117877	3.1363
1.99744	-5.07056	-0.49329	1.2738	-4.50205	-0.018092	0.604162	-5.63907	-0.968489	1.94344
1.9935	-8.17995	-0.640453	0.448326	-8.38936	0.330688	0.529196	-7.97053	-1.61159	0.367457
1.99351	-5.58332	-1.31249	-2.67187	-5.93644	-1.97619	-2.0174	-5.2302	-0.648794	-3.32634
1.99102	-6.64661	2.50787	0.944914	-6.72959	2.24017	1.90016	-6.56364	2.77558	-0.01033
1.99724	4.98071	-1.47668	0.481152	4.34366	-0.708904	0.52517	5.61775	-2.24445	0.437133
1.99788	-6.17819	1.65667	2.77643	-6.18419	2.44455	3.39051	-6.1722	0.868798	2.16235
1.9904	-4.09004	0.501498	2.39095	-3.13227	0.266137	2.25785	-5.04781	0.736858	2.52404
1.99454	4.96284	1.11814	1.95565	5.50924	1.93941	1.80903	4.41643	0.296866	2.10229
1.9908	-5.71791	-2.08335	1.2386	-5.75803	-2.00181	2.22985	-5.67779	-2.16489	0.247362
1.98786	-7.05325	2.37369	-0.762705	-6.23492	2.35819	-0.198785	-7.87157	2.38919	-1.32662
2.00049	5.97174	1.7769	4.13334	5.98973	1.38854	3.21175	5.95375	2.16526	5.05494
1.99341	-7.29875	-0.208742	-0.238364	-7.54666	0.75656	-0.250927	-7.05085	-1.17404	-0.2258
1.99955	5.66347	1.32495	-0.473991	5.62379	2.03586	0.227853	5.70315	0.614038	-1.17584
1.99604	7.87544	-0.513468	-2.57921	7.93992	-0.500773	-1.58336	7.81095	-0.526162	-3.57507
1.99134	-3.49109	-1.87712	0.397798	-3.65957	-2.85616	0.464633	-3.32261	-0.898086	0.330963
1.99654	-5.79869	-3.80459	0.313905	-5.45501	-4.74177	0.325224	-6.14237	-2.86742	0.302586
1.99537	7.71457	0.599466	-1.51763	7.69006	0.682538	-2.51155	7.73908	0.516393	-0.523712
2.0013	-7.25049	-1.01103	1.28472	-7.93953	-0.619796	1.89584	-6.56144	-1.40225	0.673609
1.9957	-4.54389	-1.2066	-1.93142	-5.26154	-1.8882	-2.05831	-3.82623	-0.525009	-1.80453
1.98822	-6.13538	1.89538	-1.10791	-6.87502	1.39169	-0.674908	-5.39574	2.39907	-1.54091
1.99702	7.07794	2.67755	0.290768	6.13852	2.92244	0.057239	8.01737	2.43266	0.524296
1.98689	7.3901	0.293463	0.42281	7.7503	1.2173	0.361927	7.0299	-0.630377	0.483692
1.99018	7.24555	1.51748	-1.83416	6.51133	1.25239	-1.21701	7.97976	1.78256	-2.45131
1.99624	7.72042	-0.592486	1.25781	8.42602	-0.367194	0.588766	7.01482	-0.817778	1.92685
1.9876	-3.31667	-1.3947	-1.18793	-2.8428	-0.719331	-1.74198	-3.79053	-2.07007	-0.633894
1.99551	-6.70208	-1.93879	-1.38325	-6.8325	-1.81198	-2.36428	-6.57166	-2.0656	-0.402218
1.99337	-8.6674	-0.22195	0.542807	-8.2886	-0.172469	-0.377757	-9.04621	-0.271431	1.46337
1.99202	-7.56424	1.48606	0.5267	-6.94067	2.26239	0.504127	-8.18781	0.709728	0.549273
1.99777	-5.51872	-0.561543	3.97722	-5.54032	-1.21897	4.72894	-5.49713	0.095888	3.22549
1.9909	-5.59584	-1.92009	0.692947	-5.57261	-2.23052	-0.252577	-5.61908	-1.60966	1.63847
1.99147	-5.64212	1.99236	2.15171	-4.90048	1.74259	2.76741	-6.38375	2.24213	1.53601
1.99436	5.30873	0.707665	0.81805	6.02018	1.35274	1.08652	4.59728	0.06259	0.549578
1.99157	-5.56279	0.842835	-2.16838	-5.12666	-0.048679	-2.24947	-5.99892	1.73435	-2.0873
1.99061	-4.31459	2.89781	-0.108483	-3.33991	3.09936	-0.107306	-5.28928	2.69626	-0.10966
1.98811	-6.57236	0.853903	3.54447	-6.70509	0.213333	2.79601	-6.43962	1.49447	4.29293
1.991	-3.69758	1.49107	-0.96087	-4.1855	2.35759	-1.00663	-3.20965	0.624552	-0.915107
1.99001	-8.90761	-0.296721	-2.8368	-8.09331	-0.232474	-3.40496	-9.72192	-0.360968	-2.26864
1.9893	9.1388	-1.34477	-0.017703	9.43374	-0.400915	-0.124781	8.84386	-2.28863	0.089376
2.0175	7.76954	-4.08668	-0.070234	7.36683	-3.16187	-0.05811	8.17224	-5.01148	-0.082357
1.99615	5.01879	1.384	-1.28406	4.28585	1.41632	-0.607373	5.75174	1.35167	-1.96074
1.98398	4.12383	-1.34361	3.18991	4.46495	-0.628993	2.59242	3.7827	-2.05823	3.78741
1.9945	-6.28457	1.556	0.809069	-5.70116	2.36472	0.799241	-6.86799	0.74727	0.818897
1.98874	-7.6504	-0.785272	3.73191	-8.45762	-0.389085	3.30741	-6.84318	-1.18146	4.15642
2.00722	6.15448	1.17981	-3.78019	6.2039	0.858723	-2.83062	6.10507	1.5009	-4.72977
1.99665	-7.44788	1.02309	2.09777	-6.50531	1.34223	2.17752	-8.39045	0.703957	2.01801
2.01169	5.83068	-3.98867	-0.014916	5.85012	-2.98302	-0.011786	5.81124	-4.99432	-0.018046
2.00914	6.31682	-1.3472	-3.98219	6.32917	-1.00595	-3.03744	6.30448	-1.68846	-4.92694
1.99669	6.20967	-1.72935	-0.752337	6.1553	-1.72066	-1.74916	6.26404	-1.73803	0.24449
1.99607	7.3545	2.4442	3.002	6.60816	2.21911	2.37879	8.10083	2.66928	3.62521
1.98463	5.05675	-0.310169	-3.53848	5.28591	-0.517777	-2.59557	4.82759	-0.102561	-4.48138
1.99817	7.00961	1.52455	0.961331	6.44414	1.26182	0.180704	7.57509	1.78729	1.74196
1.97872	-6.6076	0.609132	-2.60029	-7.2939	0.05826	-2.14822	-5.92131	1.16	-3.05236
1.99257	-6.09861	-2.51699	-3.14471	-6.25532	-1.53484	-3.2031	-5.94189	-3.49914	-3.08633
1.99204	-4.3052	-0.664197	0.382128	-4.91552	-1.39537	0.09065	-3.69488	0.066973	0.673606
1.99463	5.9489	-1.79453	2.72099	6.00916	-2.73077	3.0593	5.88865	-0.858282	2.38269
2.00693	8.85171	-0.341045	-1.35623	8.16683	-0.166427	-0.643912	9.53658	-0.515664	-2.06855
2.00891	-5.82681	-4.09518	3.25174	-5.83507	-4.85609	3.90738	-5.81854	-3.33426	2.5961
1.98003	-9.08181	0.114723	0.302603	-9.98373	-0.291291	0.345365	-8.17989	0.520738	0.259842
1.99131	6.35371	1.56902	1.33276	6.53847	0.838586	0.681868	6.16896	2.29946	1.98365
1.99623	8.49752	-0.46843	0.963558	7.9073	-0.537908	1.76546	9.08774	-0.398951	0.161655
1.98695	7.59504	0.096993	-3.64544	7.73019	0.415506	-2.71417	7.45988	-0.221521	-4.57672
2.00662	-8.37709	-3.64121	-0.087127	-8.8988	-4.49634	-0.143632	-7.85538	-2.78607	-0.030622
2.00819	-6.37833	0.5175	5.10656	-6.41631	0.602691	6.10631	-6.34035	0.432309	4.1068
1.98855	-6.22425	2.46475	-1.37463	-6.27818	2.99831	-2.21188	-6.17032	1.9312	-0.537372
1.99377	-6.36233	1.78686	0.55746	-6.59532	0.889774	0.924512	-6.12935	2.68396	0.190409
1.99641	8.57305	0.565196	1.01912	8.46845	0.550404	0.026524	8.67766	0.579988	2.01172
1.99721	-7.4216	-1.87367	-0.021813	-6.86853	-2.67529	-0.24255	-7.97468	-1.07205	0.198924
1.98538	6.58115	-0.320233	2.72478	5.99474	0.43667	2.46273	7.16755	-1.07714	2.98682
1.99339	5.0177	1.26887	-4.0045	4.12524	0.877738	-4.2141	5.91016	1.66	-3.79489
2.00019	7.41058	1.0293	1.29925	8.24278	0.474647	1.29992	6.57838	1.58395	1.29858
1.98838	5.57135	2.80846	1.9672	5.98831	3.52792	1.42227	5.15439	2.089	2.51212
1.99284	8.13308	0.994552	0.349019	8.37316	0.030734	0.269817	7.893	1.95837	0.428221
1.99209	4.69229	-0.604168	3.70305	5.27557	-1.30536	4.10335	4.10902	0.097019	3.30275
1.98898	8.86016	2.81282	-0.214059	8.49912	3.73944	-0.220813	9.22119	1.8862	-0.207305
2.00004	7.01423	0.260789	-1.28365	6.6777	1.04978	-0.769567	7.35076	-0.528203	-1.79774
2.00659	7.39448	-0.941039	-0.690259	8.228	-0.383216	-0.716065	6.56095	-1.49886	-0.664452
1.99396	4.77288	1.4851	0.055075	5.35838	2.28783	-0.027274	4.18739	0.68236	0.137425
1.99846	6.67312	-1.03245	0.300323	5.82221	-1.55595	0.280807	7.52402	-0.508961	0.319838
1.99758	5.79717	5.75542	0.201002	5.8099	4.7583	0.144823	5.78443	6.75255	0.25718
1.9935	-6.07061	-0.080828	-5.90789	-6.63889	-0.275263	-6.70336	-5.50233	0.113607	-5.11243
1.99877	7.14358	-1.15337	1.18113	6.50411	-1.88375	0.943669	7.78305	-0.422993	1.41859
1.99013	4.43327	-0.254237	-2.95339	4.3001	0.145732	-2.05203	4.56644	-0.654205	-3.85474
1.99378	6.01441	-0.897	-1.8361	5.91009	-1.88583	-1.90766	6.11873	0.091831	-1.76454
1.99384	8.79707	-1.30646	-1.39598	8.12994	-1.67857	-2.03655	9.46419	-0.934338	-0.755422
1.99979	6.22897	-2.19293	4.25968	6.21967	-2.69716	5.12308	6.23828	-1.6887	3.39628
1.9873	5.29141	-2.38218	2.06696	4.53825	-1.75505	2.23069	6.04457	-3.0093	1.90323
1.99665	6.03872	1.98325	-1.06412	6.29434	2.5907	-0.314244	5.78309	1.3758	-1.81399
1.99938	7.59281	1.09357	-1.27042	8.41636	0.688665	-0.87396	6.76925	1.49848	-1.66688
2.0011	-7.02599	-2.00985	0.424323	-7.97315	-2.33112	0.396609	-6.07883	-1.68857	0.452036
2.00048	4.89021	-1.20033	-0.686081	4.16354	-0.513223	-0.703268	5.61689	-1.88745	-0.668893
1.99479	7.21804	-2.5724	0.220376	6.3119	-2.98434	0.157164	8.12419	-2.16046	0.283589
1.99651	6.97742	0.773313	-0.071185	6.41602	1.5932	0.024338	7.53882	-0.046577	-0.166708
1.99469	-8.82402	0.181518	0.573134	-9.73691	-0.218448	0.610084	-7.91114	0.581484	0.536183
1.99682	6.33783	-1.63595	0.796073	6.34298	-1.60155	-0.201729	6.33267	-1.67034	1.79388
2.00222	4.79654	-0.516774	1.09221	5.49682	-1.11631	1.48256	4.09626	0.082766	0.701844
1.99517	-5.65933	-1.39652	-1.02839	-5.69691	-0.608555	-1.63903	-5.62175	-2.18449	-0.417763
1.9956	5.71283	-0.483043	-4.50038	5.95102	-0.412904	-3.53397	5.47465	-0.553182	-5.46679
1.98826	5.67899	2.67651	3.51759	5.6275	2.26247	2.61525	5.73048	3.09055	4.41993
1.9913	5.74934	0.458332	2.21757	5.96055	1.42871	2.14628	5.53814	-0.512043	2.28886
1.99653	7.65204	-1.25589	0.717833	7.27225	-2.17844	0.75246	8.03183	-0.333347	0.683205
1.98728	7.48044	-0.970305	-1.8023	6.75783	-1.52313	-1.40288	8.20306	-0.417478	-2.20172
1.99499	7.68399	1.3489	0.98129	8.08987	0.67906	1.59901	7.27811	2.01873	0.363573
1.99036	5.41978	1.31838	-0.070834	5.67376	2.01291	0.595133	5.1658	0.623856	-0.736801
1.9986	-7.23547	-1.13079	0.02092	-6.56434	-1.87106	0.00719	-7.9066	-0.390519	0.034649
1.99377	5.84166	-2.07787	-1.15926	5.84493	-1.26816	-1.74076	5.83838	-2.88758	-0.577767
1.99034	5.4532	-1.88813	0.337641	4.66675	-1.2829	0.412188	6.23965	-2.49337	0.263093
1.99496	-7.764	1.11983	-0.646656	-8.57619	1.67022	-0.826647	-6.95182	0.569444	-0.466665
1.98384	6.71218	3.32429	-0.530928	6.84999	2.35143	-0.666822	6.57437	4.29714	-0.395034
1.98781	6.42077	0.245269	3.71036	6.28581	0.901582	4.44445	6.55572	-0.411043	2.97627
2.00417	-6.36937	4.32619	-0.357664	-6.46051	5.32249	-0.414671	-6.27822	3.32989	-0.300656
1.99407	6.82627	1.03277	-3.64712	7.45021	0.290035	-3.41664	6.20232	1.77551	-3.8776
1.9937	-6.3452	2.27258	2.6678	-6.35782	1.97498	3.61911	-6.33259	2.57019	1.7165
1.99317	5.57563	1.07994	-1.53346	6.10876	1.78706	-1.07638	5.04249	0.372816	-1.99053
1.99413	7.49889	0.694813	2.74161	7.24997	1.31528	2.00189	7.7478	0.074343	3.48134
1.99405	6.93809	-1.1771	2.45253	7.82353	-0.84504	2.13662	6.05265	-1.50916	2.76844
1.99176	8.85201	0.017408	1.16479	8.60118	-0.022256	2.12775	9.10284	0.057073	0.20183
1.99257	7.83739	0.826829	-0.855481	8.03792	0.84622	0.120224	7.63687	0.807438	-1.83119
1.99923	4.37846	-0.496446	-1.14615	3.78793	-0.231155	-0.384484	4.96898	-0.761736	-1.90781
2.00093	7.32012	-0.822312	-0.805119	7.28651	-0.043292	-1.43196	7.35373	-1.60133	-0.178282
1.99509	-5.85698	-2.39342	0.917152	-5.75063	-1.63577	1.55728	-5.96333	-3.15106	0.277023
1.98664	-6.18489	0.340553	5.57314	-6.16451	0.362197	6.56601	-6.20528	0.31891	4.58026
1.98713	6.16829	3.52302	2.42642	6.21408	3.4741	1.43512	6.1225	3.57195	3.41772
2.00685	5.03246	-1.13342	-1.13305	5.46863	-1.65732	-0.396751	4.59628	-0.609523	-1.86936
1.99521	-6.92992	-0.320857	3.90312	-6.20017	0.352417	3.80627	-7.65968	-0.994132	3.99997
1.99527	-6.52776	-0.139362	-3.10624	-5.64742	-0.030263	-2.64975	-7.4081	-0.248462	-3.56272
2.01341	6.37952	4.13681	-1.91785	6.31255	3.2506	-1.44498	6.44649	5.02302	-2.39072
1.99764	-8.25148	0.58187	-0.615405	-7.48732	0.772205	-1.22979	-9.01564	0.391535	-0.001015
2.00684	5.99671	-5.74962	-0.159621	6.01136	-4.747	-0.122369	5.98207	-6.75224	-0.196874
1.99507	7.89611	0.77461	-0.444918	7.43012	-0.107102	-0.467568	8.36209	1.65632	-0.422268
1.99724	-6.27513	2.78117	0.182352	-6.18107	1.787	0.185092	-6.36919	3.77535	0.179613
1.99521	7.07825	-1.73832	-0.068663	7.75068	-1.00253	-0.109291	6.40581	-2.47411	-0.028035
1.98539	6.46858	1.88871	4.13522	6.4504	1.48392	3.22899	6.48676	2.29351	5.04145
1.99696	6.92337	-0.768966	0.586157	7.68003	-0.11766	0.601196	6.16671	-1.42027	0.571118
1.99505	8.42	-0.257214	2.84765	9.30466	-0.222506	2.38806	7.53534	-0.291923	3.30724
1.99397	-7.2557	-2.3571	-0.632987	-8.08867	-2.32606	-0.086001	-6.42274	-2.38814	-1.17997
1.98769	-5.91246	0.423207	-2.96056	-6.05854	1.32448	-2.56801	-5.76639	-0.47807	-3.35311
1.99294	8.33724	1.30543	1.75163	8.45185	0.347327	2.00035	8.22263	2.26353	1.50291
1.99086	7.91807	-0.717922	-1.71164	8.73236	-0.148489	-1.65201	7.10379	-1.28735	-1.77127
1.9929	6.39071	1.98334	-1.79787	6.35338	2.80793	-1.23968	6.42805	1.15876	-2.35606
1.99077	-3.89097	-0.899583	-0.133203	-4.65958	-1.53205	-0.137264	-3.12236	-0.26712	-0.129142
2.0013	6.67134	-0.729812	-1.02735	6.07449	-1.3135	-1.57905	7.2682	-0.146122	-0.475661
1.99521	5.56382	0.374224	-1.00851	4.90696	-0.374723	-0.955321	6.22068	1.12317	-1.0617
1.99749	5.03961	-1.24035	-1.48335	4.60078	-0.540629	-2.04488	5.47844	-1.94008	-0.92183
1.98669	7.47336	-2.04564	-0.336589	7.66689	-1.07946	-0.210998	7.27983	-3.01182	-0.462179
1.98821	-5.43154	1.89057	-0.278171	-5.31942	0.910718	-0.402963	-5.54366	2.87041	-0.153379
1.98827	-5.53101	-3.16015	0.294417	-5.62506	-4.14511	0.197927	-5.43696	-2.17518	0.390908
1.99018	6.8853	-0.773823	4.61301	6.3051	-1.58198	4.59174	7.46549	0.034339	4.63429
1.98295	-6.0474	-1.95563	-3.70911	-6.03962	-2.08398	-4.69221	-6.05519	-1.82727	-2.72601
1.99196	7.91488	-0.334342	0.414671	7.55467	-0.377828	1.34221	8.27508	-0.290856	-0.512874
1.99482	5.6154	1.76081	1.18773	5.64224	2.45981	0.476739	5.58856	1.06181	1.89873
2.00017	-5.14644	1.24215	2.02419	-4.5157	0.561182	2.39652	-5.77717	1.92311	1.65186
1.98948	5.52642	-2.16433	3.433	5.30044	-1.19918	3.34975	5.75241	-3.12947	3.51625
1.99019	6.89883	0.359145	-2.74323	7.24913	0.029989	-1.87193	6.54854	0.688301	-3.61453
2.00226	-7.41192	-0.704582	-1.41026	-6.90265	-0.876392	-2.25488	-7.92119	-0.532772	-0.565635
1.99455	-6.97935	-0.484028	1.85848	-6.26154	-0.695547	2.51768	-7.69717	-0.272509	1.19928
1.99345	6.33598	-3.21912	-0.834247	6.37422	-2.70541	0.019046	6.29774	-3.73283	-1.68754
1.992	5.07744	2.49108	-0.392087	5.92263	3.0148	-0.333823	4.23226	1.96736	-0.45035
1.99473	8.45943	1.71473	-1.0539	8.25963	1.81089	-0.081498	8.65922	1.61857	-2.02631
1.99543	-5.48785	-0.90265	-1.43002	-5.95257	-1.54856	-0.828127	-5.02313	-0.256745	-2.03191
1.99354	-6.30917	-2.32511	1.21032	-6.16757	-2.2459	2.1938	-6.45077	-2.40431	0.226845
1.98835	-6.69534	2.27144	0.988329	-6.66974	2.35249	-0.002205	-6.72093	2.1904	1.97886
2.00921	6.25195	-0.987793	0.43419	6.33249	-0.225519	1.08356	6.1714	-1.75007	-0.215176
1.9901	5.42553	0.386802	-2.55975	5.38867	-0.362484	-3.21346	5.46238	1.13609	-1.90604
1.99792	-6.99886	1.21695	-0.849	-6.32357	1.95307	-0.855536	-7.67414	0.480841	-0.842465
1.99879	-5.91655	-0.009854	1.86973	-6.1096	0.959061	2.02047	-5.72349	-0.978769	1.71899
1.98821	-6.14329	0.771029	4.28744	-6.02526	1.75413	4.37584	-6.26133	-0.212075	4.19904
1.98777	-8.22172	-0.094412	2.56182	-9.1823	-0.319008	2.44073	-7.26115	0.130184	2.68292
2.00174	4.34254	1.44515	0.500706	4.61547	2.40734	0.538812	4.06961	0.482965	0.4626
1.99338	8.72417	1.37539	0.725762	8.90875	2.35425	0.759998	8.53959	0.396543	0.691525
1.99881	7.33749	1.51581	-0.396713	7.97002	0.74205	-0.400414	6.70497	2.28957	-0.393011
2.00217	7.01106	1.21307	0.981651	6.40607	1.80017	0.44177	7.61606	0.625976	1.52153
1.9906	-4.88955	1.55874	0.763485	-4.3155	0.745786	0.777444	-5.4636	2.37169	0.749526
1.99556	5.05022	-0.282777	1.77682	5.51803	0.235935	2.48932	4.58241	-0.80149	1.06432
1.99624	-8.02539	-0.907888	0.368237	-7.17776	-1.43446	0.346002	-8.87301	-0.381316	0.390471
1.99309	5.09977	-1.93301	0.808965	4.11514	-1.78735	0.85767	6.08441	-2.07866	0.76026
1.98999	3.77257	-1.68035	-0.290132	3.96018	-2.65649	-0.245606	3.58495	-0.704219	-0.334658
1.99375	-7.15813	0.884056	0.252441	-6.29111	1.37501	0.28406	-8.02515	0.393101	0.220823
1.99725	6.50054	3.34226	-0.420588	6.34769	2.35874	-0.339557	6.6534	4.32579	-0.501619
1.99935	-8.59982	2.52708	0.437929	-7.89076	1.83414	0.309805	-9.30888	3.22002	0.566054
2.02715	-6.30797	3.5247	-5.04129	-6.24834	2.97148	-4.19411	-6.3676	4.07792	-5.88848
1.99523	6.38907	-1.89814	1.22556	6.34964	-2.50277	0.433029	6.4285	-1.29352	2.01809
1.99713	-7.41898	0.559817	1.22309	-8.13983	0.360743	0.561368	-6.69813	0.758891	1.88481
1.99688	-7.78676	0.289602	-0.693335	-6.8296	0.466996	-0.471419	-8.74393	0.112207	-0.915251
1.99295	-6.92589	-1.09187	0.060401	-7.613	-0.370189	0.064948	-6.23879	-1.81356	0.055854
1.99585	-6.5501	1.97596	0.253717	-6.53065	2.77059	-0.349638	-6.56956	1.18132	0.857072
2.00405	6.25111	1.21686	4.69847	6.32956	0.913808	3.7466	6.17266	1.51992	5.65034
1.99686	5.70248	-2.37276	-1.22768	5.6053	-2.64396	-0.271718	5.79966	-2.10156	-2.18365
2.01476	6.89186	0.572599	-5.12592	6.72053	0.508787	-4.13527	7.06319	0.63641	-6.11657
1.99141	-5.89376	-4.84977	-0.346536	-5.85614	-3.85494	-0.364263	-5.93138	-5.84461	-0.32881
1.99574	7.58728	-1.24537	0.567163	7.00981	-0.466473	0.33139	8.16475	-2.02427	0.802936
1.98619	7.80866	0.116921	0.051129	7.3036	0.120111	-0.80394	8.31372	0.113732	0.906198
1.99762	-5.4414	3.02598	-0.021168	-5.60615	2.04343	-0.092414	-5.27665	4.00854	0.050078
1.99729	4.53618	-1.21094	1.27701	5.20254	-1.63058	1.89114	3.86982	-0.791298	0.662881
1.99729	7.52029	1.79965	0.391763	8.31735	1.19889	0.359147	6.72323	2.40042	0.424379
1.98804	6.07491	-0.818005	2.38592	5.95839	-1.66764	2.88853	6.19144	0.031632	1.88332
1.99171	6.65282	2.53043	-2.55029	6.62266	1.78258	-3.20721	6.68298	3.27828	-1.89337
1.98741	-6.93456	-1.58865	-0.922275	-6.9946	-1.5599	0.069197	-6.87452	-1.6174	-1.91375
1.99917	-5.54271	-3.81022	-0.451037	-5.54736	-2.8115	-0.409574	-5.53805	-4.80893	-0.492501
1.99063	8.38952	-0.568864	-1.14423	8.90511	-0.568574	-0.292867	7.87394	-0.569154	-1.99559
1.98995	5.06214	-2.42102	0.10364	5.94172	-2.88565	0.124623	4.18257	-1.9564	0.082656
1.99375	-6.40883	2.41621	-0.509447	-6.2403	2.86072	0.366781	-6.57736	1.97171	-1.38567
1.99363	8.05622	-1.84154	0.459651	7.23927	-2.41061	0.410779	8.87317	-1.27248	0.508524
1.99977	7.44524	-0.854377	-0.32772	8.03066	-0.044059	-0.306894	6.85981	-1.6647	-0.348545
1.99695	-5.24344	1.13269	0.139103	-4.66936	0.315827	0.127623	-5.81751	1.94955	0.150584
1.99428	-6.39647	-0.723122	3.63451	-6.76612	-0.381089	2.7739	-6.02682	-1.06515	4.49512
1.99645	-7.95298	1.04685	0.473976	-8.06347	2.03853	0.445386	-7.8425	0.055174	0.502566
1.98883	6.83798	2.49642	-0.712201	7.66026	1.93754	-0.731848	6.01571	3.0553	-0.692554
1.98862	-6.70852	-0.876869	-2.58962	-7.55577	-0.356839	-2.60944	-5.86127	-1.3969	-2.5698
1.98748	-8.45279	-1.99643	-0.115131	-8.98851	-1.15947	-0.119063	-7.91707	-2.8334	-0.111198
1.99467	-6.90158	0.067962	-1.87411	-7.76509	-0.365236	-1.62637	-6.03807	0.501159	-2.12185
1.98956	8.81179	0.327356	0.388295	8.30884	0.326838	1.24657	9.31473	0.327875	-0.46998
1.99463	6.11055	-0.250127	-3.20228	5.30985	0.332435	-3.08337	6.91125	-0.832689	-3.3212
1.99592	-6.96933	0.573592	2.05492	-7.78409	0.425182	1.49808	-6.15458	0.722002	2.61177
1.99574	-6.00014	-1.65428	1.45197	-5.54965	-2.10712	0.685333	-6.45062	-1.20144	2.21862
1.99256	5.237	-0.836026	-5.01261	5.83499	-1.46664	-5.49975	4.63902	-0.205409	-4.52546
2.00135	-7.83342	2.504	-1.03798	-7.30584	1.787	-0.580902	-8.36099	3.22101	-1.49505
1.9923	-6.3778	-2.36186	2.09066	-6.34539	-2.55206	1.11337	-6.41021	-2.17166	3.06795
2.00378	-4.56419	-2.94796	-3.09593	-5.12571	-2.31314	-2.56163	-4.00267	-3.58278	-3.63023
1.99241	-5.37077	1.48565	-2.35919	-4.92163	0.596578	-2.37475	-5.81991	2.37473	-2.34363
1.99299	4.24112	-2.04	-1.02912	5.06186	-2.50415	-1.35153	3.42038	-1.57585	-0.706704
1.99445	4.62529	0.463896	-2.14502	3.85195	-0.117766	-1.90403	5.39862	1.04556	-2.38601
1.99949	-4.39757	1.30371	-0.786134	-5.02397	2.08174	-0.828271	-3.77117	0.525675	-0.743997
1.99204	6.80163	-0.663005	1.46396	6.0265	-1.20716	1.15553	7.57676	-0.118849	1.77238
2.00267	-4.51457	-2.11451	0.554179	-4.60919	-1.11787	0.533474	-4.41996	-3.11115	0.574884
1.99097	5.54444	2.3901	0.38506	4.96871	1.57997	0.328367	6.12018	3.20022	0.441754
1.99649	-4.86259	-0.901498	-0.61579	-4.07777	-0.417579	-0.23321	-5.64741	-1.38542	-0.99837
1.98872	6.36655	-1.89857	-3.13239	7.06657	-1.83159	-3.83541	5.66653	-1.96555	-2.42937
1.99263	-5.09771	1.4643	1.28703	-4.33512	0.840063	1.43341	-5.86031	2.08854	1.14066
1.98966	-5.47126	0.730575	1.86313	-5.32553	-0.219479	1.60653	-5.61698	1.68063	2.11974
1.99943	-7.24676	0.775096	-0.449702	-6.3452	1.20708	-0.451865	-8.14833	0.343107	-0.447539
2.01139	-8.89657	-0.738083	2.03838	-8.23457	-0.509998	1.31647	-9.55857	-0.966168	2.76029
1.99191	-4.12009	-1.19354	2.96562	-3.73263	-0.664098	2.2163	-4.50754	-1.72298	3.71495
1.99405	-4.25499	2.08789	0.531075	-5.1213	2.58065	0.503586	-3.38868	1.59514	0.558564
1.99402	-5.03351	-0.447742	-2.53602	-5.7862	-0.599852	-3.1719	-4.28082	-0.295633	-1.90013
1.99653	-7.0279	1.65055	1.2677	-6.81375	1.69605	0.293739	-7.24204	1.60505	2.24167
1.99889	6.93283	-0.948791	-1.94011	7.09974	0.014409	-1.73208	6.76592	-1.91199	-2.14813
1.99524	-6.42889	-2.92977	0.187592	-6.28229	-2.12694	-0.386194	-6.57549	-3.73259	0.761378
1.99828	-6.31654	0.089097	-4.31108	-6.35367	0.211425	-3.32015	-6.27941	-0.033231	-5.30201
1.99135	5.53581	1.06799	-4.0589	5.51353	2.06254	-4.10088	5.55809	0.073452	-4.01693
1.9962	-8.13222	-2.71332	1.92885	-7.2761	-2.41849	1.50892	-8.98833	-3.00815	2.34879
1.99416	-6.64621	-1.08973	0.89447	-7.61544	-1.3226	0.871607	-5.67698	-0.856854	0.917333
1.9889	7.90888	2.07782	3.28966	7.43169	2.93398	3.45762	8.38607	1.22166	3.1217
2.00269	-4.3145	-2.46708	-0.367532	-5.06922	-1.81683	-0.266255	-3.55978	-3.11733	-0.46881
1.98901	6.30486	1.61094	-2.15968	6.10881	2.47318	-1.70454	6.50092	0.748705	-2.61483
2.00746	4.864	1.24496	1.40798	5.51541	1.72267	2.00374	4.21259	0.767241	0.812221
1.99667	-6.73245	0.975012	-1.37185	-5.80347	1.33007	-1.28469	-7.66143	0.619953	-1.45901
1.98735	5.97341	-2.0697	-0.577677	5.90651	-1.85832	0.390951	6.04031	-2.28108	-1.5463
1.99077	-5.76736	1.05403	3.82962	-5.84642	1.98278	4.17885	-5.68829	0.125282	3.48038
1.98626	8.50286	-0.41868	0.252692	8.64285	-0.400559	-0.730358	8.36288	-0.436801	1.23574
1.99263	-5.75141	1.32258	1.74108	-5.15406	0.527051	1.79545	-6.34876	2.1181	1.68671
1.98758	-3.00539	-1.51274	2.69034	-3.19758	-2.18032	3.40098	-2.8132	-0.845151	1.97969
2.00243	-5.20395	1.2995	-0.524748	-6.06023	1.81777	-0.549272	-4.34766	0.78123	-0.500223
1.9885	-5.61708	-1.46677	0.561339	-4.81819	-0.875597	0.590038	-6.41597	-2.05794	0.532641
1.99071	-5.07613	0.122034	-2.02467	-5.68858	0.864816	-2.2775	-4.46369	-0.620747	-1.77185
1.98771	-7.3129	-1.05797	-2.94455	-7.84046	-1.7389	-3.44029	-6.78534	-0.377039	-2.44881
1.99203	5.43673	1.83473	-1.30807	4.7722	1.45774	-0.669059	6.10125	2.21172	-1.94708
1.99286	-7.82374	1.00753	0.859918	-8.30432	0.22743	0.468308	-7.34315	1.78763	1.25153
1.99284	5.46414	1.45891	1.27459	4.94202	0.6123	1.21548	5.98625	2.30553	1.3337
1.99567	-8.3208	-0.849456	-0.804716	-7.92773	-1.7665	-0.818712	-8.71387	0.067592	-0.790721
1.97927	2.96561	0.203652	-0.613391	3.93917	0.3092	-0.756284	1.99205	0.098104	-0.470499
1.99356	7.06321	0.988176	-1.35094	7.72276	0.767542	-0.636876	6.40367	1.20881	-2.065
1.99799	-6.99086	0.113174	-0.733823	-7.46377	0.587826	0.007159	-6.51795	-0.361479	-1.4748
1.9971	-5.16985	-2.15713	1.90846	-5.58028	-2.57675	2.71628	-4.75941	-1.73752	1.10065
1.99366	8.96151	0.502298	-0.101981	8.43713	1.34375	-0.205186	9.48589	-0.339153	0.001224
1.9817	6.0738	-3.92449	0.232347	6.07855	-2.93615	0.302819	6.06906	-4.91282	0.161876
1.99742	-6.70181	0.089367	1.75729	-6.21482	0.020815	2.62653	-7.1888	0.157918	0.888061
1.99337	5.71777	-1.98916	0.417296	4.73979	-1.83521	0.532307	6.69576	-2.14311	0.302285
1.99225	-7.00289	2.10305	-0.375426	-7.48108	1.3893	-0.879587	-6.5247	2.81679	0.128735
2.00117	-7.2664	-1.18604	1.11496	-6.85401	-1.78627	1.80114	-7.67878	-0.585816	0.428782
1.99206	-5.59623	1.38428	0.412428	-4.60975	1.26994	0.489013	-6.5827	1.49861	0.335844
1.98829	7.00357	2.05862	-0.549983	7.99043	2.16551	-0.604685	6.0167	1.95173	-0.49528
1.99822	4.53091	-1.34685	-0.401841	5.21165	-2.07708	-0.441498	3.85016	-0.616613	-0.362184
1.99747	7.21033	1.0801	1.99257	7.88141	0.354554	1.84864	6.53925	1.80564	2.13651
1.99078	7.61484	0.442564	0.520334	7.52347	-0.548174	0.550201	7.7062	1.4333	0.490467
2.01505	8.0976	-3.43346	-0.356725	8.60989	-4.30004	-0.398089	7.58532	-2.56688	-0.315361
1.99943	-9.00276	1.29259	-0.111234	-9.74241	0.620507	-0.136652	-8.26311	1.96468	-0.085816
1.98344	6.6612	-4.04619	-0.624863	7.4516	-4.6423	-0.56633	5.8708	-3.45008	-0.683396
1.98811	-3.54037	-3.03538	-0.454334	-4.53326	-3.04062	-0.406557	-2.54748	-3.03014	-0.502111
1.9946	6.4654	-1.98868	-1.56576	5.93443	-2.79775	-1.80678	6.99636	-1.17961	-1.32473
1.98714	6.08298	-0.138196	1.74787	6.35485	-1.07267	1.54782	5.81111	0.796279	1.94792
1.9932	-6.20591	-4.11017	2.15996	-6.24142	-3.15721	1.87042	-6.17039	-5.06312	2.4495
1.99101	-5.32032	0.202925	-4.41561	-4.60334	-0.377856	-4.78933	-6.0373	0.783707	-4.0419
1.99023	-4.08969	0.254401	-2.15483	-4.68421	0.263149	-2.95278	-3.49517	0.245653	-1.35688
2.00223	6.85177	1.03667	0.898474	7.00639	0.177075	1.38778	6.69716	1.89627	0.40917
1.99132	-5.4491	-1.94148	-2.44592	-5.55692	-2.81912	-1.98825	-5.34128	-1.06384	-2.90359
1.99184	7.96523	-1.35806	-1.06472	8.07658	-1.46511	-2.04859	7.85388	-1.25101	-0.080847
1.99339	6.84394	-0.798621	-2.28994	6.10543	-1.2251	-2.80579	7.58246	-0.372139	-1.77408
1.9924	5.61483	-1.76147	1.41557	4.88653	-1.08736	1.32853	6.34313	-2.43558	1.50262
1.99753	4.94249	1.28807	0.388841	5.64642	1.99445	0.444224	4.23857	0.581699	0.333457
1.98655	-6.73651	-2.49573	-0.463984	-5.93267	-1.91241	-0.450581	-7.54035	-3.07904	-0.477387
1.99272	6.48444	-0.732808	2.58252	6.87362	0.163839	2.3894	6.09525	-1.62946	2.77565
1.98904	-6.08777	2.1466	-2.04657	-5.98341	2.60399	-1.16966	-6.19212	1.68921	-2.92348
1.98491	6.61533	0.418479	-3.53062	6.9154	0.2665	-2.59691	6.31526	0.570457	-4.46434
1.98739	4.30056	-0.002463	-2.82165	4.2274	-0.455865	-3.70284	4.37373	0.450939	-1.94046
1.99595	6.56233	3.01832	0.935105	6.59523	2.8741	-0.051844	6.52943	3.16255	1.92205
1.99295	5.47493	-2.72261	-0.517355	5.59659	-3.00937	0.429181	5.35327	-2.43585	-1.46389
1.99718	6.296	-0.860352	0.780023	5.51046	-1.47682	0.788642	7.08154	-0.243881	0.771405
1.99496	7.29658	-1.39655	-1.90524	7.73478	-0.609088	-2.33284	6.85838	-2.18402	-1.47763
2.02118	-6.28373	6.1058	0.070386	-6.34224	7.11455	0.087174	-6.22523	5.09704	0.053598
1.99424	5.28437	-0.912332	-1.4389	4.65271	-0.198804	-1.14542	5.91604	-1.62586	-1.73237
1.99688	6.33151	-0.50102	2.40032	5.62395	-1.088	2.01085	7.03908	0.085959	2.78979
1.99033	7.63662	1.17293	1.72882	8.28576	1.16326	0.974579	6.98748	1.1826	2.48306
1.99258	6.99089	-1.07624	1.62565	7.66203	-0.404422	1.92701	6.31974	-1.74806	1.32428
2.00329	4.52225	0.831241	-0.734902	5.26279	1.36992	-0.329052	3.7817	0.292563	-1.14075
1.98855	4.85298	-3.57502	2.00008	5.4493	-4.0065	1.33164	4.25666	-3.14354	2.66851
1.98843	5.56724	1.66852	0.585948	4.65806	1.26794	0.623346	6.47641	2.0691	0.548549
1.99686	3.5833	0.48396	1.45566	4.32928	0.693009	2.08547	2.83731	0.27491	0.825841
1.99214	7.07826	0.801164	-1.91591	7.6604	0.129425	-1.46643	6.49612	1.4729	-2.36539
2.01741	-5.35368	0.224562	4.56015	-5.45654	0.179038	3.55774	-5.25082	0.270087	5.56256
1.99148	5.62972	0.732408	2.3686	5.31618	-0.211971	2.40516	5.94326	1.67679	2.33204
1.99215	5.49666	-1.7188	-0.221654	4.50726	-1.60884	-0.255518	6.48607	-1.82876	-0.18779
2.00056	7.24062	1.24324	0.528213	6.48545	1.2476	1.18417	7.99578	1.23889	-0.127741
1.99063	6.25921	2.84878	-1.02442	6.25864	3.70337	-0.514184	6.25978	1.99419	-1.53465
1.99484	7.9245	-0.865444	0.542714	7.39363	-1.70964	0.56175	8.45538	-0.021251	0.523677
1.99541	7.17844	-0.407767	-0.760329	7.89281	0.117039	-0.302438	6.46406	-0.932574	-1.21822
1.99644	6.72842	-0.354395	-2.79705	6.06825	-0.611543	-2.09385	7.38859	-0.097248	-3.50026
1.99258	6.26204	1.55687	-0.320595	5.7005	2.37975	-0.332524	6.82357	0.733992	-0.308665
1.98691	-5.73351	-2.39206	0.879694	-5.66796	-1.9331	1.75833	-5.79906	-2.85102	0.001053
2.00313	6.40576	0.784818	5.0096	6.4895	0.90688	6.00017	6.32202	0.662757	4.01903
1.99089	-5.96441	0.141903	-2.52033	-6.92451	-0.119907	-2.49656	-5.0043	0.403713	-2.5441
1.99491	6.24901	-2.95659	1.965	6.25816	-3.78902	2.51445	6.23987	-2.12416	1.41555
1.99291	-7.74215	-0.191679	2.18671	-8.47783	-0.079936	1.52398	-7.00647	-0.303422	2.84944
1.98879	-5.29534	0.575299	-3.48569	-5.83596	1.4088	-3.5284	-4.75471	-0.258201	-3.44299
1.9987	-4.9905	-2.24603	-1.29135	-4.22502	-2.00858	-0.694372	-5.75596	-2.48347	-1.88832
1.99503	-7.35462	1.34339	-0.344349	-7.72172	0.415913	-0.352831	-6.98752	2.27086	-0.335867
1.99832	6.89094	-0.595936	-1.55811	6.16851	-1.19076	-1.90826	7.61337	-0.001117	-1.20796
1.98778	-5.31482	2.33326	1.6839	-5.37404	2.33647	2.67602	-5.25561	2.33006	0.691783
1.98066	-5.93651	4.80792	-0.142187	-5.82604	3.8276	-0.228874	-6.04698	5.78824	-0.055499
2.00966	-5.25203	1.31545	-0.820912	-4.54763	0.599334	-0.794651	-5.95643	2.03157	-0.847172
2.00072	5.99521	2.02318	3.005	6.06576	2.74494	3.69406	5.92465	1.30142	2.31594
1.9889	-6.88288	2.18506	-3.98614	-7.30676	1.6438	-3.2676	-6.459	2.72631	-4.70468
1.9947	-6.82801	1.99413	0.80266	-7.57062	1.86039	1.45486	-6.08541	2.12787	0.15046
2.02826	5.81914	-6.53763	-0.107424	5.80148	-7.5516	-0.112056	5.8368	-5.52367	-0.102793
1.98765	-9.4752	0.506874	0.482167	-9.88635	1.41156	0.495918	-9.06406	-0.397814	0.468415
1.99169	-7.65593	-0.346997	-1.68884	-8.06327	0.480923	-1.31423	-7.24859	-1.17492	-2.06345
1.99182	-5.19265	0.439271	1.06769	-5.92008	0.374034	1.74477	-4.46523	0.504509	0.390618
1.99916	6.19493	2.5028	-3.66683	6.2082	3.02197	-4.52091	6.18165	1.98363	-2.81275
1.99127	-6.26947	-1.80748	-1.35868	-6.26258	-2.67798	-0.875486	-6.27636	-0.936987	-1.84188
2.00862	6.40725	3.49885	0.364634	6.52429	4.4896	0.480214	6.29021	2.50811	0.249054
1.99708	-7.3048	0.220371	0.84451	-7.88313	-0.414185	0.334655	-6.72647	0.854927	1.35437
1.99529	-4.05335	-1.04763	0.555454	-4.38927	-1.97866	0.43042	-3.71744	-0.116593	0.680489
1.99373	7.35698	1.13368	-0.409204	6.61608	1.80004	-0.381066	8.09787	0.467332	-0.437341
1.99631	-5.16982	-1.11599	-0.180084	-5.83357	-1.86139	-0.190864	-4.50607	-0.370577	-0.169305
1.99643	-7.56324	-0.85533	-0.521437	-8.40644	-0.321099	-0.515129	-6.72004	-1.38956	-0.527745
1.99603	-6.91815	1.18037	2.47518	-7.52416	0.684498	3.09396	-6.31214	1.67625	1.85639
1.99544	-7.29368	-1.48153	1.01164	-6.55874	-1.93954	0.516122	-8.02862	-1.02353	1.50717
2.00028	8.99437	-0.044107	-0.181777	7.99502	-0.004371	-0.183207	9.99372	-0.083843	-0.180346
1.99146	-4.93243	0.510201	2.00584	-5.8895	0.618096	2.25856	-3.97537	0.402305	1.75312
1.99584	-6.98682	-0.742808	0.684375	-6.16021	-1.30086	0.650786	-7.81344	-0.184755	0.717964
2.01884	-6.58579	-0.007342	5.41725	-6.70562	0.106061	6.4131	-6.46596	-0.120745	4.42141
1.99617	-5.94409	3.32032	0.560751	-5.94243	4.30882	0.698692	-5.94575	2.33181	0.422811
1.983	-5.68316	-3.67431	-0.503483	-4.80008	-4.12395	-0.536189	-6.56624	-3.22468	-0.470778
1.99944	5.76469	-1.6866	3.56226	5.79899	-1.19943	2.68995	5.7304	-2.17378	4.43457
1.98523	-5.67586	2.41223	-0.736437	-6.25761	3.21646	-0.728502	-5.09412	1.608	-0.744371
2.00905	-6.25139	-3.2117	-1.65264	-6.26698	-4.1017	-2.11818	-6.23579	-2.3217	-1.1871
2.01741	8.14129	-0.380409	-2.97172	7.58401	-0.274	-2.13769	8.69858	-0.486819	-3.80574
1.98905	-7.70305	0.421582	-0.273295	-7.91303	-0.550447	-0.260896	-7.49308	1.39361	-0.285694
1.99415	6.25224	-1.3986	-2.64816	5.89632	-2.32894	-2.69246	6.60816	-0.468271	-2.60386
1.99505	-5.93652	1.91923	3.64813	-6.00329	2.21856	4.59733	-5.86976	1.61989	2.69892
1.99365	6.23956	-2.06679	0.920896	6.32159	-2.10628	-0.071765	6.15752	-2.0273	1.91356
1.98619	-6.92373	0.345944	-4.11355	-6.81466	-0.425021	-4.72995	-7.03281	1.11691	-3.49715
1.97883	5.83622	4.5359	0.285454	5.82013	3.57784	0.532043	5.8523	5.49395	0.038864
1.98965	4.12533	-1.90585	0.776017	4.78108	-2.65392	0.784318	3.46959	-1.15778	0.767715
1.99405	-7.05172	-0.269743	1.60902	-6.35323	-0.760973	1.09436	-7.75021	0.221487	2.12367
1.9853	5.55132	1.20698	-2.43883	5.23436	1.98701	-1.91304	5.86827	0.426962	-2.96463
1.98836	8.02166	-2.54866	0.590675	8.72975	-1.88922	0.819005	7.31356	-3.2081	0.362345
1.99526	-7.18911	0.026137	0.088297	-6.64641	-0.809994	0.047888	-7.7318	0.862268	0.128707
1.9915	6.78476	1.62776	2.85036	6.81173	0.740497	3.30153	6.75779	2.51503	2.3992
1.98422	6.37222	3.68092	-0.878168	6.28604	4.66843	-0.837197	6.4584	2.69341	-0.919139
1.99182	-7.49676	1.73084	-0.419096	-8.43628	1.40149	-0.445226	-6.55725	2.06019	-0.392967
1.99151	8.49012	1.18239	2.23697	8.50697	2.17445	2.15295	8.47326	0.190324	2.32099
1.99348	-5.84227	1.45694	2.13397	-5.67468	0.790719	2.85616	-6.00986	2.12316	1.41179
1.99005	5.92564	-0.271198	-3.9232	6.43638	0.577182	-4.02052	5.4149	-1.11958	-3.82588
1.99681	6.55334	1.29725	1.0299	5.94379	2.04777	0.78095	7.16289	0.546731	1.27886
1.98759	-5.30695	1.91599	-2.21165	-5.62842	2.62768	-1.59701	-4.98548	1.2043	-2.82629
1.99791	5.9213	1.9229	-4.23017	5.91378	2.34216	-5.13686	5.92882	1.50364	-3.32349
1.98916	6.47405	-0.939179	1.87024	7.27549	-0.44037	1.55709	5.67261	-1.43799	2.18339
1.99525	-7.82427	-1.61563	-0.425888	-7.5363	-2.56886	-0.486495	-8.11224	-0.662394	-0.36528
1.99008	7.01066	-0.029325	-0.35898	6.40597	0.760802	-0.346295	7.61534	-0.819453	-0.371666
1.99395	-8.07692	0.409356	-0.709157	-8.59632	0.347797	0.139599	-7.55751	0.470914	-1.55791
1.99321	-5.18374	-0.961674	-2.71613	-4.54487	-0.348243	-3.17303	-5.82262	-1.5751	-2.25923
1.99014	-7.43912	-0.299081	-2.22479	-8.26659	0.25304	-2.2497	-6.61165	-0.851202	-2.19987
2.0128	5.71828	-0.47962	-1.25116	5.2519	0.363883	-0.961608	6.18465	-1.32312	-1.5407
1.99397	-6.27314	-2.42147	-0.72134	-6.20309	-2.39163	-1.71541	-6.34318	-2.45132	0.272733
1.99182	-4.38377	-0.738623	1.52215	-3.92595	0.130955	1.3607	-4.84159	-1.6082	1.68361
1.98144	-5.41269	-2.0829	0.010991	-5.34301	-1.1952	0.445338	-5.48237	-2.9706	-0.423355
1.99083	-7.79448	-3.96292	0.109555	-7.09523	-3.25463	0.094448	-8.49373	-4.6712	0.124662
1.99254	7.41108	0.563118	-1.22286	6.85076	0.573468	-2.04656	7.9714	0.552769	-0.399152
1.99261	-5.25835	-1.43859	2.68716	-5.94462	-1.47764	1.96596	-4.57208	-1.39953	3.40836
1.99482	-4.95857	0.370859	3.43197	-4.59357	0.049449	2.56116	-5.32356	0.692269	4.30277
1.99252	5.65958	-1.77682	-0.410876	6.65329	-1.82726	-0.360398	4.66588	-1.72638	-0.461353
1.9965	-7.17609	1.65277	3.62299	-7.8844	1.68678	4.32559	-6.46779	1.61876	2.9204
1.99532	5.707	-1.35095	4.65322	5.40409	-0.849176	3.84588	6.0099	-1.85272	5.46056
1.98772	9.14332	0.156572	0.228988	9.98932	0.176886	-0.292187	8.29731	0.136258	0.750164
1.99633	5.33482	-2.32978	-1.79486	5.26278	-3.24508	-1.40322	5.40686	-1.41448	-2.18649
1.99432	7.77719	2.19259	-1.25104	8.56425	2.36664	-0.664037	6.99013	2.01853	-1.83804
1.99169	7.86454	-2.32721	-0.874659	6.9853	-2.38718	-1.3384	8.74378	-2.26723	-0.410918
1.98903	7.76919	1.98787	0.316334	6.92679	2.5148	0.358375	8.61159	1.46094	0.274294
2.00324	-6.9125	1.562	0.934539	-7.24075	0.661226	1.22456	-6.58425	2.46276	0.644521
1.99308	-4.75728	2.05097	0.188073	-3.78455	1.8408	0.24008	-5.73002	2.26115	0.136065
1.99405	6.13894	-3.48113	1.18267	6.01362	-3.49175	0.193605	6.26425	-3.47051	2.17173
1.99789	4.99532	0.96959	1.42845	5.85437	1.30402	1.81326	4.13627	0.635163	1.04363
1.99801	-7.33923	-0.85805	0.775257	-6.72959	-1.64886	0.744091	-7.94886	-0.067237	0.806422
1.99777	4.90201	-1.45604	1.4808	4.08085	-0.903186	1.61428	5.72317	-2.00889	1.34733
1.99082	-6.15839	-0.70036	2.88957	-7.05147	-0.80151	2.46177	-5.26532	-0.59921	3.31738
2.00166	8.17939	-0.869966	-1.27455	8.47629	-0.318256	-0.494082	7.88249	-1.42168	-2.05501
1.9936	4.01408	-1.56685	0.752275	4.61563	-2.358	0.828574	3.41253	-0.775692	0.675975
1.99082	5.4197	-1.67658	1.21422	5.59994	-2.32196	0.478112	5.23947	-1.03121	1.95032
2.00426	6.52335	-2.32082	-0.367389	6.33456	-3.30495	-0.377655	6.71214	-1.33669	-0.357123
2.00467	-6.72463	1.43291	1.80797	-7.18774	1.67778	2.66251	-6.26151	1.18805	0.953434
1.99479	6.75194	-0.943719	2.00064	6.33997	-1.7655	1.61368	7.16391	-0.121934	2.38761
1.98547	8.20188	0.455214	0.744927	8.49903	0.455524	1.69215	7.90472	0.454904	-0.202294
1.99859	6.92472	0.409957	-0.397589	7.28086	-0.393947	0.077273	6.56859	1.21386	-0.872451
1.993	5.91273	1.75396	1.50948	6.23581	2.45066	0.874478	5.58964	1.05726	2.14449
1.99433	4.83816	-2.13029	-0.523486	5.71707	-1.70176	-0.328016	3.95925	-2.55882	-0.718956
1.99397	6.01107	1.19141	0.684776	5.38019	1.96287	0.65642	6.64196	0.419943	0.713132
2.01374	-6.4795	-0.141059	6.07748	-6.56422	-0.167841	7.08043	-6.39478	-0.114277	5.07454
1.99052	8.37598	-1.49328	1.22523	8.45067	-2.13847	0.471116	8.30129	-0.848092	1.97935
2.00362	-6.53046	3.07648	0.735617	-6.88647	3.95077	1.07102	-6.17445	2.20218	0.400218
1.99288	6.71334	1.95986	-0.119256	7.56969	1.45226	-0.162949	5.85699	2.46745	-0.075564
1.99275	7.66389	-0.832288	-2.50987	8.40334	-0.165045	-2.5374	6.92443	-1.49953	-2.48234
1.99129	6.91754	0.835992	2.13999	6.33054	1.33917	2.76733	7.50453	0.332812	1.51266
1.99427	4.5145	-1.25223	-2.1941	4.46267	-0.51319	-2.8615	4.56633	-1.99127	-1.52671
1.99449	7.81594	-0.35167	-0.789791	8.16471	-0.867595	-0.010895	7.46716	0.164255	-1.56869
1.99705	8.06374	2.15212	-3.66112	8.55342	2.37123	-4.50329	7.57406	1.93301	-2.81895
2.00323	-6.11382	-2.18322	0.555187	-6.22549	-3.17509	0.638525	-6.00215	-1.19134	0.471849
1.99714	6.51091	0.189426	-2.87255	5.52115	0.274526	-2.77114	7.50066	0.104326	-2.97396
1.99859	6.93742	-2.26354	0.701138	7.55168	-3.04382	0.81275	6.32317	-1.48327	0.589526
1.9943	5.96342	-1.80712	-1.42706	5.62763	-0.872934	-1.33302	6.29922	-2.74131	-1.52111
2.00099	5.20483	0.986707	-1.09134	4.90843	0.436858	-1.87288	5.50123	1.53655	-0.309799
2.00965	-5.95243	-3.60966	-0.500479	-5.94372	-4.60717	-0.621181	-5.96115	-2.61215	-0.379777
1.99796	-6.38608	1.52197	-2.20471	-6.7931	2.00657	-2.97767	-5.97906	1.03737	-1.43176
1.99574	7.76686	-2.72105	-0.035145	8.7449	-2.52326	-0.028963	6.78881	-2.91884	-0.041327
1.99739	7.40158	3.1985	-0.360101	8.37008	3.42924	-0.43859	6.43308	2.96776	-0.281611
1.9945	8.00993	1.61057	0.418691	7.87577	2.58938	0.554461	8.14408	0.631753	0.282921
1.99753	-7.59806	-1.59035	0.071245	-7.50355	-0.635846	-0.207184	-7.69257	-2.54485	0.349675
2.00664	-6.04274	-3.01739	-3.31033	-6.02767	-2.34927	-2.56197	-6.05781	-3.6855	-4.05869
1.98628	8.66798	-0.468359	-1.87225	9.14052	0.254128	-1.38128	8.19544	-1.19084	-2.36321
2.00065	-8.99127	0.884824	0.421676	-8.09011	0.473868	0.281446	-9.89244	1.29578	0.561906
2.01197	-8.51303	-0.37702	-3.16253	-9.17	-0.425648	-3.92282	-7.85607	-0.328393	-2.40224
1.9909	-7.1271	2.64636	-0.548275	-6.15936	2.41957	-0.4938	-8.09483	2.87315	-0.60275
1.99308	7.3939	-0.228061	0.678734	7.21084	-0.207219	1.65809	7.57696	-0.248904	-0.300626
1.99058	6.80755	-0.796145	-2.49794	7.31261	0.016574	-2.22409	6.30248	-1.60886	-2.77179
1.99668	-5.07934	-1.5498	-0.226484	-4.10917	-1.31471	-0.212261	-6.0495	-1.78488	-0.240707
2.00843	7.80499	-0.204153	-4.75999	8.18829	-0.224347	-5.68796	7.42169	-0.183959	-3.83202
1.99791	6.6041	-1.82017	1.06008	7.08936	-1.44784	1.84989	6.11884	-2.19249	0.27026
2.01203	6.97686	1.27532	3.99783	7.29178	1.52139	4.92105	6.66194	1.02925	3.0746
2.0008	-6.58244	2.46602	0.478592	-5.79106	3.07689	0.515453	-7.37381	1.85514	0.44173
2.01858	7.39881	-0.147242	4.99438	7.69125	-0.156725	5.96033	7.10636	-0.137759	4.02843
1.99961	6.3714	-3.59597	-0.179602	6.36906	-4.59536	-0.208196	6.37374	-2.59657	-0.151008
1.99005	7.07589	-0.54515	1.90044	6.3387	-0.977116	2.41038	7.81308	-0.113185	1.39051
1.99179	6.07728	1.94397	-1.57322	6.0459	1.92778	-2.56849	6.10867	1.96016	-0.577958
1.99591	-5.50582	1.06748	-1.67469	-5.62997	1.51333	-0.790539	-5.38167	0.621639	-2.55885
1.99714	-7.15647	0.019297	-0.436375	-7.68944	0.18018	0.392598	-6.6235	-0.141586	-1.26535
1.99328	6.92309	-1.07874	-3.44697	7.60625	-0.535738	-2.96558	6.23994	-1.62174	-3.92836
2.00569	-5.86036	3.3186	3.3718	-5.85726	2.63698	2.63622	-5.86346	4.00022	4.10738
1.99075	-6.1232	-4.547	0.802913	-6.09472	-5.03556	-0.063841	-6.15168	-4.05844	1.66967
1.98314	8.26303	-0.351204	-0.452463	9.17326	-0.377086	-0.060021	7.3528	-0.325322	-0.844904
1.9828	6.35054	0.6622	-2.78226	5.72324	1.27022	-3.25097	6.97784	0.054182	-2.31356
1.99328	9.01334	-2.42091	0.338303	8.83008	-1.44331	0.275103	9.1966	-3.39852	0.401504
2.00003	-8.48325	-0.032488	3.72384	-8.14875	-0.157256	2.78973	-8.81775	0.092279	4.65796
1.99542	-6.6402	-0.560502	4.79462	-6.56234	-0.483418	3.80295	-6.71805	-0.637587	5.7863
1.99264	7.98898	-2.85679	-1.97918	8.61956	-2.70141	-2.73475	7.35841	-3.01217	-1.22361
1.99746	-6.87368	1.90251	-0.127868	-6.18058	2.61998	-0.079806	-7.56677	1.18504	-0.17593
1.98989	-4.86395	3.50765	0.572961	-5.84397	3.67929	0.577073	-3.88393	3.33601	0.568849
1.99743	7.02134	1.39849	0.31834	7.61964	0.599694	0.281078	6.42303	2.19729	0.355601
1.99689	6.39172	1.08127	2.11244	6.21158	1.65484	1.31529	6.57186	0.507693	2.90959
1.9889	6.08609	-2.32867	2.20768	6.12337	-2.28738	1.21479	6.04881	-2.36996	3.20058
1.99332	-8.16262	-1.27025	-0.344947	-8.14807	-0.274519	-0.385543	-8.17718	-2.26597	-0.30435
1.99526	-6.40728	1.17155	-2.80963	-6.47585	0.849067	-1.86806	-6.33871	1.49404	-3.75121
1.99433	-5.63045	-1.13872	-2.22592	-6.01706	-2.05175	-2.33193	-5.24384	-0.225687	-2.11992
1.99431	-5.0996	2.28789	0.158229	-5.99422	2.72736	0.129035	-4.20499	1.84841	0.187423
1.9939	4.59907	1.67454	0.377364	5.41921	2.2403	0.411738	3.77892	1.10879	0.342989
2.01651	6.77548	0.457455	5.16405	6.92244	0.54624	6.15757	6.62851	0.368669	4.17052
1.98975	-7.87215	-0.429279	-1.45624	-7.91631	-0.37454	-2.44862	-7.82798	-0.484018	-0.46385
2.00183	-6.48111	-1.32137	0.689189	-7.26013	-0.693437	0.715006	-5.70209	-1.9493	0.663372
1.99493	7.45287	1.62963	0.276263	8.13379	0.901091	0.299171	6.77196	2.35816	0.253355
1.99058	-6.87101	-0.086725	-2.27325	-7.23027	0.751654	-1.87493	-6.51176	-0.925104	-2.67157
1.99946	7.30889	1.57335	2.42396	6.79411	2.3591	2.76611	7.82366	0.787601	2.08181
1.9928	-6.44494	-1.88629	-1.06331	-7.32224	-1.60167	-0.686263	-5.56765	-2.17091	-1.44036
1.99174	-6.96399	1.04238	2.37332	-7.58791	0.281652	2.21909	-6.34008	1.80311	2.52754
1.99189	-7.34241	-1.2923	1.51512	-7.23835	-0.670246	2.28592	-7.44647	-1.91435	0.74432
1.99392	8.03449	0.668711	-0.762678	8.02102	1.65395	-0.914492	8.04797	-0.316531	-0.610864
2.0095	5.661	0.007467	-4.97617	5.57614	0.06633	-5.9756	5.74586	-0.051397	-3.97674
1.98948	6.63829	0.039611	-1.38867	6.11755	-0.137988	-2.2174	7.15904	0.217209	-0.559934
1.99131	-6.36009	1.96705	-1.2339	-6.32614	1.62172	-0.300663	-6.39403	2.31238	-2.16713
1.99432	-5.27062	1.59034	1.22527	-6.02836	2.16054	1.53355	-4.51288	1.02014	0.916998
1.99727	-5.74985	-0.066196	2.90809	-6.00893	0.739062	2.37733	-5.49076	-0.871455	3.43884
1.99177	-7.04165	-2.35463	-0.062101	-6.08589	-2.63413	-0.0481	-7.9974	-2.07513	-0.076101
1.99588	-4.77295	-1.12837	0.968373	-4.08998	-0.733012	0.357533	-5.45592	-1.52373	1.57921
1.99249	-5.90982	-0.721221	2.05089	-5.28514	0.053301	2.00197	-6.5345	-1.49574	2.09981
1.99486	-6.7623	1.0288	-0.985433	-6.17695	0.999628	-1.79251	-7.34765	1.05797	-0.178351
2.00496	6.36168	-2.53139	-2.66936	6.4398	-3.27806	-3.33371	6.28356	-1.78473	-2.00501
1.9862	-8.76776	0.203321	1.39026	-8.06485	0.885862	1.55243	-9.47067	-0.479221	1.22808
1.99566	5.6356	-1.74916	0.507861	5.64367	-1.37494	1.43283	5.62753	-2.12337	-0.417103
1.99065	6.32569	-1.46702	3.17437	5.7592	-2.12339	3.66318	6.89219	-0.810657	2.68555
1.98906	-5.59645	1.1596	-2.59093	-6.13096	1.56702	-3.32401	-5.06193	0.752179	-1.85786
1.99059	7.38074	-1.4253	1.84737	7.94224	-0.698346	2.23062	6.81925	-2.15225	1.46412
1.99455	-7.36563	1.64834	0.656762	-6.41987	1.96393	0.634289	-8.31139	1.33276	0.679234
1.99344	-8.82965	0.479616	-0.71778	-9.38084	0.467709	0.112581	-8.27847	0.491524	-1.54814
1.9922	7.78604	-0.04474	2.33917	7.3493	0.029964	3.2313	8.22278	-0.119445	1.44704
1.9922	6.59473	-1.65064	-0.588728	7.55117	-1.38071	-0.521164	5.63828	-1.92057	-0.656292
1.99266	-6.50637	2.48887	-0.284014	-6.58346	1.81921	-1.0177	-6.42928	3.15853	0.449667
1.99465	-8.04556	-1.18342	-0.791232	-7.38705	-1.63646	-1.3877	-8.70406	-0.730386	-0.19476
1.99235	-5.59381	-2.2393	1.38929	-4.74023	-1.87679	1.7531	-6.44739	-2.6018	1.02547
1.99521	-5.79219	-1.87686	-1.13848	-5.86433	-2.03339	-0.155879	-5.72004	-1.72033	-2.12109
2.00698	-6.18254	2.83137	2.90431	-6.22791	1.99708	2.34851	-6.13717	3.66565	3.4601
1.98877	8.09676	1.43469	0.617073	8.98899	0.995779	0.625691	7.20452	1.87359	0.608454
1.9884	8.77512	0.281744	-0.380756	7.98258	0.285373	-0.981002	9.56767	0.278115	0.21949
1.99282	6.8834	0.762539	-1.90517	7.43709	-0.046981	-2.08107	6.32972	1.57206	-1.72928
1.99493	7.42057	-1.03967	-1.45649	8.31885	-0.711523	-1.17305	6.52228	-1.36782	-1.73993
1.98275	6.12176	2.61176	-0.501691	5.29335	3.13271	-0.660313	6.95018	2.09082	-0.343068
1.99317	-7.24018	0.007121	-2.22263	-8.13247	-0.266492	-1.87316	-6.34789	0.280735	-2.5721
1.99672	7.61618	-0.855926	0.376585	7.28222	-1.7966	0.358231	7.95014	0.084745	0.394939
2.01164	-5.88774	-5.12326	-0.367747	-5.87506	-4.11998	-0.297457	-5.90042	-6.12654	-0.438038
1.99224	-6.06912	-0.44091	3.24628	-5.64462	-0.284991	2.35873	-6.49361	-0.59683	4.13383
2.00015	5.93247	-0.855798	1.50623	6.12061	-0.1758	2.21501	5.74433	-1.5358	0.797462
1.99226	6.33203	1.88666	1.19701	6.30378	2.04283	0.213608	6.36027	1.7305	2.18042
1.98706	8.26583	0.482484	2.62902	9.04631	0.119579	2.13279	7.48535	0.84539	3.12526
1.99062	5.27646	0.238563	2.79932	5.60748	1.12028	2.47739	4.94544	-0.643155	3.12124
1.99582	-6.86303	-1.50285	1.3884	-7.35313	-1.20255	2.20415	-6.37293	-1.80315	0.572653
1.99969	6.32573	-0.481747	-0.869231	6.13604	-1.2102	-0.211154	6.51542	0.246703	-1.52731
1.99532	6.98008	-1.41348	0.291134	7.64534	-0.670893	0.327381	6.31483	-2.15607	0.254887
1.99031	4.74834	-3.1075	-0.142293	5.46802	-3.79453	-0.122669	4.02867	-2.42047	-0.161916
1.99454	7.05505	2.28096	-0.894486	7.73153	2.08697	-0.187884	6.37857	2.47496	-1.60109
1.99746	-5.96546	1.93666	-1.5686	-6.10743	2.42696	-0.710167	-5.82348	1.44635	-2.42703
2.00142	-6.72179	-0.869277	-1.28553	-6.26999	-1.44383	-0.602018	-7.17359	-0.294722	-1.96904
1.99512	5.15885	1.69371	-0.753292	4.18096	1.4973	-0.736398	6.13673	1.89012	-0.770187
1.9874	8.4936	0.358449	-0.396378	8.66959	1.33619	-0.374365	8.31761	-0.619293	-0.418391
1.99506	5.56678	-1.8487	-0.825954	5.43887	-0.967442	-1.27551	5.69469	-2.72995	-0.376401
1.99752	-8.28974	0.385678	-1.52323	-8.54244	0.529031	-2.4788	-8.03704	0.242326	-0.567653
1.99624	7.68964	1.05613	0.649428	8.16078	0.178553	0.585142	7.2185	1.93371	0.713715
1.9927	6.53558	-2.16651	1.33796	6.74462	-1.3334	1.84286	6.32655	-2.99964	0.833057
2.00813	-6.20569	3.51916	0.38971	-6.2958	4.51487	0.482399	-6.11559	2.52346	0.29702
1.9877	5.82402	1.04171	-1.47746	5.0588	0.604974	-1.01764	6.58925	1.47844	-1.93728
1.98783	4.89405	-1.98368	1.07881	5.60358	-2.32086	1.68769	4.18452	-1.64649	0.469927
1.99188	7.42067	0.659433	-0.813371	6.80654	1.19899	-0.244491	8.03479	0.119876	-1.38225
1.99534	5.55844	-0.462779	-2.16875	4.61835	-0.224041	-1.93511	6.49853	-0.701518	-2.40239
2.0002	-5.77004	-0.512882	5.88141	-5.67283	-0.546685	6.8762	-5.86725	-0.479079	4.88662
1.99821	6.95926	-1.30863	-0.783923	6.52831	-2.209	-0.741195	7.39022	-0.40826	-0.82665
1.99614	-5.25172	-1.40746	-0.616189	-4.79438	-0.642476	-1.0654	-5.70905	-2.17244	-0.16698
1.99744	-7.652	1.29524	0.407184	-7.06931	2.10634	0.402589	-8.2347	0.484137	0.411778
1.99836	4.43232	1.26697	0.440515	5.22547	1.83198	0.664203	3.63916	0.701969	0.216827
1.98055	-6.67393	1.16535	2.75899	-6.42355	1.96832	3.28168	-6.92432	0.362388	2.23631
1.98726	-5.78474	-2.69723	-0.448641	-5.03996	-2.03996	-0.4242	-6.52951	-3.3545	-0.473082
1.99259	-7.75427	0.659597	-0.620697	-8.14707	0.604696	0.293251	-7.36147	0.714498	-1.53464
1.99097	-5.29696	-1.68366	0.5191	-4.38693	-2.05809	0.368658	-6.207	-1.30922	0.669543
1.99321	-6.8379	-1.37985	2.61949	-6.32121	-2.1353	2.22509	-7.35458	-0.624403	3.0139
1.98614	-9.5038	0.149056	-0.267111	-9.07299	-0.745644	-0.256771	-9.9346	1.04375	-0.277451
1.99946	-6.11439	1.64521	-0.729908	-6.07487	1.23105	-1.63896	-6.15391	2.05938	0.17914
2.00026	-4.4545	1.02325	-0.160551	-3.67034	0.402531	-0.153887	-5.23867	1.64397	-0.167215
1.99153	-6.58623	-2.12775	-0.659055	-6.57031	-2.60854	0.212801	-6.60215	-1.64696	-1.53091
1.98535	-5.90347	-1.06418	-2.84409	-6.77884	-1.34827	-2.47203	-5.02811	-0.780097	-3.21615
1.9924	-5.85781	-1.29517	1.90294	-5.7458	-0.519804	2.51832	-5.96982	-2.07053	1.28757
1.99865	-7.97634	2.7686	-0.139122	-7.02933	2.45141	-0.104084	-8.92334	3.08578	-0.174159
1.99513	-7.34775	1.24165	1.55808	-7.93419	0.473965	1.30931	-6.76131	2.00933	1.80685
1.99152	-7.39121	-0.479055	-1.48508	-6.46835	-0.519568	-1.85687	-8.31406	-0.438542	-1.11328
1.99806	7.00215	0.855703	-0.114544	7.46157	-0.031332	-0.127577	6.54274	1.74274	-0.10151
2.00256	-6.71534	0.396028	1.43883	-6.72157	-0.366005	2.08831	-6.70911	1.15806	0.789354
1.98581	-6.64634	0.896172	-2.43576	-7.14953	0.046848	-2.32943	-6.14314	1.7455	-2.54209
1.99162	-5.87026	0.32925	-3.64427	-5.18911	0.172666	-2.93494	-6.55142	0.485835	-4.3536
1.99175	-6.15509	3.51615	0.64633	-6.1238	3.69719	1.62511	-6.18639	3.33511	-0.332453
1.98869	-6.34128	0.71599	3.59549	-5.75792	0.567855	2.80399	-6.92465	0.864126	4.38698
1.99348	-8.57725	-2.97624	0.125079	-7.85032	-2.29437	0.135447	-9.30418	-3.65811	0.114712
1.99321	-6.65861	1.71557	-0.46634	-7.57387	1.32169	-0.447304	-5.74334	2.10946	-0.485377
1.99436	-7.29419	1.57095	-1.7323	-6.51502	2.1915	-1.68556	-8.07336	0.950401	-1.77905
1.99316	-5.36938	0.896735	-2.63232	-5.82543	1.51797	-2.00044	-4.91333	0.275503	-3.26419
1.98275	-5.92026	4.3481	0.072826	-6.55533	5.10815	0.029942	-5.28519	3.58805	0.11571
1.99129	-7.6891	0.87397	0.723508	-7.44856	1.83798	0.659205	-7.92964	-0.090039	0.78781
1.99097	-5.18587	-1.44076	2.37709	-5.7911	-2.23087	2.3569	-4.58064	-0.650647	2.39729
2.00362	-6.85802	-1.20539	-0.788471	-6.52911	-1.99725	-0.270384	-7.18694	-0.413541	-1.30656
2.00044	-7.61041	-2.69561	0.262205	-6.62863	-2.8767	0.201024	-8.59219	-2.51453	0.323385
1.99229	-6.2434	-0.856695	-1.75967	-6.12058	-1.75607	-1.34938	-6.36622	0.042685	-2.16996
1.9969	-6.26004	1.37922	1.31783	-6.14535	1.73997	0.393921	-6.37474	1.01848	2.24174
1.99597	-6.01267	-3.70739	2.07488	-6.01405	-2.89601	1.49381	-6.01128	-4.51876	2.65596
1.99973	-6.17323	-2.18225	3.98305	-6.1433	-1.67272	3.12327	-6.20315	-2.69177	4.84283
1.99249	-5.41512	1.18416	2.49298	-5.64441	2.08674	2.84694	-5.18584	0.281587	2.13903
2.00323	-6.69001	-0.008214	3.55082	-6.48117	0.05865	2.5735	-6.89885	-0.075077	4.52813
1.98978	5.44589	-1.80098	-0.440413	5.42168	-1.51181	-1.39204	5.47009	-2.09015	0.511218
2.01353	7.6724	0.221387	-4.36325	8.0034	0.247606	-5.31368	7.3414	0.195168	-3.41282
1.9951	6.69968	-1.01473	-2.39398	6.13902	-1.73604	-2.79458	7.26034	-0.293419	-1.99339
1.99232	-7.40083	0.340083	-2.00601	-6.58756	0.11859	-2.53692	-8.2141	0.561577	-1.4751
1.99676	-5.00109	-2.23213	-0.317367	-5.91058	-2.64354	-0.335701	-4.0916	-1.82072	-0.299033
1.99909	5.35966	1.93367	0.639636	5.98918	2.70989	0.656092	4.73013	1.15745	0.62318
1.98864	6.33899	-2.72454	4.1049	6.35759	-3.19811	4.979	6.3204	-2.25097	3.23079
1.99298	-7.21485	-2.07939	0.489949	-7.88085	-1.33859	0.515438	-6.54884	-2.82019	0.464461
1.98872	-5.75284	2.78757	0.721563	-5.65255	2.77132	-0.267595	-5.85313	2.80382	1.71072
1.99437	-5.21148	0.987402	2.38458	-5.6275	1.83936	2.07559	-4.79546	0.135444	2.69357
1.99241	4.74663	-0.962449	3.45702	5.39562	-1.62377	3.82293	4.09763	-0.301125	3.09112
1.99525	-8.18277	-0.439136	-1.41838	-8.79059	0.007601	-0.76551	-7.57495	-0.885874	-2.07125
1.99065	6.35964	1.97948	-0.468648	6.05615	2.92041	-0.353701	6.66314	1.03855	-0.583595
1.99536	7.11249	0.517496	-1.33291	6.69425	1.34385	-1.70383	7.53073	-0.308856	-0.961987
1.99689	-5.17099	1.05067	-0.343039	-4.5022	0.309495	-0.326418	-5.83977	1.79185	-0.35966
1.99716	-8.01551	-1.77053	-0.379393	-7.79314	-2.74397	-0.390399	-8.23787	-0.797081	-0.368388
1.99473	-7.82886	1.70433	-1.26733	-7.69069	1.29354	-2.16561	-7.96702	2.11512	-0.369057
1.99509	-5.46546	-0.942465	-1.22163	-5.03816	-0.08438	-1.49767	-5.89276	-1.80055	-0.94559
1.98285	-7.26946	-0.646118	0.931975	-7.93367	-0.061924	0.484234	-6.60526	-1.23031	1.37972
2.00554	-7.39865	1.58277	1.49041	-6.76162	2.29224	1.17996	-8.03569	0.873297	1.80086
1.99463	6.87878	-0.30453	1.69607	5.97371	-0.313428	2.11487	7.78386	-0.295631	1.27728
1.99514	7.08007	-1.76294	-0.588743	7.83001	-1.86237	-1.23902	6.33014	-1.6635	0.061534
1.99308	-9.10526	2.10459	0.44287	-9.15381	3.09948	0.473061	-9.0567	1.10969	0.412678
1.99276	-6.95452	0.234065	2.17197	-7.66405	-0.448398	2.32557	-6.245	0.916529	2.01836
1.99259	-5.19526	1.24197	-1.7731	-4.4306	0.733503	-1.38664	-5.95993	1.75044	-2.15957
2.00057	6.1471	-0.092102	-5.23996	6.3133	-0.176723	-6.22271	5.98091	-0.007481	-4.25721
1.9949	6.01668	0.899108	2.20679	6.2127	0.534281	3.1142	5.82066	1.26394	1.29939
1.9961	-5.13378	-1.20982	0.288951	-6.01677	-1.67471	0.306619	-4.25079	-0.744939	0.271283
1.99558	-6.32622	-0.668929	-1.69141	-6.19749	-1.63388	-1.91023	-6.45495	0.296022	-1.47259
2.00062	8.97491	-1.04091	0.685528	9.71681	-1.34429	1.284	8.23301	-0.737537	0.08706
1.99288	5.80513	0.596535	-1.74049	5.81597	-0.222779	-2.3075	5.79428	1.41585	-1.17348
1.99085	7.25608	0.754144	0.428214	7.65935	0.557007	-0.460261	6.85282	0.95128	1.31669
1.99707	6.48431	-1.24265	0.956132	5.6867	-1.11659	1.5435	7.28193	-1.36872	0.368769
2.00201	-5.02375	-1.99781	1.1927	-4.46588	-1.40299	1.7732	-5.58163	-2.59263	0.612198
1.9927	-6.73534	1.66763	-0.815428	-6.78262	1.24734	-1.71755	-6.68807	2.08793	0.086698
1.97656	9.05812	0.415371	0.178745	9.98259	0.552979	-0.142373	8.13365	0.277762	0.499862
1.99675	-7.21921	-1.45496	0.392191	-7.99512	-0.83026	0.459085	-6.4433	-2.07965	0.325297
1.9894	-3.49749	-0.505746	-1.47379	-3.90871	-0.510076	-2.37951	-3.08628	-0.501416	-0.568082
1.99075	-5.87829	-0.151999	2.46652	-6.83637	-0.254831	2.21697	-4.92021	-0.049167	2.71607
1.98717	-3.98736	-2.93927	-0.190698	-3.28328	-3.63721	-0.124671	-4.69144	-2.24133	-0.256724
1.99394	-7.88669	-2.211	0.369714	-8.54323	-2.19789	-0.380445	-7.23016	-2.22411	1.11987
1.99131	-7.25958	0.363719	1.21557	-7.41012	1.34209	1.10852	-7.10903	-0.614652	1.32262
1.9931	-7.48269	-1.03321	-0.566286	-6.91138	-1.84961	-0.580485	-8.05399	-0.2168	-0.552086
1.98651	-6.5334	-0.18233	-3.74514	-5.86846	-0.594996	-3.13349	-7.19835	0.230337	-4.35679
1.9853	-8.42889	0.494934	-1.80343	-9.00888	0.473666	-0.998123	-7.8489	0.516202	-2.60873
1.99499	-4.52711	1.83071	0.226351	-5.39385	2.32262	0.184073	-3.66037	1.3388	0.268629
1.9913	-5.97141	2.40033	-1.04553	-6.27833	2.66765	-0.136872	-5.66449	2.13302	-1.95419
1.98302	-5.33178	0.524154	-2.72272	-5.58074	1.10822	-1.96115	-5.08283	-0.059915	-3.48428
1.99135	-5.63553	3.52636	0.467918	-5.60497	3.50287	1.46285	-5.6661	3.54984	-0.527011
1.99441	-6.48497	1.60949	1.55618	-6.50554	0.8857	2.24184	-6.4644	2.33328	0.870532
1.99327	-6.13108	-2.06021	-3.77473	-6.12404	-2.46427	-4.68576	-6.13811	-1.65616	-2.86371
1.99362	-5.0932	-1.20568	-0.541947	-5.84688	-1.8551	-0.604075	-4.33952	-0.556271	-0.479819
2.01349	5.94393	6.679	0.285069	5.92262	7.68395	0.341295	5.96524	5.67405	0.228842
1.99297	-7.0411	-1.07638	-1.52236	-7.83232	-0.470688	-1.53198	-6.24988	-1.68206	-1.51274
1.98925	-3.8833	0.178418	4.01269	-2.90917	0.37914	4.01992	-4.85743	-0.022305	4.00547
1.99182	-7.40195	1.96727	-1.65383	-6.59088	2.50619	-1.86254	-8.21302	1.42835	-1.44511
1.99225	-8.20571	-0.003854	1.04812	-7.92296	-0.347839	1.93918	-8.48847	0.340131	0.157066
1.99326	-5.53332	1.24528	1.83119	-5.51446	0.854713	2.74791	-5.55218	1.63585	0.914477
1.99392	-5.42195	-1.96993	1.30004	-5.3721	-1.58729	2.21929	-5.47179	-2.35257	0.380779
2.00012	-4.15366	1.34167	-0.657857	-3.38277	0.705256	-0.629209	-4.92455	1.97808	-0.686505
1.99782	4.52611	-1.03917	0.543662	3.93931	-0.475584	-0.035876	5.1129	-1.60275	1.1232
1.99487	-6.09571	3.72448	-1.56057	-6.07068	3.54193	-0.580306	-6.12074	3.90704	-2.54084
1.98603	-7.82612	0.559852	-3.68689	-8.63334	0.387686	-3.13478	-7.01889	0.732018	-4.23901
2.00928	-5.23974	-0.388088	-1.39506	-4.85273	-1.09458	-0.794744	-5.62676	0.318407	-1.99538
1.99377	-5.14247	0.985401	2.14371	-4.19651	0.704742	2.00168	-6.08842	1.26606	2.28575
1.97672	9.08941	-0.092707	0.492924	8.18397	-0.341405	0.801437	9.99485	0.155991	0.18441
1.99068	-7.94766	-0.360984	0.025531	-7.79357	-1.34232	0.088306	-8.10176	0.620348	-0.037244
1.9911	-5.77612	-1.1898	0.7143	-5.70409	-1.27831	-0.274689	-5.84815	-1.1013	1.70329
1.99016	-6.3833	1.64918	-0.894636	-5.52027	2.1354	-0.800018	-7.24633	1.16295	-0.989253
1.98845	5.77426	-2.63029	-0.716205	5.68251	-2.545	0.270097	5.86601	-2.71558	-1.70251
1.99717	-7.39595	1.21593	0.756292	-7.23907	2.20211	0.75455	-7.55284	0.229749	0.758035
1.98534	6.09087	-0.583214	-3.89783	5.71844	-1.44775	-4.21289	6.46331	0.281318	-3.58276
1.99471	5.75339	-0.761216	-1.10542	5.74268	-1.63002	-0.615747	5.7641	0.107591	-1.59509
1.99388	-5.15277	-1.46197	-1.68393	-5.85805	-2.13335	-1.47013	-4.44749	-0.790588	-1.89773
1.99296	6.94873	-0.246536	-1.78471	6.9964	-1.16145	-2.17666	6.90107	0.668383	-1.39276
1.98889	-6.37826	-2.30677	-0.501587	-7.34415	-2.10555	-0.377204	-5.41236	-2.508	-0.625969
1.98802	6.14927	-0.17424	4.80197	6.54767	-0.577658	5.61841	5.75087	0.229177	3.98552
1.98878	8.07818	0.634161	0.294852	8.36745	0.581276	-0.655064	7.78892	0.687046	1.24477
2.00033	4.39806	0.020258	1.47666	3.56591	-0.272064	1.00505	5.23021	0.31258	1.94826
1.9963	5.53985	-1.85243	2.03493	5.50319	-1.21365	2.80104	5.57651	-2.49121	1.26883
1.9943	-3.29802	1.94646	-1.05363	-2.40075	2.30759	-1.29608	-4.1953	1.58532	-0.811172
1.99378	6.07909	1.03975	1.21525	5.64252	1.58848	0.506664	6.51565	0.491024	1.92384
1.99026	-8.36342	-0.072585	2.25157	-8.19479	-0.562693	3.10107	-8.53205	0.417524	1.40207
1.99513	4.81551	2.00902	0.977889	5.02028	1.37522	1.72053	4.61075	2.64281	0.235251
1.99793	4.64985	1.83634	-0.360318	5.56759	2.2264	-0.300881	3.7321	1.44629	-0.419755
1.99587	4.81722	-0.315808	-1.62272	4.73888	-0.329893	-0.627971	4.89557	-0.301722	-2.61748
2.0034	-6.75386	-1.39825	0.885297	-7.22963	-0.610832	1.28157	-6.2781	-2.18566	0.48903
1.99262	-4.15474	1.44845	1.21833	-4.44698	2.39033	1.3601	-3.8625	0.506577	1.07656
1.98965	7.52671	1.47056	-1.13611	7.17468	1.44054	-2.06609	7.87873	1.50059	-0.206137
1.9928	6.85408	-1.00177	1.50776	7.3407	-0.140239	1.62515	6.36745	-1.86329	1.39037
1.98645	-8.87625	0.341773	-0.636534	-8.59835	0.344342	-1.59009	-9.15414	0.339203	0.31702
1.9945	-7.6896	-1.3766	-1.35286	-8.31616	-0.620345	-1.17961	-7.06304	-2.13285	-1.52612
1.9935	-3.90697	2.78813	0.564677	-3.22866	3.03206	1.25309	-4.58527	2.5442	-0.123737
1.99469	7.15035	-1.44799	-0.856841	7.87551	-0.89699	-0.450341	6.42519	-1.99899	-1.26334
1.99168	-5.95434	3.4156	1.39855	-5.96404	3.2283	2.37657	-5.94465	3.6029	0.420533
1.99359	6.40207	1.63081	-1.45464	6.50626	2.31724	-0.73941	6.29788	0.944376	-2.16988
1.99544	-5.01809	1.28334	-2.15261	-4.26695	0.817492	-2.61544	-5.76924	1.74919	-1.68978
1.99701	-7.65035	-0.086846	4.22159	-7.32216	-0.087987	3.27855	-7.97853	-0.085705	5.16462
1.99223	8.0879	-1.31444	1.32438	8.46067	-0.502221	1.76437	7.71512	-2.12665	0.884387
1.99056	-7.28215	0.774152	-2.57797	-7.664	0.123521	-1.92878	-6.9003	1.42478	-3.22717
1.9892	6.93002	3.31901	0.319193	6.37417	4.14352	0.298115	7.48586	2.4945	0.340271
1.99869	-7.35495	2.68425	-0.330189	-6.36807	2.58058	-0.448563	-8.34183	2.78793	-0.211815
1.99855	-5.41689	-0.719828	2.60588	-5.21942	-0.154664	1.8058	-5.61437	-1.28499	3.40597
1.99077	7.33268	0.701763	2.4681	8.21617	0.407368	2.11659	6.44919	0.996158	2.81961
2.00284	6.76573	0.690995	-0.384211	5.98798	1.32136	-0.408371	7.54349	0.060633	-0.360051
1.99064	-4.78075	-0.029943	-2.47054	-3.93259	0.112408	-1.96952	-5.6289	-0.172295	-2.97157
1.98751	-4.11256	-3.20548	-0.420028	-4.2382	-4.19125	-0.414367	-3.98692	-2.21971	-0.425689
1.99553	6.76025	-2.97888	-0.10853	7.62697	-2.48459	-0.107763	5.89352	-3.47317	-0.109297
1.97911	4.32865	-4.75734	-0.015522	3.93654	-5.66236	-0.095516	4.72077	-3.85232	0.064472
1.99561	-6.11473	0.799193	-3.14981	-6.40393	1.17435	-2.27161	-5.82554	0.424038	-4.02801
1.99049	-6.497	1.49852	1.13984	-6.12131	2.17226	0.511002	-6.8727	0.824781	1.76868
1.99116	8.36161	-0.300855	-1.32293	8.84544	-0.315616	-0.452947	7.87779	-0.286094	-2.19292
1.9969	-6.35396	-1.55059	2.47768	-6.40344	-0.562036	2.34646	-6.30447	-2.53914	2.60889
1.99381	-4.57058	-1.39433	0.746961	-4.56223	-0.465765	1.10961	-4.57894	-2.32289	0.384313
1.99206	-6.03255	-1.92067	1.0035	-6.13035	-2.09936	0.028524	-5.93475	-1.74199	1.97848
1.9893	-5.5665	2.48245	0.225673	-4.60088	2.71034	0.296097	-6.53213	2.25455	0.15525
1.98997	-6.31575	0.155565	4.5812	-6.31429	0.117906	3.58693	-6.31721	0.193224	5.57547
2.0041	6.23764	5.05337	0.091739	6.24137	6.05542	0.093809	6.2339	4.05133	0.08967
1.99032	-7.06297	-1.00649	-1.99253	-7.67354	-0.459678	-1.42812	-6.45241	-1.5533	-2.55693
2.01367	-6.81476	0.676021	-1.35906	-6.99646	-0.009306	-2.07393	-6.63306	1.36135	-0.644202
2.00319	7.38831	1.3984	-0.625607	6.60887	2.02727	-0.639402	8.16775	0.769529	-0.611812
2.00242	7.22406	0.330675	-4.04049	7.60872	0.282614	-4.96361	6.8394	0.378735	-3.11738
1.9912	-7.35688	0.943129	-2.16303	-6.7311	1.71739	-2.17445	-7.98267	0.168867	-2.1516
1.98398	-5.79937	2.44061	-1.23497	-5.86201	3.11486	-0.510063	-5.73673	1.76635	-1.95989
2.01053	6.3409	1.1085	4.59449	6.38891	1.36664	5.56486	6.29289	0.850367	3.62412
1.98954	-6.49028	-0.287721	1.99324	-5.54775	-0.529617	2.19984	-7.43281	-0.045826	1.78663
1.99893	-8.06863	1.46778	-0.258389	-7.62449	0.572492	-0.247037	-8.51277	2.36307	-0.269741
2.00586	-6.85573	0.244044	0.989658	-6.34281	1.10453	1.03799	-7.36866	-0.616446	0.941329
1.9865	-4.00209	-0.062165	0.349966	-4.65344	-0.806026	0.444649	-3.35074	0.681695	0.255283
1.99671	-4.95749	-1.35201	-3.06432	-5.48718	-1.85252	-2.38194	-4.42781	-0.851503	-3.74669
2.00164	7.63989	2.02482	0.46167	8.53422	2.46377	0.557306	6.74556	1.58587	0.366033
1.99842	8.15395	-0.910596	0.428034	8.0748	-1.89851	0.555264	8.23311	0.077316	0.300803
2.00101	-5.45958	-1.40342	0.330759	-6.37528	-1.00072	0.349564	-4.54389	-1.80611	0.311954
2.0309	6.24072	-5.51229	0.142844	6.30524	-6.52569	0.140424	6.1762	-4.49889	0.145264
2.00983	5.98851	3.45275	-2.54308	6.0296	4.26125	-3.13848	5.94741	2.64426	-1.94768
2.00496	-7.47659	-0.953565	-0.570322	-8.36458	-0.488599	-0.585906	-6.5886	-1.41853	-0.554738
1.99146	-5.68189	1.71774	1.81196	-5.7987	2.70364	1.73549	-5.56509	0.731844	1.88843
1.9936	7.91213	-0.324423	-1.37604	8.23644	-0.337099	-2.31852	7.58782	-0.311746	-0.433556
2.0038	-4.77302	1.10337	-0.652113	-5.64469	1.59199	-0.724505	-3.90135	0.614739	-0.579721
1.98968	-8.06883	-1.00041	0.256183	-7.91316	-1.89056	-0.159888	-8.22449	-0.110269	0.672254
1.99452	-7.91653	0.846672	0.772485	-8.58383	0.613916	0.068885	-7.24922	1.07943	1.47609
1.99255	6.66602	3.12125	2.09704	6.09363	3.89908	2.3418	7.23841	2.34341	1.85228
1.99751	6.46563	0.719632	2.32558	6.21855	1.68721	2.34175	6.7127	-0.247946	2.30941
1.98646	3.28568	0.002768	0.485061	3.79743	-0.845542	0.555651	2.77393	0.851078	0.414471
1.99239	7.69676	-1.52189	1.42161	6.99857	-2.23224	1.40351	8.39496	-0.811542	1.43971
1.98813	6.06888	-4.12782	-1.30924	6.05983	-3.57895	-2.13799	6.07792	-4.67668	-0.480478
1.99064	6.60066	-2.26059	0.431245	7.42278	-1.69953	0.431045	5.77855	-2.82165	0.431445
1.99462	8.4577	1.23492	-0.465315	7.71943	1.90491	-0.439054	9.19597	0.564933	-0.491576
1.99306	6.46266	0.585254	-3.14263	6.44706	1.54614	-3.4063	6.47827	-0.375635	-2.87896
1.99659	4.86792	0.396907	1.42051	4.40177	0.278649	0.545692	5.33407	0.515164	2.29533
1.99412	4.49494	1.64542	-0.364333	5.3263	2.1957	-0.376216	3.66357	1.09513	-0.35245
1.99011	5.24995	2.27995	1.40689	5.30761	2.68168	0.498366	5.1923	1.87821	2.31541
1.99707	5.18632	-0.9722	-2.46584	4.61766	-0.162276	-2.59894	5.75498	-1.78212	-2.33275
1.9938	5.79227	1.35567	-1.57489	6.01283	2.26026	-1.21868	5.57171	0.451081	-1.9311
1.98502	5.6244	-1.88219	-0.689108	4.66449	-1.63993	-0.759553	6.58431	-2.12446	-0.618662
1.99534	6.41594	-1.5131	2.87966	5.66996	-1.15169	3.43486	7.16192	-1.87451	2.32446
1.99347	7.47783	0.937373	-1.31311	6.76188	1.60632	-1.49589	8.19378	0.268429	-1.13033
1.98504	7.44849	-0.30189	-1.83687	6.47283	-0.134074	-1.90777	8.42415	-0.469707	-1.76596
1.99386	8.40556	0.323828	1.66913	7.4175	0.286067	1.79638	9.39361	0.361588	1.54188
1.99079	7.53865	0.900252	0.554972	7.24722	1.84832	0.470979	7.83007	-0.047813	0.638966
1.99784	7.0124	1.20201	-0.310462	7.60283	0.396358	-0.322684	6.42197	2.00767	-0.29824
1.9845	6.26126	2.30311	0.650418	6.12186	3.28336	0.585322	6.40066	1.32285	0.715515
2.00009	6.95042	-1.14346	-0.957631	6.53066	-1.67838	-1.69095	7.37017	-0.608544	-0.224316
1.99923	4.64245	0.876835	-1.68997	4.10773	0.380229	-1.00683	5.17717	1.37344	-2.37311
1.98829	5.73257	0.032142	3.30773	6.71861	0.148024	3.25656	4.74654	-0.083739	3.35891
1.98882	-4.42354	2.61913	-0.172314	-5.17301	2.95361	0.389173	-3.67407	2.28465	-0.733802
1.99109	5.06425	1.73883	-1.48494	5.91996	2.24176	-1.56204	4.20854	1.23591	-1.40785
1.98335	-7.05498	2.38978	-0.18447	-6.58835	3.26362	-0.138898	-7.52161	1.51595	-0.230042
1.9945	-5.76341	1.75139	1.3209	-5.83665	1.74646	2.31545	-5.69017	1.75631	0.326357
1.98729	-7.91764	-1.8648	0.64335	-8.80665	-1.42167	0.618097	-7.02864	-2.30793	0.668603
1.99167	5.90552	1.13696	-2.20165	5.88341	0.977583	-3.1844	5.92763	1.29635	-1.2189
1.98394	5.3525	-0.479839	3.5775	5.23165	-0.074828	4.47492	5.47335	-0.884851	2.68009
1.99041	7.27762	-2.05329	0.557938	8.05183	-1.42824	0.576251	6.5034	-2.67834	0.539624
2.00181	4.70381	1.32015	0.508414	5.36358	2.07023	0.570898	4.04405	0.570074	0.445931
1.98889	-8.68064	1.17327	-2.52248	-8.96608	0.312328	-2.93019	-8.3952	2.03421	-2.11477
1.99517	-4.42588	-1.01918	0.436453	-4.69422	-1.97942	0.469622	-4.15754	-0.058933	0.403284
1.98917	7.96128	-0.67202	-0.147888	8.65773	0.036146	-0.096333	7.26483	-1.38019	-0.199442
1.98455	8.11647	-2.09135	3.43026	7.41427	-1.63292	2.89981	8.81867	-2.54977	3.96071
2.00759	5.90256	3.40513	-1.01448	5.81761	4.31192	-1.43654	5.98752	2.49835	-0.592411
1.98743	7.58799	-0.405427	-1.68936	6.83457	-0.399238	-2.33726	8.34141	-0.411616	-1.04145
1.99373	4.56137	-1.13771	0.705883	5.29347	-1.71991	1.05058	3.82927	-0.555513	0.361187
1.99087	-7.22048	-1.55115	1.35148	-7.22926	-0.598212	1.06386	-7.2117	-2.50408	1.6391
1.99363	-6.72031	0.108946	-2.31941	-7.68702	-0.074319	-2.15961	-5.7536	0.292212	-2.4792
1.98251	4.77076	-0.441626	1.82497	5.39693	-0.722898	1.10986	4.1446	-0.160353	2.54009
1.98975	-4.67082	-0.37374	2.56333	-3.76775	0.043638	2.56838	-5.5739	-0.791119	2.55828
1.98857	-6.29939	1.74043	-1.27851	-6.39722	0.888992	-1.78258	-6.20156	2.59187	-0.774447
1.99341	-7.73222	1.00502	1.85116	-7.58205	1.90233	1.44409	-7.88239	0.107708	2.25823
1.99094	6.13058	-1.65529	-2.3107	6.08989	-0.833238	-2.87064	6.17127	-2.47735	-1.75077
1.99783	4.93304	-0.876408	-0.640881	4.0579	-0.395224	-0.620245	5.80818	-1.35759	-0.661517
1.98901	-4.75898	0.819086	-2.82118	-4.22176	0.440195	-2.07494	-5.29621	1.19798	-3.56743
1.99013	6.05098	-4.35749	-0.162905	6.08352	-5.35142	-0.128251	6.01843	-3.36356	-0.197559
1.9936	-5.28674	-1.91618	1.29156	-5.47329	-2.89444	1.24905	-5.10018	-0.937913	1.33406
1.9859	-6.18152	-1.96992	0.239803	-5.44454	-2.63523	0.226591	-6.9185	-1.30462	0.253014
1.98749	4.22947	-2.05242	1.27384	3.73038	-2.54426	0.56919	4.72856	-1.56058	1.97849
1.99449	6.42622	-1.16009	1.60313	6.55097	-0.613649	2.42796	6.30147	-1.70652	0.778304
1.99103	-6.93189	-1.94674	-0.82958	-7.75504	-1.38906	-0.879262	-6.10875	-2.50443	-0.779898
1.99684	-6.37625	-1.08665	-2.41736	-7.27113	-0.81332	-2.76567	-5.48138	-1.35998	-2.06904
1.99307	4.35756	0.273828	-2.21589	3.82731	0.291656	-1.37233	4.8878	0.256	-3.05945
1.99368	5.07573	1.51613	1.64677	6.02446	1.48343	1.95099	4.12701	1.54883	1.34255
1.99009	7.833	1.22901	0.992276	7.4896	2.03967	0.528576	8.17641	0.418351	1.45598
1.99333	4.54441	2.20394	-0.021484	5.27114	2.88593	-0.011925	3.81768	1.52195	-0.031043
1.99579	-5.02676	-0.930293	-0.591053	-5.79024	-1.57279	-0.599614	-4.26327	-0.287793	-0.582493
1.99119	-6.48372	-3.19968	1.02588	-6.4429	-2.92308	0.070352	-6.52454	-3.47627	1.98141
1.9895	-6.60405	-1.05188	1.99423	-6.94338	-0.230308	2.44079	-6.26473	-1.87345	1.54767
1.99355	7.65134	0.442416	-2.25918	8.49417	0.026016	-1.9278	6.80851	0.858815	-2.59056
1.9831	-5.68836	-2.89312	-2.83367	-6.24804	-2.52543	-2.10242	-5.12867	-3.2608	-3.56492
1.9927	-3.68709	1.19876	0.790998	-3.05475	0.429666	0.827855	-4.31943	1.96786	0.754141
2.00339	-4.67001	1.47415	-0.539339	-5.29129	2.25972	-0.5225	-4.04873	0.688573	-0.556177
1.99177	-8.1985	0.338175	0.923946	-8.25871	1.15545	0.358058	-8.13829	-0.479096	1.48983
2.00008	-6.3475	0.887387	1.62452	-6.10921	0.322258	2.41441	-6.5858	1.45252	0.83463
1.98778	6.8937	2.06519	-0.326889	7.40747	2.06216	-1.17769	6.37994	2.06822	0.523909
1.98871	7.81066	0.971584	3.3356	8.38847	0.190967	3.12226	7.23285	1.7522	3.54894
1.99598	4.90722	-1.3965	-1.98537	5.29844	-2.20404	-2.42218	4.516	-0.588955	-1.54856
1.98997	-7.28864	-1.00541	-1.72874	-7.1118	-0.127293	-1.29558	-7.46549	-1.88353	-2.16191
1.99721	7.32386	1.00693	-1.28721	7.80031	0.396231	-0.656934	6.8474	1.61763	-1.91749
1.99925	7.40254	-2.36438	-0.441594	8.34707	-2.67814	-0.534669	6.458	-2.05063	-0.348519
1.98621	-5.96801	0.134082	4.07105	-4.99096	-0.021193	4.15769	-6.94507	0.289357	3.98441
1.99419	7.22788	0.323993	1.14249	7.82864	0.394358	0.349817	6.62712	0.253628	1.93517
1.98453	7.13791	-0.221984	-4.92881	7.67015	0.16212	-5.67297	6.60568	-0.606087	-4.18465
1.99565	-6.91521	0.728694	-4.31057	-7.10301	0.88818	-5.2775	-6.72741	0.569207	-3.34364
1.99753	6.38671	-1.03163	0.309412	5.78123	-1.82582	0.295574	6.99219	-0.237442	0.323251
1.99432	5.91821	3.47793	2.96856	5.91416	4.30983	3.51834	5.92225	2.64603	2.41879
2.0067	6.13832	-2.11308	3.09555	6.11285	-1.51531	2.29011	6.16378	-2.71086	3.90098
1.9902	6.19302	-2.53066	-2.12486	6.2041	-2.49535	-3.11927	6.18195	-2.56596	-1.13045
1.99605	-6.46886	-3.46681	0.141989	-6.28702	-2.48551	0.134732	-6.6507	-4.4481	0.149245
1.99945	6.34938	2.87051	-3.41784	6.29969	3.67509	-4.00915	6.39908	2.06594	-2.82654
2.0005	6.30785	5.15745	0.012105	6.27029	4.15805	-0.005086	6.34541	6.15685	0.029296
1.98908	6.93183	1.27127	-0.028834	6.18149	1.92339	0.000206	7.68217	0.619155	-0.057875
2.01677	8.41968	-0.304199	-3.5541	7.86716	-0.239637	-2.71304	8.97221	-0.368761	-4.39516
2.0022	-5.99331	-2.11513	-4.65037	-5.99234	-2.53426	-5.5595	-5.99428	-1.69599	-3.74123
1.99685	-4.81361	1.82451	0.144778	-5.8114	1.84196	0.113544	-3.81583	1.80706	0.176012
1.99046	7.11998	-0.127766	1.42587	8.10318	-0.011797	1.32416	6.13677	-0.243736	1.52757
1.99652	7.27501	-1.23971	-0.391765	6.61924	-1.99166	-0.424258	7.93078	-0.487756	-0.359271
1.99503	5.16359	0.141179	3.26947	5.2762	1.11441	3.45701	5.05097	-0.832053	3.08193
1.99838	-6.75442	-1.07839	-1.24923	-6.28514	-1.73901	-0.664648	-7.2237	-0.417765	-1.83382
1.98499	-5.15749	-2.31109	0.508158	-5.78829	-3.07541	0.4538	-4.52669	-1.54678	0.562515
1.98637	8.96181	-0.788713	-0.156198	9.14989	0.184021	-0.225701	8.77374	-1.76145	-0.086694
1.99769	-5.3895	0.93945	1.05575	-4.60067	0.51219	0.616549	-6.17832	1.36671	1.49494
1.99549	7.18444	-0.721418	3.1991	6.84759	-1.01785	4.09026	7.52129	-0.424987	2.30795
1.99747	-5.33987	-0.795038	1.51429	-5.16044	-0.192889	2.29063	-5.5193	-1.39719	0.737955
2.01156	-6.76	-0.237133	0.081091	-6.1848	-1.06212	0.070302	-7.33521	0.587857	0.09188
1.99141	6.78616	0.797375	1.1457	7.61365	0.251719	1.05108	5.95868	1.34303	1.24032
1.99394	-7.71736	1.33103	-0.458787	-7.26164	2.21767	-0.471027	-8.17307	0.444399	-0.446547
1.99071	-5.46918	0.315597	-2.29313	-5.72733	1.25281	-2.07928	-5.21102	-0.621611	-2.50698
1.99471	-5.27281	1.66413	-0.293664	-6.20356	2.02176	-0.270772	-4.34206	1.30651	-0.316556
[truncated: 57,835 more rows]
