# Supplementary material for: CKAP5 stabilizes CENP-E at kinetochores by regulating microtubule-chromosome attachments
Source: EMBO Rep. 2024 Feb 29;25(4):1909–35. doi: 10.1038/s44319-024-00106-9 (PMC11014917; doi:10.1038/s44319-024-00106-9)
Supplement: Supplementary file 8 — Source Data Fig. 5 [file 44319_2024_106_MOESM8_ESM.zip › Figure 5/5J/control/merotelic_distribution.xlsx]

## Sheet: merotelic_distribution
1.98008	6.22017	-6.4538	-0.132285	6.29766	-5.4668	-0.130286	6.14269	-7.4408	-0.134284
