# Supplementary material for: CKAP5 stabilizes CENP-E at kinetochores by regulating microtubule-chromosome attachments
Source: EMBO Rep. 2024 Feb 29;25(4):1909–35. doi: 10.1038/s44319-024-00106-9 (PMC11014917; doi:10.1038/s44319-024-00106-9)
Supplement: Supplementary file 8 — Source Data Fig. 5 [file 44319_2024_106_MOESM8_ESM.zip › Figure 5/5J/control/syntelic_distribution.xlsx]

## Sheet: syntelic_distribution
1.97336	6.13333	4.88794	-0.08303	5.97728	5.85721	0.015525	6.28938	3.91868	-0.181584
1.93651	9.02896	0.201871	0.300049	8.06629	0.30268	0.32514	9.99162	0.101063	0.274957
2.00168	-6.5248	0.441408	2.47865	-5.57058	0.606365	2.22579	-7.47901	0.27645	2.73151
2.00625	6.86684	-0.058186	-2.47061	6.33672	-0.53798	-3.17419	7.39697	0.421609	-1.76702
1.98956	-6.78009	0.361464	-3.83954	-6.31203	1.22819	-3.97846	-7.24815	-0.50526	-3.70062
2.03763	-5.5566	1.18508	-5.18537	-5.51674	0.839608	-4.22775	-5.59646	1.53056	-6.143
1.98464	-6.13328	-0.314674	-4.53606	-6.12051	-0.075672	-3.57303	-6.14606	-0.553675	-5.49909
1.98021	-5.82099	0.632252	4.18747	-5.2542	0.83807	3.40217	-6.38778	0.426434	4.97277
1.95043	9.01841	-0.049651	-0.090407	8.04494	-0.087108	-0.045721	9.99188	-0.012195	-0.135092
2.01436	-7.07061	0.301375	-2.81213	-6.07313	0.349258	-2.68117	-8.06809	0.253492	-2.94308
2.01755	9.03492	0.039139	0.350928	9.96143	0.19748	0.717182	8.10842	-0.119202	-0.015326
1.99291	6.3407	0.356553	4.07599	5.95644	0.016628	3.22175	6.72497	0.696479	4.93022
1.96771	9.00701	0.019077	-0.03678	9.98873	-0.019233	-0.088916	8.02529	0.057387	0.015355
2.02971	-6.17095	-4.25046	-0.113094	-6.30563	-3.25008	-0.218171	-6.03627	-5.25083	-0.008018
1.99094	9.00782	-0.030719	-0.114923	8.01775	-0.03468	-0.218366	9.99789	-0.026758	-0.011481
1.98395	8.99713	0.179414	-0.188128	9.98108	0.209231	-0.065748	8.01318	0.149598	-0.310508
1.96013	9.04287	0.05293	0.119908	9.9906	0.26953	-0.004317	8.09515	-0.163669	0.244134
1.99179	7.31837	-0.396096	3.97306	7.69821	-0.263098	4.88401	6.93852	-0.529095	3.0621
2.01984	-5.85785	2.45326	0.131658	-5.9149	1.4469	0.069005	-5.8008	3.45961	0.19431
1.99802	-6.28444	-4.6445	0.179332	-6.20683	-3.64905	0.14657	-6.36205	-5.63995	0.212094
1.89204	9.07114	0.044238	0.090805	9.99245	0.230494	-0.016165	8.14982	-0.142017	0.197775
1.99364	9.00084	-0.150464	0.050599	9.99149	-0.0399	0.045273	8.01019	-0.261028	0.055925
1.98263	8.83855	0.176336	-0.053326	9.82542	0.086155	-0.027263	7.85169	0.266517	-0.079389
1.98405	-5.98493	0.991841	2.47171	-5.74684	0.085301	2.14673	-6.22302	1.89838	2.7967
2.02872	-5.97342	-5.29364	-0.040963	-5.93952	-4.28053	-0.078084	-6.00732	-6.30675	-0.003841
2.025	5.91241	-3.01088	-0.750937	5.88042	-2.9411	0.258646	5.9444	-3.08067	-1.76052
1.98101	9.00145	0.007363	-0.274931	8.01431	-0.072745	-0.290027	9.9886	0.087471	-0.259835
2.01052	-8.94383	0.008896	-0.352786	-7.99751	-0.075714	-0.024366	-9.89015	0.093506	-0.681206
1.96647	9.01995	0.267467	-0.11384	9.996	0.163771	-0.056196	8.0439	0.371164	-0.171485
1.99444	-6.34161	0.222406	-4.32294	-5.5263	0.210864	-4.89703	-7.15692	0.233948	-3.74885
1.99425	-8.82307	-0.411999	0.080843	-7.83293	-0.503713	0.006819	-9.8132	-0.320286	0.154867
1.97312	-9.00079	0.379651	0.229328	-8.0154	0.374825	0.181467	-9.98617	0.384478	0.27719
2.01878	-7.14554	-0.027934	-3.54176	-8.09688	-0.12142	-3.86592	-6.19419	0.065553	-3.2176
2.01187	-6.1848	0.382767	5.37504	-5.99531	0.041698	4.44785	-6.37429	0.723837	6.30223
1.92978	9.02551	0.007526	0.050178	9.98767	0.069069	0.088597	8.06335	-0.054017	0.011759
2.00181	-6.07625	-0.764333	4.10591	-5.67122	-1.67132	4.22894	-6.48129	0.142649	3.98287
2.01917	-5.99756	-5.32085	0.010828	-5.98876	-6.3304	0.008434	-6.00635	-4.31131	0.013223
1.97489	8.78608	0.183443	0.266815	7.79989	0.159524	0.223208	9.77227	0.207362	0.310421
2.00763	-6.36008	-1.03792	4.15342	-6.34762	-0.599887	3.25031	-6.37254	-1.47596	5.05654
2.04644	-6.08686	-5.83747	-0.108704	-6.09002	-6.86067	-0.115523	-6.0837	-4.81428	-0.101884
1.94043	-9.04215	-0.142616	0.086249	-9.99372	-0.180626	-0.09918	-8.09059	-0.104606	0.271677
2.01098	8.95718	0.123281	0.182161	9.96138	0.077977	0.159182	7.95297	0.168584	0.205141
1.95302	9.01664	-0.346069	0.099183	9.98915	-0.418434	0.048547	8.04413	-0.273703	0.14982
1.98704	6.58547	-0.780974	4.26232	7.18144	-0.011917	4.06119	5.9895	-1.55003	4.46345
1.94324	9.03674	-0.012013	-0.293842	8.07834	-0.019577	-0.453429	9.99513	-0.004449	-0.134255
2.04547	-7.46674	0.13041	4.94866	-7.87493	0.222463	5.88188	-7.05855	0.038356	4.01544
1.99133	-5.95223	1.02803	-4.62884	-5.66946	1.32755	-5.53531	-6.23501	0.728504	-3.72238
1.99795	-9.00001	0.130563	0.117891	-8.00391	0.201596	0.091921	-9.99612	0.059531	0.143861
1.99845	-8.1245	-1.37115	0.098339	-7.98096	-2.35982	0.078944	-8.26803	-0.382482	0.117733
1.994	8.98845	-0.315488	0.092398	9.98508	-0.316552	0.119644	7.99183	-0.314424	0.065152
1.99093	-6.54835	-1.39551	2.91615	-6.89808	-0.662803	3.49216	-6.19863	-2.12822	2.34015
1.99764	-6.28578	-4.22151	-0.072029	-6.34944	-5.21808	-0.093085	-6.22211	-3.22494	-0.050973
2.02512	-6.12226	5.72628	-0.096141	-6.22239	6.72969	-0.187916	-6.02213	4.72287	-0.004365
1.92878	9.06136	0.069066	0.081963	8.12942	-0.064211	0.291216	9.99329	0.202343	-0.127289
1.97344	8.91089	0.480497	-0.051053	7.92476	0.513984	-0.045794	9.89703	0.447011	-0.056313
2.04636	8.94335	-0.224558	-0.174922	9.94622	-0.403529	-0.079377	7.94049	-0.045587	-0.270468
2.00034	7.17592	0.182476	4.11511	6.22843	0.429494	3.9112	8.12341	-0.064542	4.31903
1.95997	9.01148	-0.143349	0.170918	9.98641	-0.083131	0.091919	8.03654	-0.203567	0.249916
2.03306	6.10881	-2.1976	-1.28921	6.04195	-1.77723	-0.366092	6.17566	-2.61797	-2.21234
1.99325	7.12327	-0.691907	-2.37436	7.95469	-0.143913	-2.41564	6.29184	-1.2399	-2.33308
2.03115	8.97477	-0.048433	-0.204405	7.96136	-0.014052	-0.147854	9.98818	-0.082814	-0.260956
1.99507	-5.82974	-1.96954	3.33769	-5.73691	-2.75695	2.73235	-5.92256	-1.18213	3.94303
1.91174	9.06664	0.343571	-0.04348	9.9893	0.096147	-0.009474	8.14397	0.590994	-0.077486
1.98676	-6.03781	5.84251	0.041392	-6.03717	4.85187	0.115237	-6.03845	6.83314	-0.032454
1.97182	-8.99522	0.417941	0.174785	-8.01063	0.375462	0.146602	-9.97981	0.46042	0.202968
1.9697	6.75123	-2.77598	0.304349	5.77954	-2.66674	0.186808	7.72292	-2.88522	0.421889
1.99496	6.33142	0.675449	3.33698	6.49347	-0.307691	3.38331	6.16938	1.65859	3.29065
2.00807	-8.43787	0.157448	-0.747856	-8.18531	0.024523	0.214763	-8.69042	0.290372	-1.71048
2.00449	-6.18789	-0.082945	-3.98149	-6.15794	-0.742776	-3.22768	-6.21785	0.576886	-4.73529
2.02944	6.11537	-0.347123	-4.78059	6.06879	-0.281754	-5.79213	6.16195	-0.412492	-3.76905
1.98152	6.90065	0.113829	3.46253	7.86355	-0.060085	3.61803	5.93774	0.287744	3.30704
1.92241	9.01334	-0.25142	0.256197	8.06021	-0.31169	0.364945	9.96647	-0.191149	0.147448
1.98015	-8.86521	0.104389	-0.744439	-8.96069	0.343136	0.211662	-8.76973	-0.134357	-1.70054
1.95435	9.01773	0.00913	-0.365036	9.99229	-0.016902	-0.298623	8.04316	0.035162	-0.431449
1.96498	7.09494	-0.185482	4.24108	6.79414	-0.593704	3.39956	7.39575	0.22274	5.0826
1.93067	-9.0394	-0.169825	0.037954	-9.99218	-0.13003	-0.112053	-8.08662	-0.20962	0.187962
1.94701	9.03539	-0.134822	0.301506	8.07464	-0.288471	0.334106	9.99614	0.018826	0.268907
2.02367	-6.16398	1.40874	4.05008	-6.17819	1.03602	3.1095	-6.14977	1.78147	4.99066
1.98818	-2.55833	0.42426	-0.058142	-1.56612	0.484205	-0.070399	-3.55054	0.364315	-0.045885
1.99232	-6.56067	1.01276	3.75591	-5.9723	1.79727	3.93114	-7.14904	0.228252	3.58068
2.02023	6.24595	4.55628	-0.031288	6.18174	5.56421	-0.014242	6.31017	3.54835	-0.048334
1.98502	-5.79793	-0.785393	-2.52461	-5.95222	-1.52307	-1.87877	-5.64365	-0.047716	-3.17045
2.00287	-6.22747	0.476988	3.55664	-6.3703	-0.469592	3.2626	-6.08464	1.42357	3.85068
1.95058	-3.36163	-0.356149	-0.063861	-4.33489	-0.325762	-0.118935	-2.38838	-0.386537	-0.008787
1.99309	-6.99029	-1.08545	0.123944	-7.61077	-0.308779	0.054025	-6.36981	-1.86213	0.193864
2.0143	-6.45511	-3.12021	0.107509	-6.52203	-4.12513	0.110763	-6.3882	-2.1153	0.104254
1.99355	9.03181	-0.029572	0.049546	9.98545	0.252315	0.117908	8.07817	-0.311459	-0.018816
1.98972	8.99851	-0.03408	0.423726	9.99169	-0.077042	0.385216	8.00532	0.008883	0.462236
2.00678	-8.13729	1.45706	0.272237	-8.16547	2.45466	0.376111	-8.1091	0.459453	0.168364
1.97503	-5.49045	-0.225284	4.20284	-4.52202	-0.038448	4.2519	-6.45889	-0.41212	4.15378
2.0258	8.98834	-0.182047	0.12605	7.97801	-0.251546	0.145079	9.99868	-0.112548	0.107021
1.98925	-6.06093	-2.45971	4.73701	-5.97034	-3.26209	5.31774	-6.15152	-1.65732	4.15628
2.02778	6.36708	3.47296	3.20919	6.35317	4.19807	3.9177	6.38099	2.74784	2.50068
2.01874	8.32633	-0.23627	-3.2203	7.66435	-0.087745	-2.47294	8.98832	-0.384796	-3.96766
2.04958	-6.19604	0.212792	4.84272	-6.28261	0.171872	5.86303	-6.10946	0.253712	3.82242
1.95476	9.02978	-0.02053	-0.122392	9.9939	0.084889	-0.001491	8.06565	-0.125948	-0.243294
1.95696	-9.0226	-0.036505	0.094152	-9.99065	-0.0278	-0.048112	-8.05456	-0.04521	0.236416
1.98812	5.8601	0.793807	2.64916	5.99033	1.61889	2.11023	5.72987	-0.031273	3.18809
1.98407	-6.8072	0.046851	-3.91452	-7.75575	0.224498	-3.6847	-5.85864	-0.130795	-4.14433
1.98157	-6.60077	1.90941	-0.131469	-7.49893	1.49592	-0.068382	-5.7026	2.32289	-0.194557
2.02804	-6.03488	-6.00828	-0.01135	-6.02135	-7.02219	-0.005357	-6.04842	-4.99437	-0.017342
1.98147	-8.10041	-0.152611	-0.029854	-7.11152	-0.099065	-0.00186	-9.08929	-0.206157	-0.057847
2.00782	-7.34401	-0.419698	-3.69202	-7.8499	-0.37275	-4.55787	-6.83812	-0.466645	-2.82616
1.92338	9.01972	-0.383018	-0.299052	8.05841	-0.361477	-0.315311	9.98103	-0.404559	-0.282794
1.98719	-5.48287	0.46942	3.71501	-5.25014	0.705944	4.65155	-5.7156	0.232895	2.77846
1.99169	-6.13606	-0.389751	-1.90399	-6.67238	0.446424	-1.97389	-5.59974	-1.22593	-1.83408
1.99731	5.8929	-1.84951	-3.23934	5.76982	-0.887856	-2.99979	6.01598	-2.81117	-3.47889
1.88983	9.03002	0.227534	-0.489375	9.97283	0.17278	-0.458043	8.08721	0.282288	-0.520707
2.04124	-5.57697	0.139918	-3.82585	-5.23927	0.391295	-4.7556	-5.91467	-0.111458	-2.8961
2.00297	-6.38935	2.30531	3.73185	-6.32557	1.82263	2.85668	-6.45312	2.78799	4.60702
1.99701	-5.86852	-0.481558	-3.95397	-5.90271	-0.124933	-3.02195	-5.83432	-0.838184	-4.88599
1.98717	8.9524	0.185413	-0.302624	7.95995	0.157019	-0.340699	9.94485	0.213807	-0.26455
2.00305	6.53697	0.770413	3.46725	6.73643	0.800435	4.44825	6.33751	0.740392	2.48625
1.96531	9.05433	-0.101973	0.018423	8.11289	-0.383576	0.014733	9.99576	0.179629	0.022113
1.99627	-5.90506	-0.281646	-4.22841	-5.71363	0.692666	-4.3301	-6.09649	-1.25596	-4.12672
1.97502	9.01179	0.092601	-0.122022	8.03067	0.143081	-0.222177	9.99291	0.04212	-0.021868
2.03855	-6.18138	-5.62736	0.104664	-6.13681	-6.64554	0.088835	-6.22595	-4.60918	0.120492
1.99593	-7.13793	-0.53053	4.91969	-6.8748	-0.76006	3.98481	-7.40107	-0.301	5.85457
1.94405	9.06588	0.02328	-0.070554	8.13637	0.134469	-0.332255	9.99538	-0.087908	0.191146
2.01327	8.95542	-0.001967	0.512999	9.962	0.008086	0.509558	7.94884	-0.012019	0.516439
2.01991	8.00996	1.45758	0.195388	8.27591	0.489716	0.083484	7.744	2.42543	0.307292
2.02217	-7.7685	0.364208	3.73772	-7.3924	0.307249	2.80092	-8.14461	0.421166	4.67452
1.99692	-8.32154	-0.322978	3.84977	-7.8417	-0.373588	2.97563	-8.80138	-0.272368	4.7239
1.99184	6.76135	0.144191	-4.54988	6.88948	0.144983	-5.53752	6.63322	0.143398	-3.56223
1.95119	6.01905	-4.72779	-0.067187	6.0017	-3.75836	0.04102	6.0364	-5.69721	-0.175393
1.99912	-8.63516	-0.253987	-0.051634	-7.72144	-0.395405	0.328144	-9.54888	-0.112569	-0.431412
1.9655	8.88499	0.020356	-0.006294	9.86717	0.02592	0.026569	7.9028	0.014791	-0.039157
1.97522	7.4743	0.096212	1.12164	7.61754	0.110996	2.0987	7.33106	0.081428	0.144587
2.03831	5.95643	-6.45266	0.158167	5.88838	-7.4684	0.206447	6.02449	-5.43693	0.109887
1.99575	6.01963	-1.55289	-3.75631	6.28547	-0.768288	-3.19999	5.75378	-2.33749	-4.31263
2.02981	6.1013	6.02564	0.062628	6.05782	7.03916	0.032249	6.14479	5.01213	0.093007
1.97536	7.28991	0.264567	2.97319	7.99182	-0.261259	3.42744	6.588	0.790392	2.51894
1.99326	8.96166	0.348741	-0.293411	7.96573	0.329658	-0.261313	9.95758	0.367823	-0.32551
1.99327	-7.93858	-0.007701	1.28614	-7.30024	0.119305	0.531382	-8.57693	-0.134708	2.0409
1.95989	-9.03256	-0.199572	0.060452	-8.0677	-0.2569	0.221862	-9.99742	-0.142244	-0.100958
1.97175	-9.01646	-0.251745	-0.11236	-8.0377	-0.25326	-0.230558	-9.99522	-0.250229	0.005837
2.00799	5.64348	1.69648	-4.60252	5.68366	1.36211	-3.6567	5.6033	2.03085	-5.54835
1.96765	5.87513	-5.05808	-0.105456	5.64248	-4.11257	-0.246136	6.10779	-6.00359	0.035225
2.02664	8.9686	0.141799	-0.12487	9.97843	0.084674	-0.063215	7.95877	0.198924	-0.186526
1.95088	9.04675	-0.092441	-0.040771	8.12004	0.015411	-0.325496	9.97345	-0.200293	0.243954
2.0047	-7.41487	0.528155	-3.86876	-6.45849	0.757789	-4.06191	-8.37125	0.298522	-3.67562
1.98083	-7.90368	0.060784	-3.0546	-8.1214	0.201732	-2.09874	-7.68597	-0.080163	-4.01046
1.98015	9.03117	-0.042257	0.045731	8.0722	0.158108	-0.097342	9.99015	-0.242623	0.188805
1.95601	-9.02299	0.163762	-0.156167	-8.05166	0.272554	-0.190586	-9.99432	0.05497	-0.121748
1.95402	6.66597	0.039125	2.70431	7.63763	0.095874	2.61938	5.69432	-0.017625	2.78923
2.00669	-6.14068	3.05879	2.46175	-6.26888	2.11879	2.13515	-6.01247	3.99879	2.78836
1.99986	9.00517	-0.106291	0.023799	9.98959	-0.281692	0.028484	8.02076	0.069109	0.019114
1.98643	-5.8627	4.991	-0.302399	-5.7698	4.00224	-0.288692	-5.95559	5.97976	-0.316105
1.99914	6.68944	-0.606006	2.2714	6.29985	-1.52222	2.18244	7.07902	0.310211	2.36036
1.98545	-6.14764	-3.75352	0.664525	-6.32081	-4.38092	1.41411	-5.97447	-3.12611	-0.08506
2.05518	-6.00462	-4.36818	0.329316	-5.99409	-5.38747	0.459177	-6.01514	-3.34888	0.199455
1.9212	9.06704	0.126387	-0.067863	9.98075	0.132055	0.228538	8.15333	0.120719	-0.364263
1.93271	9.0723	-0.021984	-0.102718	8.15095	0.09049	-0.371625	9.99365	-0.134458	0.166188
1.99963	6.22012	-0.94036	3.99153	6.47611	-0.602929	3.08586	5.96413	-1.27779	4.8972
1.99669	6.56195	-0.452827	2.66864	5.7221	-0.990775	2.71295	7.40179	0.08512	2.62432
1.96315	5.61225	-0.784581	-4.12867	5.74408	-1.13056	-5.03774	5.48041	-0.438601	-3.2196
2.03602	-5.94064	4.99284	-0.022039	-5.94056	3.97515	0.003503	-5.94071	6.01053	-0.047581
2.00092	9.00199	0.195752	-0.26406	9.99184	0.316866	-0.183678	8.01215	0.074639	-0.344442
2.03092	8.9854	0.044184	0.110374	9.99584	0.144863	0.103978	7.97497	-0.056496	0.11677
1.97157	-5.88198	-4.7594	-0.623435	-5.88217	-5.74506	-0.608177	-5.88179	-3.77373	-0.638692
1.91015	9.05047	0.221105	0.015103	9.97435	0.276497	-0.220594	8.1266	0.165714	0.2508
1.99765	6.20876	0.62957	3.01055	6.7972	-0.169412	3.12463	5.62032	1.42855	2.89647
1.98849	-6.38668	-0.490519	-4.00604	-6.27111	-1.30235	-3.44382	-6.50224	0.321316	-4.56826
2.00606	6.22653	0.609102	-5.21255	6.00101	1.42639	-5.7485	6.45205	-0.208189	-4.67659
1.99764	6.0147	5.88455	0.040164	6.0279	6.88268	0.07482	6.0015	4.88641	0.005508
1.97765	8.57687	0.453349	-0.24308	7.59351	0.363079	-0.191929	9.56024	0.54362	-0.294231
1.98746	-6.3564	-0.693135	3.46858	-6.47096	0.157314	2.96746	-6.24184	-1.54358	3.96969
1.89484	9.08659	0.076367	-0.020693	8.20074	0.032293	0.312378	9.97244	0.12044	-0.353764
1.94412	8.98486	0.103223	0.378986	8.01831	0.109074	0.482148	9.95142	0.097371	0.275824
1.97909	8.99281	-0.118698	-0.250575	9.97421	-0.048413	-0.145185	8.01141	-0.188983	-0.355965
1.97766	6.05493	4.34739	0.109756	6.36743	5.2824	0.033151	5.74243	3.41237	0.186361
1.99664	-5.92636	-1.47765	-4.21613	-5.71218	-1.44176	-5.19054	-6.14056	-1.51354	-3.24172
1.88537	-9.10281	0.010769	0.18264	-9.98821	-0.311325	0.214068	-8.21742	0.332862	0.151211
1.94958	9.08481	-0.113731	-0.030981	9.98863	0.245497	-0.096399	8.18099	-0.47296	0.034436
2.01222	-6.18377	-0.035313	4.92362	-5.53306	0.549928	4.4273	-6.83448	-0.620554	5.41994
2.0053	7.35141	-0.377053	1.79031	6.84485	-0.740674	2.57547	7.85797	-0.013431	1.00514
1.99128	6.8971	-0.324629	-3.86169	6.58557	-0.554882	-4.77888	7.20862	-0.094376	-2.9445
1.97358	7.46921	-0.37785	3.49328	8.15968	-0.152552	4.1613	6.77875	-0.603148	2.82525
1.98151	-5.99834	0.076518	-3.74185	-6.75211	0.688984	-3.93758	-5.24458	-0.535947	-3.54611
2.00808	9.00629	-0.13908	-0.164086	8.02714	-0.255733	0.024984	9.98544	-0.022427	-0.353155
2.02858	6.2435	-1.08083	5.33397	6.06752	-1.41616	6.27491	6.4195	-0.745504	4.39303
2.03189	5.87195	-0.387858	-4.85076	6.01572	-0.355925	-3.84555	5.72819	-0.419791	-5.85598
2.00069	-5.93835	0.968746	2.43558	-6.06977	0.094672	2.904	-5.80692	1.84282	1.96716
1.9299	-6.03723	-4.24545	0.445117	-6.05665	-5.20904	0.397772	-6.0178	-3.28186	0.492461
1.89436	9.07257	0.03672	-0.021296	8.14742	0.136441	0.155646	9.99771	-0.063001	-0.198238
2.01448	-5.64675	-0.436649	3.54601	-6.29588	0.303997	3.75719	-4.99761	-1.17729	3.33483
