# Supplementary material for: CKAP5 stabilizes CENP-E at kinetochores by regulating microtubule-chromosome attachments
Source: EMBO Rep. 2024 Feb 29;25(4):1909–35. doi: 10.1038/s44319-024-00106-9 (PMC11014917; doi:10.1038/s44319-024-00106-9)
Supplement: Supplementary file 8 — Source Data Fig. 5 [file 44319_2024_106_MOESM8_ESM.zip › Figure 5/5L/ch_tog_depleted_ksp_0.5/amphitelic_MT_count.xlsx]

## Sheet: amphitelic_MT_count
1
5
3
1
1
1
1
5
5
1
3
1
1
5
1
2
1
2
5
1
2
5
1
1
5
1
5
2
1
2
1
5
1
5
2
1
1
1
1
1
1
2
1
1
1
5
1
5
5
1
1
5
1
5
1
5
1
1
1
5
1
1
1
2
3
1
5
1
1
2
5
1
1
1
1
4
5
1
1
5
1
5
1
5
5
1
5
1
4
1
5
1
5
1
1
5
5
1
1
1
5
1
1
5
1
1
1
2
1
5
5
1
1
1
5
1
3
1
5
1
1
5
5
1
5
1
5
1
3
1
5
2
3
1
5
1
5
1
5
1
5
1
5
1
5
1
1
5
1
5
5
1
2
1
5
1
1
1
5
1
5
1
1
4
1
3
5
1
1
1
5
1
1
1
5
1
1
5
5
1
5
1
1
1
5
1
1
5
1
5
1
2
1
4
5
1
5
1
5
1
3
1
1
5
1
5
1
5
1
5
5
1
1
1
1
5
1
3
1
5
1
1
5
1
5
1
5
1
5
1
3
1
5
1
5
1
1
4
5
1
4
1
5
1
5
1
5
1
4
1
5
1
5
1
5
1
5
1
2
1
5
1
1
1
1
1
1
5
5
1
1
1
5
1
1
1
1
5
1
3
5
1
1
1
5
1
3
1
5
1
5
1
5
1
5
1
5
1
1
1
1
4
1
5
3
1
1
5
1
1
2
1
5
1
5
1
5
1
1
3
5
1
1
1
5
1
5
1
5
1
5
1
1
2
5
1
5
1
5
2
5
1
1
5
1
5
1
1
5
1
2
1
5
1
5
1
5
1
1
5
5
1
1
3
1
1
1
4
1
2
1
5
1
5
5
1
5
1
5
1
5
1
1
5
5
1
5
2
1
1
1
3
1
5
5
1
5
1
5
1
5
1
1
5
1
5
1
5
1
5
1
5
1
2
5
1
5
1
1
5
5
3
1
1
5
1
1
1
1
5
1
5
1
1
1
5
1
5
1
5
5
1
1
5
5
1
1
5
5
1
1
5
5
1
1
1
1
5
5
1
1
5
1
5
5
1
5
1
1
1
2
5
5
1
3
1
1
5
1
1
5
2
1
5
1
5
5
1
1
5
1
1
5
1
5
1
1
5
1
1
1
1
2
1
5
1
1
5
1
5
1
5
1
5
1
5
1
1
1
5
1
1
1
5
1
5
1
5
1
5
1
5
5
1
1
5
1
1
5
1
2
1
5
1
1
5
5
1
1
1
1
2
5
1
2
1
5
1
1
5
1
3
5
1
1
5
1
1
1
1
4
1
4
1
1
5
5
1
1
1
3
1
1
1
1
1
5
1
5
1
1
1
1
3
1
1
5
1
1
5
5
1
5
1
1
1
5
1
1
5
5
1
5
1
5
1
5
1
5
2
5
1
5
1
5
1
5
1
5
1
1
1
5
1
5
1
1
1
5
1
5
2
5
1
1
5
1
5
5
1
1
5
5
1
3
1
1
5
1
1
2
5
4
1
1
2
5
1
1
1
1
5
5
1
5
1
5
1
5
1
5
1
1
1
5
1
5
1
5
1
3
5
5
1
5
1
1
5
5
2
5
1
5
1
5
1
5
1
1
1
1
1
5
1
1
1
5
1
5
1
5
1
5
1
1
1
3
1
5
1
2
1
1
5
5
3
1
1
5
1
3
1
5
1
1
5
5
1
1
3
1
1
5
1
1
5
5
1
1
2
4
1
5
1
1
1
5
1
2
1
1
1
5
1
5
1
5
2
3
1
1
1
1
1
5
1
5
1
1
4
5
1
5
1
1
5
5
1
5
1
5
1
2
1
1
5
1
1
1
1
2
1
1
5
1
2
1
5
1
5
5
1
1
5
1
3
5
1
1
5
1
2
5
1
1
3
1
5
5
1
3
5
1
5
5
1
1
5
5
1
5
1
5
1
5
1
1
1
1
5
5
1
5
1
1
1
1
5
1
5
1
1
5
1
5
1
1
5
5
1
1
1
1
1
3
1
5
1
5
1
5
1
1
1
1
5
1
1
1
5
3
1
5
1
5
1
2
1
5
1
5
1
5
1
1
5
1
5
5
1
1
1
1
5
1
4
3
1
5
1
5
1
1
1
5
1
5
1
1
1
1
5
1
1
1
2
1
5
1
1
1
5
5
1
5
1
2
1
1
5
5
2
1
5
1
2
3
1
1
3
5
1
1
3
1
5
5
1
1
1
5
1
4
1
5
1
1
5
1
2
5
1
5
1
1
1
5
1
5
1
1
3
1
1
1
1
1
1
5
1
1
1
5
1
1
1
4
1
2
1
5
1
5
1
1
1
5
1
5
1
5
1
1
2
1
2
5
1
5
1
1
5
5
2
5
1
5
1
5
1
5
1
5
1
4
1
5
1
1
1
4
1
5
1
1
1
1
1
1
5
1
1
1
1
1
1
1
5
5
1
3
1
2
1
1
3
4
1
5
1
1
2
1
1
1
4
1
1
1
5
5
1
5
1
5
1
1
5
5
1
1
1
5
1
5
1
1
1
5
1
1
5
2
1
2
1
5
1
1
4
5
1
1
3
1
1
1
1
1
5
1
5
5
1
5
1
1
5
1
5
1
1
1
5
1
5
3
1
4
1
1
1
5
1
1
5
1
5
1
5
1
5
1
5
4
1
4
1
1
5
1
1
1
1
1
1
5
1
5
1
1
1
1
5
1
1
1
2
1
5
1
1
1
2
1
5
1
1
5
1
5
1
1
5
5
1
4
1
1
1
1
3
5
2
1
1
1
5
5
1
5
1
5
1
1
1
1
4
1
1
3
1
2
1
1
5
5
1
5
1
1
1
1
5
1
1
5
1
5
1
5
1
5
1
5
3
1
5
5
1
1
1
5
1
1
5
5
1
1
5
4
1
5
1
1
1
5
1
1
1
5
1
3
1
1
5
5
1
3
1
1
1
1
1
1
1
4
1
1
5
3
1
1
5
5
1
5
1
1
1
5
1
1
1
1
2
1
5
5
1
5
1
1
5
1
1
1
5
1
5
1
5
1
2
1
5
1
4
1
5
1
5
1
5
1
5
1
5
1
5
1
1
1
1
1
5
1
5
5
1
1
5
1
5
5
1
1
1
1
1
1
1
1
1
1
5
1
5
1
5
1
5
3
1
1
4
1
5
1
5
1
5
1
5
1
5
1
1
1
5
1
1
2
5
1
1
5
1
1
1
2
1
1
1
1
5
1
5
1
1
1
1
1
1
5
1
1
5
5
1
5
1
5
1
1
2
1
5
1
1
2
1
5
1
1
1
1
5
5
1
1
1
5
1
1
5
1
1
1
5
4
1
1
1
5
1
1
4
5
1
1
1
1
5
5
1
5
1
1
5
4
1
1
5
1
5
1
1
4
1
1
3
1
5
1
3
5
1
1
5
1
5
1
5
5
1
5
1
5
1
1
5
2
1
5
1
5
1
1
2
1
5
1
5
5
1
5
1
5
1
1
5
3
1
5
1
1
5
1
2
1
5
5
1
5
1
5
1
5
1
5
1
1
1
5
1
5
1
1
5
1
1
1
1
1
1
1
1
1
5
1
1
1
2
1
5
2
5
1
5
5
1
1
5
1
5
1
5
1
5
1
1
1
5
1
5
1
1
5
1
1
1
5
1
1
5
5
1
1
5
1
5
1
4
1
5
2
1
5
1
1
5
1
1
5
1
1
1
5
1
1
5
1
1
1
5
5
1
2
1
1
5
5
1
1
1
1
5
1
1
1
5
5
1
1
1
1
3
5
1
1
4
1
5
4
1
1
5
1
5
1
5
5
1
1
1
3
5
1
5
2
1
1
5
5
1
1
1
4
1
5
1
1
2
1
5
1
1
1
4
1
2
1
5
1
1
1
5
1
5
5
1
2
1
5
1
1
5
1
5
1
1
1
5
1
5
1
1
1
1
5
2
1
1
5
1
1
5
1
1
1
5
5
1
1
5
5
1
5
1
5
1
5
1
1
1
1
5
3
1
1
1
1
1
1
4
1
1
1
4
1
5
5
1
1
5
1
5
5
1
1
1
1
5
1
1
5
1
1
5
1
5
5
1
5
1
5
1
5
1
2
1
1
4
1
5
1
2
1
1
5
1
3
1
1
3
5
1
1
1
1
1
5
1
2
1
3
1
1
5
4
1
1
1
1
5
1
5
1
4
3
1
5
1
1
1
5
1
5
1
2
1
1
5
5
1
2
1
1
5
1
1
4
1
2
1
1
1
1
5
5
1
4
1
1
5
1
5
1
3
1
2
5
1
5
2
1
1
3
1
1
3
1
4
5
1
1
5
1
5
1
5
1
5
1
1
3
1
5
1
4
1
1
5
5
1
5
1
1
5
1
1
1
5
5
1
1
1
5
1
1
5
5
1
5
1
1
5
1
5
1
5
1
5
3
1
3
1
1
5
1
5
1
5
5
1
1
5
1
1
5
1
1
1
5
1
1
5
1
5
1
2
1
5
1
1
1
1
5
1
4
1
5
1
2
5
5
1
1
4
[truncated: 206,056+ more rows]
