# Supplementary material for: CKAP5 stabilizes CENP-E at kinetochores by regulating microtubule-chromosome attachments
Source: EMBO Rep. 2024 Feb 29;25(4):1909–35. doi: 10.1038/s44319-024-00106-9 (PMC11014917; doi:10.1038/s44319-024-00106-9)
Supplement: Supplementary file 9 — Source Data Fig. 6 [file 44319_2024_106_MOESM9_ESM.zip]

Archive with 15 entries (7 files):
- Figure 6/
- Figure 6/6A/
- Figure 6/6A/CKAP5 mRNA expression_aneuploidy score.xlsx
- Figure 6/6B/
- Figure 6/6B/CKAP5 protein expression_aneuploidy.xlsx
- Figure 6/6C/
- Figure 6/6C/CKAP5 CRISPR aneuploidy.xlsx
- Figure 6/6D/
- Figure 6/6D/Aneuploidy correlation.xlsx
- Figure 6/6E/
- Figure 6/6E/CKAP5 mRNA expression_normalized to KI67.xlsx
- Figure 6/6F/
- Figure 6/6F/CKAP5 protein expression_normalized to KI67.xlsx
- Figure 6/6G/
- Figure 6/6G/CKAP5-CENP-E gene effect.xlsx
