# Supplementary material for: CKAP5 stabilizes CENP-E at kinetochores by regulating microtubule-chromosome attachments
Source: EMBO Rep. 2024 Feb 29;25(4):1909–35. doi: 10.1038/s44319-024-00106-9 (PMC11014917; doi:10.1038/s44319-024-00106-9)
Supplement: Supplementary file 9 — Source Data Fig. 6 [file 44319_2024_106_MOESM9_ESM.zip › Figure 6/6A/CKAP5 mRNA expression_aneuploidy score.xlsx]

## Sheet: Sheet1
25% bottom AS	25% top AS
6.33718	5.58616
5.8166	5.61206
5.90448	4.49057
5.89676	5.85624
5.37504	6.11312
5.56072	5.46826
6.23534	5.21413
4.95931	4.35544
6.38681	5.36772
4.68257	6.16289
3.8953	5.02857
5.40088	6.64559
5.43863	6.28596
5.64068	6.75796
5.82756	5.63052
5.43663	6.78738
6.56346	6.17652
6.54674	5.44294
5.51001	6.29481
5.04177	6.8301
6.12598	4.75114
6.79766	5.33593
5.66676	7.41946
5.8071	6.28244
6.06264	6.44692
5.48123	6.66434
6.03518	5.8748
5.38819	5.6522
5.68566	6.57198
5.02059	5.98505
5.69794	6.2032
4.40531	6.3427
5.97361	5.82426
6.25077	6.28392
5.48768	4.88509
6.49649	6.22052
6.18448	5.89797
6.04308	5.75462
5.36036	5.75034
5.8505	5.89603
5.85524	5.75676
6.24698	4.75916
6.02658	5.72738
6.224	6.11478
6.04876	5.74927
5.87332	5.27202
5.9486	6.77175
6.37504	6.43962
7.16481	5.52795
6.82133	6.0332
5.31796	5.35544
6.37243	6.7075
6.19022	5.58436
6.08767	4.7252
5.45055	5.86443
6.94708	5.59932
6.05788	6.20594
5.76739	6.72765
5.96	5.05788
5.73444	6.31397
6.91767	6.00473
6.36036	5.96578
6.13525	4.26754
6.08704	6.72996
5.16471	4.45088
6.66349	6.79338
5.77109	5.17113
6.46287	6.05961
5.94392	6.0036
6.33932	5.61117
5.29131	5.21023
6.67412	6.08767
6.00988	6.06156
4.39712	6.26941
5.04876	4.71754
6.64961	6.21413
5.29462	6.33878
7.1646	5.38578
6.76009	5.75489
6.65764	4.95187
6.33163	6.59976
4.69432	5.23955
6.0555	6.15178
6.29976	4.39985
6.06889	6.63285
6.5016	6.70321
6.48816	7.43838
6.42878	5.28577
6.38785	4.82833
6.38888	5.8387
5.7137	5.78686
6.29241	5.07596
6.13955	6.14934
6.56178	6.23745
5.43929	6.27557
5.7252	6.67158
6.16088	5.79181
5.32265	6.26885
6.37712	5.17951
6.09993	5.50653
5.9939	5.27575
6.32607	5.41853
3.488	5.4219
6.36877	6.21781
5.45483	5.95954
6.11312	6.03716
6.65378	5.90424
5.87258	5.57924
5.69014	5.19022
5.38439	5.83719
6.93109	5.65564
6.15906	5.31325
5.48832	6.26828
6.62395	5.50875
5.79986	6.87283
5.92742	6.27873
4.94673	6.37382
5.91073	4.58796
6.35244	5.9028
3.44758	5.10434
6.00563	6.16671
6.03848	4.87774
6.69585	6.43146
6.06824	5.88655
5.59305	5.79831
6.63663	5.50016
6.0635	6.27538
5.82528	6.1532
5.5245	6.70833
6.69209	5.11103
4.91934	5.31976
3.64731	5.54504
5.7703	6.84962
5.96717	5.23304
6.01078	6.01436
6.29719	6.42156
6.05376	5.81429
6.69683	6.2485
6.04089	6.10978
4.92553	5.89409
7.00248	6.42761
5.26679	6.0568
4.57168	5.98687
5.91456	5.86468
4.85798	6.4573
6.80529	5.98003
3.90497	6.30012
5.44989	5.43962
5.19022	5.90833
6.31088	6.58646
5.95884	5.58646
6.27557	6.89239
5.88044	5.8802
5.66647	5.99616
6.25833	4.72356
6.70681	5.04483
5.86691	6
5.82604	5.27463
6.03628	6.1206
4.22959	6.04941
5.19771	4.81506
5.91719	6.633
4.76871	5.99797
5.14078	6.0343
5.44956	5.75889
3.27799	6.06717
6.28651	5.00045
6.5741	6.0119
5.90665	7.29563
5.85947	6.8679
4.05918	5.93829
5.93593	5.76792
5.13463	5.10182
6.32085	6.28114
6.87615	5.79207
5.5509	5.51885
5.95954	5.64961
6.47119	5.71315
4.67242	5.83668
6.44261	6.10622
6.85586	7.29582
6.2466	5.804
5.40429	5.81865
5.98982	6.08661
7.02292	6.65349
6.03056	6.11041
6.3512	6.21626
5.99662	5.51349
5.51633	5.41346
6.2211	6.65935
6.29719	5.97338
6.27352	6.12577
5.49601	6.08194
6.31723	6.20359
5.71452	6.01614
5.68004	6.50351
6.32066	6.86851
6.2902	6.52309
5.79181	4.9222
7.30369	5.32481
6.21781	6.19377
4.12433	5.72792
6.0063	5.21451
3.99277	6.46336
6.25701	6.36632
6.65521	6.05289
6.08087	5.92101
6.43713	6.63445
6.40786	5.30961
6.40139	5.94556
6.20653	5.75168
5.94533	4.64731
5.84524	5.73091
6.36859	5.01078
3.07211	6.65421
5.37504	4.98914
6.08428	5.68902
6.07916	5.58466
6.07039	3.82069
6.77979	5.4446
6.59857	5.19771
5.22419	4.7301
6.95233	5.15704
5.93121	4.96901
5.9364	6.532
4.8515	5.66846
6.30597	4.9279
6.38215	5.87012
6.32715	3.36597
6.50922	4.69766
6.14098	7.25795
7.07735	5.17113
5.55582	4.48478
5.71617	6.65535
6.3443	5.91862
5.86963	5.14527
5.81301	6.16952
5.37712	4.60051
5.5404	6.13237
5.94486	6.58692
6.12681	6.25871
6.48059	4.926
6.11603	6.9939
6.09782	5.52795
7.10884	5.61706
6.29315	4.90977
6.4441	5.81532
4.98094	6.13278
5.69321	6.89905
7.00338	5.47346
4.84348	4.85848
4.32984	6.5738
4.5741	6.77558
5.80813	5.69014
4.70376	6.61412
6.51869	5.41143
5.72574	7.13463
5.27015	6.33503
6.2604	4.47768
4.80736	5.07895
6.3856	5.54905
5.70155	6.2149
4.78188	6.03584
5.09972	5.76474
5.90062	5.9507
5.5373	4.51475
6.07724	6.01502
5.59276	5.19062
4.76235	5.10936
5.10936	5.926
5.9279	5.37955
5.04614	6.21432
6.65835	5.60792
6.65449	5.66477
6.32894	6.09571
6.4266	5.90304
5.90352	5.53169
3.86493	6.43229
6.34802	6.09972
6.28225	5.90376
6.37016	5.35966
6.58526	4.25626
5.60288	5.14649
5.36142	6.4814
6.36457	6.76102
5.851	7.5097
6.6907	5.47508
5.25058	7.14527
5.36877	6.01033
4.76659	6.34252
6.59066	6.56651
5.15947	5.98755
6.48075	6.11437
5.85549	6.36159
6.60051	6.10308
3.37851	6.08428
6.63052	5.85449
6.47525	5.57289
5.91671	6.02791
5.99549	5.4851
6.50732	6.62775
6.45335	6.53465
5.84649	5.63256
6.1639	6.04024
3.75489	5.64386
7.09519	4.7761
6.46663	5.86468
5.06091	6.80877
5.33056	6.02037
6.53356	5.80271
5.13134	5.90857
6.63851	3.70266
6.38922	5.67807
6.43346	5.2211
6.46614	4.74846
6.20574	6.77742
5.77952	6.60689
6.44841	5.49153
5.83137	5.92576
5.13791	5.57652
5.91337	6.12743
6.01525	6.8175
6.97453	6.81494
5.71781	5.51444
3.79909	5.53512
5.52419	4.97177
6.27817	6.46025
6.29241	5.26791
6.36982	6.29407
5.72356	5.74308
3.84499	6.0197
5.91504	7.0492
5.97774	5.62936
7.17772	5.72465
5.63285	7.10821
6.44907	5.89482
6.48204	6.29554
6.26341	5.19377
5.43962	7.3912
2.20163	4.29866
6.25626	5.28614
6.71012
6.17812
6.87184
5.95303
6.69167
5.39094
6.39008
5.92718
6.53091
6.18982
5.30415
6.44543
5.39506
6.57622
6.16249
6.15158
5.88996
6.06437
4.85549
6.41836
4.24717
6.12226
5.77952
6.09677
6.59276
4.91121
6.49121
5.96116
5.92529
1.35614
6.48253
3.75596
4.65134
4.7366
6.48398
5.48027
6.13381
6.16772
6.30067
6.78908
