# Supplementary material for: CKAP5 stabilizes CENP-E at kinetochores by regulating microtubule-chromosome attachments
Source: EMBO Rep. 2024 Feb 29;25(4):1909–35. doi: 10.1038/s44319-024-00106-9 (PMC11014917; doi:10.1038/s44319-024-00106-9)
Supplement: Supplementary file 9 — Source Data Fig. 6 [file 44319_2024_106_MOESM9_ESM.zip › Figure 6/6B/CKAP5 protein expression_aneuploidy.xlsx]

## Sheet: Sheet1
25% bottom AS	25% top AS
-0.27729	0.468386
0.063314	0.017137
0.399416	0.489944
-0.48532	-0.82479
0.0378	0.242489
-0.9723	-0.52388
-0.76252	-0.98075
0.144392	-0.45276
-0.68364	-0.20717
0.216818	-0.61322
0.206267	-0.46107
0.205099	0.316599
0.207771	-0.95183
0.644593	0.093148
0.056292	0.42729
-0.67312	-0.724
-0.57223	-0.1407
0.264651	-1.02197
0.853583	0.041037
0.041134	-0.04265
0.091001	0.445426
0.21631	0.309847
-0.1087	-0.01982
-0.53618	0.479997
-0.33042	-0.80779
-1.01494	0.009029
0.047759	-0.02545
0.644406	0.044958
0.688443	0.613234
0.758111	-0.33835
0.333055	0.792225
-0.25113	0.005099
-0.08501	-0.85108
-0.21732	0.451624
-0.2702	-0.17582
0.665004	0.012166
0.454104	-0.21554
-0.5052	-0.18333
0.255984	0.752028
-0.55001	-0.25148
0.047607	-0.01827
0.535556	-0.34872
-1.41664	0.028892
0.178573	-0.33961
-0.77423	-0.93063
-0.32769	1.01212
-0.83432	0.035761
-0.60268	-0.77111
-0.27653	0.45016
0.020986	-0.07555
0.028989	0.237497
0.078684	-0.56403
0.122619	-0.32216
-0.07963	-0.36041
0.787185	0.428082
-0.08392	0.446876
0.279739	-0.16411
0.272432	-0.77942
0.013412	0.28467
0.30998	-0.53804
-0.51385	0.41185
-0.1927	-0.11133
0.474176	0.137572
-0.13901	0.286436
-0.56963	-0.85208
0.092655	-0.18665
0.546634	0.139265
-0.25889	0.026737
0.18462	0.389933
0.124792	0.329369
0.62826	-0.18577
0.241162	0.348139
0.365589	0.600045
-0.62847	0.125969
0.470247	-0.74475
0.24827	-0.20073
0.014661	0.29747
0.94774	0.433928
0.102465	-0.78887
0.454875	-0.19364
-0.51446	-0.74791
-0.02248	-0.54045
0.029025	0.59713
-0.32918	0.146967
0.010637	0.896584
-0.50859	-0.07021
-0.43454	-0.10976
1.00229	-0.995
0.152016	-0.60289
-0.57609	0.49833
1.23218	-0.50296
	0.16311
	0.006343
	-0.26729
	0.076329
	0.228004
	-0.72182
	0.86306
	0.643613
	-0.23328
	-0.76504
	0.752108
