# Supplementary material for: CKAP5 stabilizes CENP-E at kinetochores by regulating microtubule-chromosome attachments
Source: EMBO Rep. 2024 Feb 29;25(4):1909–35. doi: 10.1038/s44319-024-00106-9 (PMC11014917; doi:10.1038/s44319-024-00106-9)
Supplement: Supplementary file 9 — Source Data Fig. 6 [file 44319_2024_106_MOESM9_ESM.zip › Figure 6/6C/CKAP5 CRISPR aneuploidy.xlsx]

## Sheet: Sheet1
25% bottom AS	25% top AS
-1.22384	-1.53179
-1.57389	-1.19312
-1.14678	-1.80339
-0.97869	-1.78384
-1.55453	-1.55253
-1.75125	-2.38368
-1.9633	-1.35045
-1.38887	-1.45233
-1.47296	-1.59935
-0.94907	-1.34601
-2.12903	-1.58782
-1.65172	-1.76758
-1.52465	-1.7831
-0.99473	-0.95504
-1.3587	-1.83085
-0.89648	-1.11102
-2.05776	-2.44337
-2.0325	-1.95832
-1.08218	-1.35674
-1.32942	-1.35382
-1.22841	-1.76922
-1.12008	-1.65832
-1.19533	-2.42961
-1.20174	-1.43089
-1.53539	-1.55297
-1.12327	-1.94555
-2.19057	-1.43753
-1.45523	-1.97576
-1.20176	-1.92624
-2.65759	-1.58896
-1.22409	-1.74116
-2.3691	-1.59442
-1.47111	-1.95025
-1.09596	-1.61569
-1.42619	-1.16096
-1.42723	-2.0543
-1.81445	-1.45824
-1.23812	-2.21854
-1.79265	-2.34107
-1.54882	-2.08026
-2.05589	-1.64149
-1.34367	-1.77939
-1.26434	-2.09574
-1.65862	-1.85571
-1.94177	-1.13202
-1.05413	-2.55882
-1.54312	-1.35236
-1.33597	-2.32962
-1.35951	-1.95418
-0.99513	-2.04639
-1.5091	-1.46446
-1.38296	-1.30109
-1.27651	-1.65982
-1.32561	-1.48847
-1.44691	-1.31577
-2.18232	-1.90259
-1.39385	-2.17696
-1.31157	-1.68971
-1.73495	-1.27976
-1.35305	-1.87019
-1.11087	-2.02105
-1.24663	-2.00504
-1.02583	-1.75224
-1.24526	-1.76882
-1.82999	-0.92445
-1.13879	-1.53287
-1.86922	-1.89289
-1.83409	-1.53854
-0.94543	-1.90951
-1.54629	-1.73395
-1.55968	-1.50953
-2.31424	-1.97051
-1.12594	-1.24828
-2.07487	-0.86673
-1.17202	-1.80707
-1.47514	-2.31269
-1.45482	-1.96697
-1.79465	-1.80439
-1.61126	-2.84922
-1.2193	-1.7676
-1.42638	-1.8845
-1.64327	-1.20248
-1.26428	-1.3801
-1.56479	-1.949
-2.13359	-1.7271
-2.02932	-1.79601
-1.47669	-2.2543
-1.23788	-1.59452
-1.58274	-1.58329
-1.3862	-1.95353
-1.76532	-1.73771
-1.2374	-1.34706
-0.95219	-1.64421
-1.64872	-1.71146
-1.86265	-2.26044
-1.59573	-2.3812
-1.34639	-1.12925
-2.22614	-2.11636
-1.51103	-2.09577
-2.28279	-1.75533
-1.188	-1.52648
-1.20123	-1.33896
-1.1644	-1.43679
-1.27253	-1.57565
-1.42834	-1.6477
-1.62357	-1.9785
-2.01762	-1.6717
-1.61411	-1.68164
-2.35837	-2.2665
-1.15518	-1.80784
-1.24455	-1.22196
-2.0226	-2.12392
-0.98596	-1.68942
-1.57091	-1.83743
-1.73119	-1.61811
-1.93066	-2.02086
-2.21829	-1.51041
-1.67069	-1.37317
-1.77399	-1.79289
-1.56876	-2.30588
-1.08594	-2.25982
-1.07696	-2.04373
-1.49487	-1.52891
-1.49271	-1.51617
-1.62875	-2.17355
-1.61043	-1.26533
-2.58686	-1.76496
-1.05818	-1.48123
-1.84199	-1.2404
-1.59722	-2.28486
-1.54244	-1.67283
-1.58902	-2.13966
-1.72678	-1.60068
-1.05238	-1.34312
-1.35538	-1.59677
-1.20939	-1.34726
-1.30085	-2.23277
-1.36461	-1.56725
-1.23441	-2.0914
-1.39965	-1.53786
-2.0547	-2.06747
-1.87971	-1.43974
-1.98544	-1.50228
-1.24149	-1.49769
-1.33069	-1.80455
-1.58052	-1.93039
-0.98405	-1.78018
-1.05785	-1.52762
-2.16779	-2.42821
-1.84588	-1.97506
-1.67827	-1.62541
-1.75872	-1.83155
-2.01821	-2.17993
-1.14062	-1.2305
-2.01457	-1.83154
-1.36358	-1.70348
-1.65275	-2.06684
-1.85184	-1.3133
-1.38807	-1.91435
-1.49152	-1.74274
-1.42173	-1.70484
-1.68284	-1.72037
-1.99622	-2.12216
-1.00349	-1.1252
-1.2449	-1.69474
-1.49221	-2.04405
-1.78405	-1.1496
-1.13944	-2.13293
-1.5057	-2.32855
-2.01143	-1.39548
-1.33178	-2.23672
-2.11656	-2.10581
-1.7271	-1.80397
-1.07413	-1.53694
-1.75724	-2.04974
-1.24206	-1.22503
-1.54616	-1.65482
-1.15993	-1.48829
-1.77316	-1.87377
-1.33535	-1.70101
-1.37887	-1.66444
-1.60938	-1.48165
-0.97928	-1.08185
-1.26748	-1.59995
-1.86204	-1.96227
-1.93986	-1.7402
-0.98287	-1.48403
-1.91049	-1.72812
-2.03266	-1.4921
-1.87272	-1.78259
-1.56752	-1.95734
-1.35961	-2.15344
-1.12953	-2.0209
-1.73127	-2.0664
-1.28601	-1.66845
-1.53816	-2.09687
-1.93286	-1.61774
-0.971	-1.40042
-1.62738	-2.21334
-1.12821	-2.18992
-1.78182	-2.10096
-2.02896	-2.54303
-1.75676	-1.81844
-2.11004	-1.67835
-2.19356	-2.39963
-1.87222	-2.03387
-1.59952	-1.86267
-2.2014	-1.08429
-1.57166	-1.56918
-1.90678	-1.91724
-1.93952	-1.93386
-2.0292	-1.73051
-1.49771	-1.42678
-1.75946	-1.26865
-1.86711	-2.03787
-1.80076	-1.85265
-2.42809	-1.58784
-1.71182	-1.7959
-2.57878	-1.37022
-1.93574	-1.76028
-1.6119	-1.54501
-1.36713	-1.15464
-1.1682	-2.11078
-0.90844	-2.33541
-1.48064	-2.69654
-1.16958	-1.31162
-1.89626	-1.64658
-1.47547	-1.51143
-1.82315	-2.3154
-1.63162	-1.80844
-1.96076	-1.90562
-1.92697	-1.2988
-2.59976	-1.1326
-1.49237	-1.71813
-1.46235	-0.5736
-1.31326	-1.88624
-1.67729	-2.10771
-1.44804	-1.98022
-1.40063	-2.24669
-1.76852	-1.63721
-1.35882	-1.92759
-1.69716	-1.5935
-1.72088	-1.94203
-1.52803	-1.1624
-1.86502	-1.42346
-1.24123	-1.4755
-1.05083	-2.11733
-1.08924	-1.52537
-2.00133	-1.31135
-2.63505	-1.04301
-1.55284	-2.04532
-1.96163	-1.66878
-1.23253	-0.57416
-1.44464	-1.66873
-1.95133	-1.84394
-1.0688	-1.29456
-1.88175	-1.60035
-1.41336	-2.1216
-1.52752	-2.0933
-1.62278	-1.88305
-2.11731	-2.89979
-1.67559	-1.64121
-1.79904	-2.1304
-1.97305	-1.68689
-1.1863	-2.76041
-1.69006	-1.43676
-1.63643	-1.72172
-1.23409	-1.57755
-0.41192	-2.00409
-1.28521	-2.03054
-2.05654	-1.46902
-1.86178	-2.22938
-1.7298	-1.55087
-1.98745	-1.66267
	-1.53648
	-1.60294
	-1.13587
	-1.25927
	-1.85156
	-1.62962
	-1.92084
	-1.60138
	-2.06854
	-1.93067
