# Supplementary material for: CKAP5 stabilizes CENP-E at kinetochores by regulating microtubule-chromosome attachments
Source: EMBO Rep. 2024 Feb 29;25(4):1909–35. doi: 10.1038/s44319-024-00106-9 (PMC11014917; doi:10.1038/s44319-024-00106-9)
Supplement: Supplementary file 9 — Source Data Fig. 6 [file 44319_2024_106_MOESM9_ESM.zip › Figure 6/6D/Aneuploidy correlation.xlsx]

## Sheet: Sheet1
	coefficients	-log10(q-value)
GRB2	-0.0087	3.15361
WTAP	-0.00812	5.7986
YPEL5	-0.00808	3.82242
KIF18A	-0.00757	1.95641
CWC22	-0.0075	4.89279
PPP1R12A	-0.00707	1.75806
CLTC	-0.00671	2.98147
CKAP5	-0.0066	3.80676
SMU1	-0.00648	3.77638
PTPN11	-0.00646	3.04209
TP53	-0.00644	5.66756
ARIH1	-0.00643	2.28911
SGO1	-0.00642	2.58539
COPG1	-0.0064	1.92517
UBR4	-0.00624	2.60472
RBM14	-0.00618	2.28911
PSMD6	-0.0061	3.23201
WNK1	-0.00608	2.32666
COPS4	-0.00602	3.6135
NCKAP1	-0.006	3.86128
BUB1B	-0.00593	2.8314
WDR26	-0.00586	3.80676
STX4	-0.00574	2.14263
VPS4A	-0.00574	3.24492
EIF4A3	-0.00572	4.06198
TMED10	-0.00557	2.11588
SON	-0.00556	2.30028
CCNB1	-0.00553	1.90351
GOSR2	-0.00552	2.66337
UBE2H	-0.00552	3.40938
PMPCA	-0.00548	2.83068
NCBP1	-0.00543	3.23201
NAPG	-0.00539	1.5315
EIF3A	-0.00538	2.57531
WBP11	-0.00537	2.57363
DBF4	-0.00536	2.31962
PSMD1	-0.00536	2.94814
COPB2	-0.00536	2.78354
STXBP3	-0.00534	2.39484
GBF1	-0.0052	3.23201
PSMB7	-0.00518	1.93539
ADAR	-0.00515	2.04794
CHEK1	-0.00514	1.90304
BIRC6	-0.00513	3.39901
SMG6	-0.00513	1.89968
KANSL1	-0.00511	2.69365
KPNB1	-0.0051	2.88117
PPP1R8	-0.00508	1.65572
DDX3X	-0.00502	0.770093
NAPA	-0.00495	1.85143
ATP1A1	-0.00494	0.946392
PSMC1	-0.00488	2.14188
CDC16	-0.00488	2.77928
SNRPB2	-0.00487	1.08044
LIMS1	-0.00486	3.23201
SRSF10	-0.00485	2.24163
SF3B1	-0.00485	2.12128
SF3B2	-0.00484	2.43786
HGS	-0.00481	1.79181
ALG11	-0.00476	1.74878
RAC1	-0.00476	1.38031
CDK2	-0.00474	1.97246
RPRD2	-0.00468	3.21475
MED18	-0.00467	2.22108
NSF	-0.00462	2.07899
EIF1AX	-0.00462	0.565845
XPO1	-0.00458	2.20248
SARS	-0.00458	2.7967
AMBRA1	-0.00457	1.8178
KRT18	-0.00455	2.37841
WWTR1	-0.00454	1.89902
SMARCE1	-0.0045	1.71376
KCMF1	-0.0045	1.65346
VPS4B	-0.00448	2.4941
KRAS	-0.00447	1.4086
NRBP1	-0.00447	1.473
PRELID3B	-0.00446	1.27302
SNRPF	-0.00445	2.46474
PHF5A	-0.00443	2.39338
PAFAH1B1	-0.00442	2.79635
SRP68	-0.00439	2.19679
MOB4	-0.00439	1.57867
TRAPPC3	-0.00439	1.65572
PSMA1	-0.00438	2.28136
XAB2	-0.00435	1.88516
CFLAR	-0.00433	0.960719
PPP1R10	-0.00432	1.91677
RELA	-0.00431	3.47459
MAEA	-0.0043	2.73754
CDC40	-0.00428	2.41273
AP2S1	-0.00421	1.37141
HCFC1	-0.00421	2.2285
CHKA	-0.00419	2.66337
PSMA6	-0.00418	2.20951
PPP2R1A	-0.00415	0.793992
COPA	-0.00415	2.19099
CHMP3	-0.00414	0.989697
SCYL1	-0.00414	2.58539
CENPC	-0.00413	2.24555
PAX8	-0.00412	3.2332
FAM32A	-0.00412	2.31155
NUF2	-0.00408	1.54294
RPAP3	-0.00408	2.10162
NUP62	-0.00406	2.20063
LSM5	-0.00405	1.6289
MED1	-0.00401	0.743406
PPP6C	-0.00401	1.49155
PPP1R7	-0.004	1.33627
WDR70	-0.00398	2.16672
UBA5	-0.00398	1.65346
UBA6	-0.00397	2.87649
NUP98	-0.00397	2.11515
PPP1R15B	-0.00397	0.946736
CCNL1	-0.00394	1.5315
NUP160	-0.00394	1.95616
EXOSC9	-0.00393	2.28136
NEDD1	-0.00393	1.78787
SF3A3	-0.00393	1.81676
FOSL1	-0.00392	1.33627
PSMD14	-0.00391	1.37706
DYNLRB1	-0.00391	0.905879
PSMD7	-0.0039	2.01387
CCT3	-0.00388	1.71098
AP2M1	-0.00388	1.19623
SYVN1	-0.00386	1.71049
PIP5K1A	-0.00382	2.39638
TUBB	-0.00382	0.616141
LAMTOR2	-0.00381	1.54294
POLR2H	-0.00379	1.87864
CFL1	-0.00379	0.918992
HMGCS1	-0.00376	0.753581
PNISR	-0.00376	2.42299
PSMD13	-0.00376	1.49877
PC	-0.00376	2.24555
POLR2I	-0.00376	1.29587
SNU13	-0.00375	1.56471
GPN1	-0.00375	1.35635
ZCCHC9	-0.00375	2.4344
CENPT	-0.00373	2.23843
TEAD1	-0.00372	1.70836
COPS3	-0.00372	1.47749
ESS2	-0.00372	1.45911
ASF1B	-0.00371	3.2332
RUVBL1	-0.00371	1.69423
DDX5	-0.0037	1.57311
SRP54	-0.00369	1.62811
USPL1	-0.00368	1.41353
STRIP1	-0.00368	2.24555
FBXO42	-0.00366	1.81218
CHD4	-0.00366	1.01418
UFM1	-0.00365	1.1508
PEX1	-0.00364	2.58539
MAD2L1	-0.00363	1.02416
TLK2	-0.00363	1.43045
PLRG1	-0.00359	1.33709
ETF1	-0.00358	2.11671
CARM1	-0.00358	1.61448
PSRC1	-0.00358	4.01909
UFL1	-0.00357	1.80559
SEC13	-0.00357	1.42551
COPS2	-0.00357	1.57059
EFTUD2	-0.00356	1.40491
PPP6R3	-0.00356	2.10267
RPTOR	-0.00356	1.11382
GTF2H1	-0.00356	2.43071
PDRG1	-0.00355	1.25977
TOE1	-0.00349	1.03698
VIRMA	-0.00347	0.946736
UPF1	-0.00345	1.32965
CRKL	-0.00344	0.621181
POLR2E	-0.00342	1.15166
LSM6	-0.00341	1.52951
SOS1	-0.00341	1.88802
HSF1	-0.0034	1.80009
ABCE1	-0.0034	1.19935
WDR73	-0.00339	0.764413
YTHDC1	-0.00338	2.50667
TMED2	-0.00338	0.892822
PSMA2	-0.00336	1.02416
PPP2CA	-0.00336	0.586354
FUBP1	-0.00335	3.01658
GTF2F1	-0.00334	2.18163
SNW1	-0.00334	1.1842
DHX15	-0.00334	1.64348
C19orf25	-0.00333	1.17215
KCTD10	-0.00332	0.802193
CCDC130	-0.00331	1.25055
SCAP	-0.00331	0.340828
PSMB5	-0.0033	0.484524
TUT1	-0.0033	0.753908
KLC2	-0.00326	1.58082
HSP90B1	-0.00326	1.46324
POLR1B	-0.00325	0.954277
RBM5	-0.00324	2.58539
DDX20	-0.00324	1.23272
KIF20A	-0.00324	1.27667
CAPZB	-0.00322	0.692395
GGNBP2	-0.00321	1.58877
AGAP6	-0.0032	1.27559
PREB	-0.0032	1.21336
NUP35	-0.0032	1.51665
USP8	-0.00319	1.08772
INTS9	-0.00319	1.11382
HNRNPK	-0.00318	1.71226
PSMD11	-0.00318	1.15876
BRD8	-0.00317	1.31182
SFSWAP	-0.00316	1.36811
DHX9	-0.00315	0.73899
MTOR	-0.00315	0.910678
MYO1H	-0.00313	2.79705
RBBP6	-0.00313	1.08426
MED8	-0.00313	0.954444
NCOA4	-0.00313	1.23363
SF3B3	-0.00312	1.29447
MIS12	-0.00312	1.00961
ZNF207	-0.00311	1.39034
NARS	-0.00311	0.905879
ATP6V0C	-0.0031	0.895646
BRAT1	-0.00309	0.772467
SNRPD1	-0.00309	1.18733
CARS	-0.00308	0.950439
LAMTOR3	-0.00308	1.14152
SURF4	-0.00308	2.06392
NDE1	-0.00308	0.928403
PSMA3	-0.00307	1.45896
VPS52	-0.00306	0.856518
PSG8	-0.00306	1.79393
LRRC37A3	-0.00305	1.03344
PPP1CA	-0.00304	1.26858
ZNF407	-0.00304	1.15806
PRPF31	-0.00302	1.17256
LSM8	-0.00302	1.03793
SCD	-0.003	0.502405
ITGAV	-0.00299	0.466164
PPP1R11	-0.00299	0.743458
DDX6	-0.00299	0.775414
RNF4	-0.00298	0.736717
RPL22	-0.00298	1.57867
CLCC1	-0.00297	1.89516
SART3	-0.00296	1.23474
SF3A1	-0.00295	1.35227
IRS2	-0.00293	0.962384
CDKN1A	-0.00293	2.25396
FADD	-0.00293	1.42839
IGF1R	-0.00292	0.934972
CHMP7	-0.00291	0.768639
RUVBL2	-0.00291	0.887375
ALYREF	-0.00291	1.10151
PSMA5	-0.00291	1.12266
CDCA5	-0.00291	0.853381
RARS	-0.0029	0.756308
UBA1	-0.0029	1.14636
VPS37A	-0.00289	1.05072
GPX4	-0.00289	0.406012
YJU2	-0.00289	1.06708
MTBP	-0.00288	1.10551
PKMYT1	-0.00288	0.551963
DHRSX	-0.00288	0.767598
SNUPN	-0.00288	0.78818
EFR3A	-0.00287	0.798683
PSMD12	-0.00287	1.3017
MCM3AP	-0.00286	0.810828
GMNN	-0.00285	0.65108
HARS	-0.00285	0.855075
SACM1L	-0.00283	0.786913
EEF1A1	-0.00283	0.998638
SEC61A1	-0.00283	0.944936
UBE2N	-0.00282	0.545974
SRSF3	-0.0028	0.981242
SRRM1	-0.0028	1.04485
POGZ	-0.0028	1.91677
BCL2L1	-0.00279	0.366765
DMRTA2	-0.00279	2.69365
MED25	-0.00279	1.23972
ZNF687	-0.00279	2.69365
METTL7A	-0.00279	2.39484
SF3B6	-0.00278	1.05534
ACTR1B	-0.00278	1.91976
EIF3G	-0.00277	0.700228
RCOR2	-0.00277	1.95262
BCLAF1	-0.00277	0.902373
PSMB4	-0.00277	1.16184
UBAP1	-0.00277	0.844615
ATP6V1F	-0.00276	0.636972
EIF2S1	-0.00276	1.0109
PCNX3	-0.00275	2.43071
TRAPPC13	-0.00275	1.05089
PPP1R14B	-0.00275	1.03652
KLF17	-0.00274	2.10162
NBAS	-0.00274	0.705213
CAND1	-0.00274	1.10151
CENPN	-0.00273	0.684338
ZC3H8	-0.00272	0.89298
ZFP69B	-0.00272	1.5229
TUBGCP4	-0.00271	0.980094
KIF22	-0.00271	2.31962
PSMB1	-0.0027	0.807948
ERBB3	-0.0027	2.04243
NUP205	-0.0027	0.688156
ARGLU1	-0.00269	0.700473
DDOST	-0.00268	1.16385
NUP153	-0.00268	0.89897
EIF1	-0.00268	0.604303
ZFP69	-0.00267	1.90693
BAG6	-0.00267	2.55186
HAUS3	-0.00267	0.887316
CCT8	-0.00266	0.87062
NFE2L2	-0.00266	1.36759
ZC3H13	-0.00265	0.925142
TNXB	-0.00265	3.23201
CIAO3	-0.00265	0.803227
PHAX	-0.00264	1.12345
TFIP11	-0.00264	1.01477
GPR61	-0.00264	1.55328
TICRR	-0.00264	0.819294
PSMD8	-0.00264	0.976935
POLR3E	-0.00263	1.0194
VPS28	-0.00263	1.1508
MED16	-0.00263	0.887375
IGSF3	-0.00263	1.16656
SLC4A5	-0.00262	1.8178
ATP6V0D1	-0.00262	0.616391
PSMD3	-0.00262	0.716724
PEX13	-0.00261	1.57211
PPIL4	-0.00261	0.821411
ATP6V1C1	-0.0026	0.546909
BAK1	-0.0026	1.10976
CYB5R4	-0.0026	1.08249
RCOR1	-0.00259	0.781226
ISY1	-0.00257	0.631799
TRIR	-0.00257	1.61063
ATG4D	-0.00256	2.47119
TUBA1B	-0.00255	0.605349
SDE2	-0.00254	0.821411
SMNDC1	-0.00254	1.00024
SLBP	-0.00254	1.05984
KCND3	-0.00254	2.4344
SNAPC4	-0.00254	0.788087
SBDS	-0.00253	0.385495
ARPC4	-0.00253	0.54771
EGFR	-0.00253	0.700228
CDC42SE1	-0.00253	1.45121
WDR7	-0.00252	0.498603
CNN2	-0.00252	1.02705
GARS	-0.00252	0.963776
PTPN23	-0.00251	0.465902
CBX1	-0.00251	1.17573
RAPGEF1	-0.00251	2.4344
POLR3A	-0.00251	0.690636
CCNA2	-0.00251	0.616551
MBTPS1	-0.00251	0.411929
DHX38	-0.0025	1.05583
ARF1	-0.0025	0.849166
RBX1	-0.0025	0.978132
NUP54	-0.00249	0.763213
HINFP	-0.00249	0.571504
COPZ1	-0.00248	0.701638
PSMB3	-0.00247	1.18896
CPSF3	-0.00247	0.700228
KLF5	-0.00247	0.64973
TFRC	-0.00246	0.399345
ACACA	-0.00246	0.813017
C1QTNF4	-0.00246	1.62774
KRTAP4.2	-0.00246	1.04485
RBM15	-0.00245	1.27103
KRT6B	-0.00245	2.77514
SEC16A	-0.00244	0.850269
ABL1	-0.00243	2.10815
POLR3F	-0.00243	0.7154
DHDDS	-0.00241	0.689923
LTO1	-0.00241	0.561181
TRAF2	-0.00241	0.620205
LPAR1	-0.0024	1.46539
PDCL3	-0.00239	0.850973
ABCA4	-0.00239	2.1162
DNM1L	-0.00239	0.503053
PPP1CB	-0.00238	0.411297
FBXO5	-0.00238	0.689923
SPC25	-0.00238	0.746448
PRRC2A	-0.00237	0.991674
HAUS4	-0.00237	0.600204
CCDC6	-0.00237	1.01758
PARD6B	-0.00237	1.00244
CSE1L	-0.00237	0.649814
ZDHHC24	-0.00236	2.39638
RRAGC	-0.00236	0.665512
CBFB	-0.00235	0.730743
RPP25L	-0.00235	0.42784
ENDOG	-0.00234	1.75892
DDX46	-0.00234	1.08726
DERL1	-0.00233	1.74562
TIMM44	-0.00232	0.910678
SLU7	-0.00232	0.607701
LARS	-0.00231	0.780326
MED26	-0.00231	0.614722
INTS8	-0.00231	0.655251
ARHGAP29	-0.0023	1.34026
KIF4A	-0.0023	0.496812
CMIP	-0.00229	0.788527
HAO2	-0.00229	2.00722
ELAVL1	-0.00229	0.821411
MAP4K2	-0.00229	2.65884
DNAJB11	-0.00229	1.37347
MBTPS2	-0.00229	0.474722
LARP4	-0.00229	1.72654
CTR9	-0.00228	0.617611
PRPF38A	-0.00228	1.12387
SET	-0.00228	1.17179
VPS18	-0.00227	0.68857
BCAS2	-0.00226	0.857811
GRK2	-0.00226	1.74192
EPS8L3	-0.00226	1.44161
ERBB2	-0.00225	0.899848
KCNA10	-0.00225	1.20137
PRPF4B	-0.00225	1.01477
RASGRP2	-0.00224	1.88802
RHD	-0.00223	2.25377
CBLL1	-0.00223	0.906859
ILK	-0.00223	0.661153
METTL14	-0.00222	0.452053
SMUG1	-0.00222	1.46902
UFC1	-0.00222	0.620307
ST20	-0.00221	1.24012
MED4	-0.00221	0.507841
PSMB2	-0.00221	0.701314
ANKRD33	-0.0022	3.80872
HOXC10	-0.0022	1.17622
EIF4G2	-0.0022	0.512941
MPL	-0.0022	2.4344
SBNO1	-0.0022	0.592125
STAT3	-0.00219	1.71049
MED24	-0.00219	0.53549
INTS14	-0.00219	0.654755
TRIP12	-0.00219	1.33627
MNT	-0.00219	1.08044
SLC2A1	-0.00218	0.500637
CELSR2	-0.00218	1.21843
TBCA	-0.00218	0.509727
ESRRA	-0.00217	1.32965
GSTM2	-0.00217	1.50137
IPO11	-0.00217	0.470106
INTS2	-0.00216	0.798813
NPAS4	-0.00216	2.63088
DNAJB6	-0.00215	0.747879
RMND5A	-0.00215	1.05728
CHEK2	-0.00215	2.69365
ASF1A	-0.00215	1.18085
LMO2	-0.00214	1.64839
CCDC174	-0.00214	0.803814
BRPF1	-0.00214	0.780081
VDAC1	-0.00213	0.76663
ARF6	-0.00212	1.06899
SCGB2A1	-0.00212	1.75517
FAF2	-0.00212	0.574947
DCTN4	-0.00212	0.705681
RNF25	-0.00212	1.40783
SNRNP48	-0.00212	0.677451
PIK3CA	-0.00212	0.467294
HS6ST1	-0.00212	0.800459
UNC50	-0.00212	0.550359
CUL3	-0.00212	0.47249
CRNKL1	-0.00212	0.646661
CHD8	-0.00211	0.908188
POLR2B	-0.00211	0.755041
INHBE	-0.00211	1.09357
TSG101	-0.00211	0.53231
ANAPC10	-0.0021	0.656708
KNL1	-0.0021	0.697899
SRP9	-0.0021	0.922135
MAJIN	-0.0021	1.46491
SDAD1	-0.0021	0.742908
ELOC	-0.00209	0.509276
LMNB1	-0.00209	1.30084
LIN9	-0.00208	1.33035
TRPM7	-0.00208	0.369993
RIC1	-0.00208	0.315471
GBP7	-0.00207	2.06274
DPM3	-0.00207	0.756308
ZEB2	-0.00207	0.7154
PKN2	-0.00207	0.67719
MCM6	-0.00206	0.523273
DPM2	-0.00206	0.750423
SPAG5	-0.00206	0.89737
DDN	-0.00206	0.942738
NUP43	-0.00206	0.290313
SRSF1	-0.00206	0.657537
PDZK1IP1	-0.00205	1.6636
TBL1XR1	-0.00205	0.496496
HEXIM1	-0.00205	0.907408
LTBP3	-0.00205	2.00722
TUBGCP5	-0.00205	0.561278
SAMD4B	-0.00204	0.748629
TIMM8A	-0.00204	0.524493
PSMC5	-0.00203	0.583077
POLR1A	-0.00203	0.555896
KMT2D	-0.00203	0.557504
RAN	-0.00203	2.15681
ARPC2	-0.00203	0.759545
SMARCB1	-0.00203	0.328904
POTEI	-0.00203	1.42975
UXS1	-0.00203	0.553349
TPR	-0.00202	0.648326
SPRR2G	-0.00202	0.636543
AHCTF1	-0.00202	0.516842
IL18RAP	-0.00202	2.20248
TP53BP1	-0.00201	0.99378
PTK2	-0.00201	0.41666
RANBP9	-0.00201	1.70042
ERH	-0.00201	0.587647
CHAF1A	-0.002	0.4898
TSC22D2	-0.002	0.675124
PCYT1A	-0.002	0.270763
MED12	-0.002	0.322971
JMJD6	-0.002	0.721126
ZBTB7B	-0.002	1.32485
NUP50	-0.002	0.472181
CELA3B	-0.00199	3.52748
NAA40	-0.00199	1.70671
GAK	-0.00199	0.49274
LST1	-0.00198	1.20137
DOLPP1	-0.00198	0.818815
NFIC	-0.00197	1.55127
PRPF8	-0.00197	0.651276
POLR2F	-0.00197	0.641914
RFX5	-0.00197	1.93753
RAB10	-0.00197	0.512941
MAT2A	-0.00196	0.27397
YAP1	-0.00196	0.447146
CCAR1	-0.00196	0.535758
ATP5F1B	-0.00196	0.449651
SOWAHC	-0.00196	1.43372
KRT6A	-0.00196	1.51919
GFPT1	-0.00196	0.443918
MEIOC	-0.00196	1.22363
OVGP1	-0.00196	1.33957
TROAP	-0.00195	1.32076
EIF2B3	-0.00195	0.349659
ATP5F1A	-0.00195	0.501487
P2RY6	-0.00195	1.73808
HMGA1	-0.00194	0.522177
ZNF684	-0.00194	1.31437
ALG14	-0.00194	0.489646
SP1	-0.00194	0.649814
HAPLN2	-0.00194	0.92819
KIR2DL3	-0.00194	2.54472
HSP90AB1	-0.00194	0.636099
ARCN1	-0.00194	0.45706
RAB6A	-0.00194	0.314364
AK4	-0.00194	0.753581
CHCHD4	-0.00193	0.493812
SEH1L	-0.00193	0.377515
MLX	-0.00193	1.09905
ARHGEF25	-0.00193	2.41273
STK40	-0.00192	0.892003
CDK12	-0.00192	0.646661
UBL4B	-0.00192	1.53296
PRAC1	-0.00191	1.37586
MALL	-0.00191	1.11515
USP14	-0.00191	0.755408
GJA3	-0.0019	0.552521
UBQLN4	-0.0019	0.513399
INTS10	-0.0019	0.436625
DUSP10	-0.0019	1.46894
BHLHB9	-0.0019	2.12927
FOXM1	-0.0019	0.723917
CDC5L	-0.0019	0.716724
YBX1	-0.00189	0.45108
SLC6A9	-0.00189	2.03714
CDC42EP2	-0.00189	1.75555
NACC1	-0.00189	1.63291
NDC1	-0.00189	0.514864
CYFIP1	-0.00189	0.955359
RIMS3	-0.00188	3.58684
NUTF2	-0.00188	0.427706
TIAL1	-0.00187	0.710971
RBM8A	-0.00187	0.384772
PEX6	-0.00187	0.838737
KLF7	-0.00186	0.973641
FAM69A	-0.00186	1.24353
UTP6	-0.00186	0.496189
CLPP	-0.00186	1.27237
OTUD5	-0.00186	0.481956
TDGF1	-0.00186	0.591615
NUP85	-0.00186	0.49884
URI1	-0.00185	0.33065
CASQ2	-0.00185	2.26577
KCNK4	-0.00185	1.87251
PCDHA6	-0.00185	2.28136
RILPL2	-0.00185	1.22326
SNRNP200	-0.00185	0.736454
NUP58	-0.00185	0.641946
SNIP1	-0.00185	0.521447
PRKRA	-0.00185	0.242831
ASTL	-0.00184	1.97883
TTK	-0.00184	0.291814
GALP	-0.00184	0.798428
YY1	-0.00184	0.392388
FIS1	-0.00184	0.454988
FAM186B	-0.00184	2.19099
POLR2D	-0.00184	0.470338
ATP6V1G1	-0.00183	0.295026
GRHL2	-0.00183	0.926078
NXF1	-0.00183	0.361697
VMP1	-0.00183	0.407506
TRIM37	-0.00183	0.682338
DIRAS3	-0.00182	2.32687
NUP107	-0.00182	0.592303
PIFO	-0.00182	0.975641
PBRM1	-0.00182	1.09905
USP5	-0.00181	0.555896
CHRM1	-0.00181	2.39826
UBA52	-0.00181	0.526411
CNOT1	-0.00181	0.347846
EIF3I	-0.00181	0.463144
HNF1B	-0.00181	0.44608
KIAA1107	-0.00181	2.03534
TMPRSS12	-0.0018	2.50493
HSPA4	-0.0018	1.64839
ZNF254	-0.0018	1.1274
HCAR3	-0.0018	3.06683
CD248	-0.00179	2.86594
SNRNP40	-0.00179	0.379617
ACOX1	-0.00179	0.974591
SMS	-0.00178	0.77699
PCSK9	-0.00178	1.43608
LRRC8A	-0.00178	2.0924
UGCG	-0.00178	0.86044
SYMPK	-0.00178	0.505799
EGLN2	-0.00178	1.02123
C2CD4D	-0.00178	1.08
RAB1B	-0.00178	0.575365
WDR3	-0.00177	0.626294
CROCC	-0.00177	1.0721
RTF2	-0.00177	0.331588
GH2	-0.00177	1.66079
ICAM1	-0.00177	2.56062
CCDC51	-0.00177	0.540346
TAF6L	-0.00177	0.369232
ACTR2	-0.00176	0.296007
JUN	-0.00176	0.558247
USP28	-0.00176	1.17256
MADD	-0.00176	2.69365
DHX16	-0.00176	0.688732
GINS4	-0.00176	0.329507
CYB561D1	-0.00175	1.88802
EFNA3	-0.00175	1.1442
UBE2L3	-0.00175	0.330084
DHH	-0.00175	1.79846
DNAJC17	-0.00174	0.593367
CHMP1A	-0.00174	0.67506
CSDE1	-0.00174	0.473242
AQP6	-0.00174	1.57502
LSM2	-0.00174	0.568908
PSMB6	-0.00174	0.147717
ZNF318	-0.00173	1.29166
CHCHD1	-0.00173	0.416718
LCMT1	-0.00173	0.352419
MYOD1	-0.00172	0.994796
ACVR1B	-0.00172	1.2476
NUP133	-0.00172	0.330864
MAPK8IP1	-0.00172	2.32988
ZNF326	-0.00172	2.00859
SOCS3	-0.00172	0.349238
SIN3A	-0.00171	0.427041
AFG3L2	-0.00171	0.363455
AVPR1A	-0.00171	1.23972
SEC61B	-0.00171	0.482217
RAPGEF3	-0.00171	2.12128
RDH8	-0.00171	1.8729
PRDX1	-0.00171	0.712485
ARL2	-0.0017	0.362626
CNOT9	-0.0017	0.463144
ZFP36L2	-0.0017	0.807147
KCNC4	-0.0017	1.21762
ASPM	-0.0017	0.662198
HDAC7	-0.0017	0.973512
TM7SF2	-0.0017	0.798683
AAK1	-0.0017	2.23463
CIART	-0.00169	1.56928
LEMD2	-0.00169	0.479475
ANAPC1	-0.00168	0.432163
USP39	-0.00168	0.481995
GNAT2	-0.00168	2.23843
NASP	-0.00168	0.539925
CLDN19	-0.00168	1.57286
USP44	-0.00168	2.30615
GPX7	-0.00167	2.28604
KRT79	-0.00167	1.5883
WDTC1	-0.00167	1.3399
ARHGAP24	-0.00167	1.7503
ERMAP	-0.00167	1.65518
MGAT4A	-0.00167	1.14193
PAX3	-0.00167	0.905879
CERS2	-0.00167	0.540346
RPL28	-0.00167	0.328537
NFYB	-0.00167	0.418222
AAAS	-0.00167	0.888308
NUP188	-0.00166	1.10151
FADS1	-0.00166	1.77888
EIF4B	-0.00166	0.406012
RPS6KB2	-0.00166	2.34288
PPIL2	-0.00166	0.364552
POLA2	-0.00166	0.365394
RANGAP1	-0.00166	0.379975
RANBP1	-0.00166	0.549994
GATA1	-0.00165	1.74982
POLR2G	-0.00165	0.351942
MYRF	-0.00165	0.79167
GPATCH1	-0.00165	0.480852
BATF2	-0.00165	1.57758
GSDMA	-0.00165	0.597087
CNOT3	-0.00165	0.26354
CNIH2	-0.00165	1.58876
KHSRP	-0.00165	0.691812
INTS7	-0.00165	0.401458
ECD	-0.00164	0.293853
SPDYE1	-0.00164	0.441101
DPP7	-0.00164	1.47749
BMP10	-0.00164	2.26577
BUB1	-0.00164	0.497411
PPWD1	-0.00164	0.281044
TYW3	-0.00164	1.57286
TNPO2	-0.00164	2.12703
ORM1	-0.00164	1.74878
ASIC1	-0.00163	1.00867
PPRC1	-0.00163	0.583695
GIGYF2	-0.00163	0.868754
ECT2	-0.00163	0.24486
GNB2	-0.00163	1.3006
C1orf123	-0.00163	1.76011
CDC25B	-0.00163	0.505927
SOX2	-0.00163	0.572147
BRI3	-0.00163	0.759471
LYSMD1	-0.00163	1.09441
PCDHA9	-0.00162	2.11515
C19orf66	-0.00162	1.93524
TUBG2	-0.00162	1.26858
GNPNAT1	-0.00162	0.554908
ARAP1	-0.00162	1.6308
CCS	-0.00162	0.928678
SCNM1	-0.00162	0.777354
GPATCH8	-0.00162	0.783046
HDAC3	-0.00162	0.299675
INTS12	-0.00162	0.302604
P2RY2	-0.00162	1.68914
FAM91A1	-0.00161	0.681013
EPC2	-0.00161	0.434463
RIN1	-0.00161	1.28853
TEKT2	-0.00161	1.22363
MED6	-0.00161	0.337329
NRDC	-0.00161	0.470953
LUC7L2	-0.00161	0.536891
ELOVL1	-0.00161	0.928611
TBC1D10C	-0.00161	1.19935
ARF3	-0.00161	1.29166
ACSM5	-0.00161	1.7678
PELI3	-0.00161	1.57758
AHCYL1	-0.00161	0.328106
RRM1	-0.0016	0.556508
PPP1R1A	-0.0016	0.956985
RAD17	-0.0016	0.335038
STAMBP	-0.0016	0.213694
MOG	-0.0016	0.567238
MCOLN3	-0.0016	1.87864
ZNF700	-0.0016	1.95262
DPM1	-0.0016	0.553109
GLI2	-0.0016	1.93289
BAZ2A	-0.0016	1.151
GRASP	-0.0016	1.38203
PNPLA6	-0.0016	1.67416
SSBP3	-0.0016	0.413921
UBE2I	-0.00159	0.314364
FLRT1	-0.00159	1.33627
ALG12	-0.00159	0.65861
TMBIM6	-0.00159	2.07888
YTHDF2	-0.00159	0.500122
MYBL2	-0.00158	0.307373
STX18	-0.00158	0.368002
KAT8	-0.00158	0.42584
EIF4E2	-0.00158	0.594444
EPHB3	-0.00158	1.76546
S1PR3	-0.00158	1.88689
SYCP1	-0.00158	1.03493
LIN54	-0.00158	0.534114
NME2	-0.00157	0.508246
EXTL2	-0.00157	0.753908
PUF60	-0.00157	0.406926
GAB2	-0.00157	0.782559
CERS5	-0.00157	0.863914
DNAJC7	-0.00157	1.21494
BRD4	-0.00157	0.244796
BCR	-0.00157	0.961796
ICE2	-0.00157	0.343512
SNX32	-0.00156	1.00433
FCHO2	-0.00156	0.53467
LSM3	-0.00156	0.37474
NCR3	-0.00156	2.11588
GPR182	-0.00156	1.47354
PHB2	-0.00156	0.381183
GNAZ	-0.00155	1.76
SDC1	-0.00155	0.751163
DNAH14	-0.00155	2.19011
ESPN	-0.00155	0.89298
ZNF593	-0.00155	0.546909
CYP4Z1	-0.00155	1.69134
NPEPPS	-0.00155	0.344748
GFI1	-0.00155	1.43045
PDE4C	-0.00155	1.79393
GINS1	-0.00154	0.386471
KARS	-0.00154	0.346101
KAT5	-0.00154	0.345816
JAK1	-0.00154	0.814482
ZNF763	-0.00154	0.83052
NCKAP5L	-0.00154	1.09271
RPL11	-0.00154	0.567153
CFAP57	-0.00154	1.24012
ADGRL2	-0.00154	1.5762
NACC2	-0.00154	1.41557
MED20	-0.00154	0.334011
RHOF	-0.00153	0.810836
CDHR2	-0.00153	2.05422
EIF2B5	-0.00153	0.420339
LRRC34	-0.00153	1.78154
HSD17B1	-0.00153	1.50341
COP1	-0.00153	0.368913
KCNA3	-0.00153	1.39937
ST6GALNAC4	-0.00152	1.68746
KRT5	-0.00152	2.08961
ACIN1	-0.00152	0.379081
WDR63	-0.00152	1.21425
TESMIN	-0.00152	1.22172
COMMD1	-0.00151	1.20144
AMIGO1	-0.00151	1.7678
MAP3K11	-0.00151	0.669455
SP7	-0.00151	1.60454
SPCS3	-0.00151	0.344054
SAP130	-0.00151	0.463712
KIF21B	-0.00151	1.35939
FERMT3	-0.00151	0.887375
IPO13	-0.00151	0.256227
ARNT	-0.00151	0.448408
UFSP2	-0.0015	0.565068
LRRC8B	-0.0015	1.44618
TLN1	-0.0015	0.43575
RANBP2	-0.0015	0.385774
PTP4A2	-0.0015	0.808922
NISCH	-0.0015	0.648384
VPS50	-0.0015	0.835228
KRT82	-0.0015	2.28079
POU6F1	-0.0015	1.5883
ACLY	-0.0015	0.256448
STAP1	-0.0015	2.34539
CTDP1	-0.0015	0.365858
ZSCAN32	-0.0015	1.89046
PIK3R2	-0.0015	1.16385
CAB39	-0.0015	0.221396
DNAH1	-0.0015	1.50282
PRPF18	-0.0015	0.436103
FBXW11	-0.00149	0.213034
SFTPA1	-0.00149	1.57286
CT47B1	-0.00149	1.93524
FGF4	-0.00149	1.11515
SSX3	-0.00149	1.57988
CHDH	-0.00149	2.10825
OXA1L	-0.00149	0.518007
TBCD	-0.00149	0.270006
FBLN7	-0.00149	1.46915
CCNK	-0.00149	0.309835
TSPYL5	-0.00149	0.395366
STARD10	-0.00149	2.32352
CAP1	-0.00149	0.345293
ITGB3	-0.00149	0.951279
G3BP1	-0.00148	0.617465
NRXN2	-0.00148	1.34765
TUBGCP3	-0.00148	0.332848
CYP2A7	-0.00148	1.92865
F2RL3	-0.00148	2.27577
UTP15	-0.00148	0.315454
PNPT1	-0.00148	0.299022
PIM2	-0.00148	1.12438
GTF2E2	-0.00148	0.370314
PPM1J	-0.00147	1.08726
AGPAT1	-0.00147	0.770067
PGD	-0.00147	0.169527
TNS2	-0.00147	1.26395
SLC33A1	-0.00147	0.436709
NSL1	-0.00147	0.307875
ASH1L	-0.00147	0.755689
CLTCL1	-0.00147	0.887375
MMP14	-0.00147	1.59886
B3GNT3	-0.00147	1.38265
PPP2R3C	-0.00147	0.343432
DERL2	-0.00147	0.322971
VPS51	-0.00146	0.331494
SPDL1	-0.00146	0.340843
PGM2L1	-0.00146	1.03359
ACVRL1	-0.00146	1.92517
MRI1	-0.00146	1.52785
MAFG	-0.00146	1.06536
BEST1	-0.00146	1.94563
SLC29A4	-0.00146	0.770167
FIGLA	-0.00145	2.00722
DHX30	-0.00145	0.701314
UBR3	-0.00145	1.41818
BSND	-0.00145	1.0721
SKP1	-0.00145	0.311642
FAM89B	-0.00145	0.991964
DNAJB1	-0.00145	0.883725
PRKACA	-0.00145	0.783057
FBN3	-0.00145	1.32965
ARL4D	-0.00145	0.575811
BTF3L4	-0.00145	0.406012
PSMB9	-0.00144	2.31962
TBX15	-0.00144	1.42155
ATAD3C	-0.00144	1.87864
EHBP1L1	-0.00144	1.14239
TM9SF3	-0.00144	0.536195
GRM2	-0.00144	1.52785
PRMT1	-0.00144	0.225297
PYY	-0.00144	1.19525
TDRKH	-0.00144	0.995553
SELENBP1	-0.00144	1.31791
ABCD3	-0.00144	1.00985
SLC6A17	-0.00144	1.05507
TBX10	-0.00144	1.2674
HSPA9	-0.00144	0.289646
IER3IP1	-0.00144	0.353131
CD53	-0.00144	1.23719
EFL1	-0.00144	0.203843
FAM216B	-0.00143	1.75517
GSTM4	-0.00143	1.07925
FIBCD1	-0.00143	1.46539
CCDC30	-0.00143	0.819496
LTV1	-0.00143	0.347839
TP63	-0.00143	0.546581
TUT4	-0.00143	2.2763
TACC3	-0.00143	0.270826
CRB2	-0.00143	1.58082
LARP1	-0.00143	0.423881
EDN2	-0.00143	1.29824
CTNNBL1	-0.00143	0.227562
LRRC25	-0.00143	1.57286
SPTAN1	-0.00143	1.05149
DDR1	-0.00143	1.6308
SLC9A4	-0.00143	1.48303
E2F3	-0.00143	0.411969
BEST2	-0.00142	1.11177
CLPX	-0.00142	0.883091
MED21	-0.00142	0.367354
ARID3A	-0.00142	0.850066
SCN7A	-0.00142	1.54884
AGAP2	-0.00142	0.951279
CCDC88B	-0.00142	0.872932
EDAR	-0.00142	0.902515
POC1A	-0.00142	0.500766
INKA2	-0.00142	1.30084
MYOG	-0.00142	0.979367
ICAM3	-0.00142	1.2674
PCDHB13	-0.00142	1.93524
S100A12	-0.00142	1.34439
TEKT4	-0.00142	0.772626
MYO18A	-0.00142	0.788631
BRF2	-0.00141	0.380827
PFDN2	-0.00141	0.362378
HOXD10	-0.00141	1.32965
XRN1	-0.00141	0.187502
PCID2	-0.00141	0.262205
CSKMT	-0.00141	1.18896
TCP1	-0.00141	0.236276
ACTL6A	-0.00141	0.241035
MED19	-0.00141	0.234913
OLIG3	-0.00141	1.16656
TMCO6	-0.00141	0.764233
SNX15	-0.00141	1.06596
ADGRL1	-0.00141	1.7503
TUBGCP6	-0.0014	0.304666
TAL1	-0.0014	1.71828
KIAA1143	-0.0014	0.480687
NAA25	-0.0014	0.407276
SGCA	-0.0014	0.887375
ANKRD13C	-0.0014	1.22238
PHOX2A	-0.0014	1.03455
ZNF317	-0.0014	0.517673
AGMAT	-0.0014	1.41842
TMED5	-0.00139	1.03605
QRFP	-0.00139	1.78089
ZNF691	-0.00139	1.20137
KIF15	-0.00139	0.753469
KIF2C	-0.00139	0.37866
PDCD6	-0.00139	0.504518
PROB1	-0.00139	1.74192
COL9A2	-0.00139	1.77311
ROR2	-0.00139	1.67244
MBTD1	-0.00139	0.623168
PSMA4	-0.00138	0.229946
THRAP3	-0.00138	0.587915
USP9X	-0.00138	0.234819
ST6GAL2	-0.00138	1.47557
GAL	-0.00138	1.12387
SPTLC2	-0.00138	0.443918
DDX42	-0.00138	0.276675
TTC30A	-0.00138	1.44648
STEAP3	-0.00138	0.7156
SLC22A6	-0.00138	1.5756
STXBP1	-0.00138	1.11853
ARRDC2	-0.00138	1.19386
CCT7	-0.00137	0.364749
CD86	-0.00137	0.815593
METTL3	-0.00137	0.372067
CD5	-0.00137	1.05072
SP9	-0.00137	0.840173
LSM7	-0.00137	0.337527
MCOLN1	-0.00137	1.6837
SLC4A8	-0.00137	1.1506
NEDD9	-0.00137	1.11581
CENPM	-0.00137	0.459987
HNRNPD	-0.00137	0.704226
USP34	-0.00137	0.594444
UROD	-0.00136	0.155604
ANXA13	-0.00136	1.11382
KCNV1	-0.00136	1.39034
CCDC186	-0.00136	1.3195
MRGPRF	-0.00136	1.27237
TIMM13	-0.00136	0.22784
PLA2G1B	-0.00136	1.37225
HCAR2	-0.00136	2.28136
CHUK	-0.00136	0.646556
GNAI3	-0.00136	1.20137
RFX1	-0.00136	1.51944
GH1	-0.00135	1.32664
LAMC3	-0.00135	1.2674
ATG2A	-0.00135	1.136
PIK3R3	-0.00135	0.981693
JARID2	-0.00135	1.25909
PAQR6	-0.00135	0.698453
CWF19L1	-0.00135	0.656564
CDC42EP4	-0.00135	1.36682
ACY3	-0.00135	1.16224
RBM10	-0.00135	0.291718
HNRNPAB	-0.00135	0.881471
RBP4	-0.00135	1.33712
CRY1	-0.00135	0.808363
GLTP	-0.00135	0.575336
C7orf26	-0.00134	0.274779
GFI1B	-0.00134	1.26675
SOX14	-0.00134	1.92865
GPBP1L1	-0.00134	0.561181
TCTEX1D1	-0.00134	1.16385
WBP1	-0.00134	0.41421
CTSW	-0.00134	1.01711
ZNF208	-0.00134	1.11515
GYPC	-0.00134	1.83048
KPNA2	-0.00134	0.40413
KDR	-0.00134	1.11778
FYB2	-0.00134	1.165
TMEM132A	-0.00134	0.932226
SP2	-0.00133	0.641946
APOBEC3B	-0.00133	0.834594
KRT84	-0.00133	1.13506
KCNA2	-0.00133	1.0016
HNF1A	-0.00133	0.571504
TFAP2A	-0.00133	0.500669
UNC5B	-0.00133	1.04173
SCN3A	-0.00133	1.41539
NR4A1	-0.00133	1.29531
OS9	-0.00132	0.842378
TRAPPC11	-0.00132	0.254064
GOLGA2	-0.00132	0.951279
IDH3G	-0.00132	1.34258
FASN	-0.00132	0.306052
INO80E	-0.00132	0.670664
MS4A6A	-0.00132	0.975641
C19orf44	-0.00132	1.25482
ANAPC4	-0.00132	0.327926
PCDHGA2	-0.00132	1.81963
PGPEP1	-0.00132	0.546909
ITGB5	-0.00131	0.257727
LCE1B	-0.00131	0.325674
MAGEE2	-0.00131	1.91677
MTMR11	-0.00131	1.23972
TBX5	-0.00131	1.48159
CDCP2	-0.00131	1.68674
MEIG1	-0.00131	1.12935
PSORS1C1	-0.00131	1.67286
CALCOCO1	-0.00131	1.16385
TUBB4B	-0.00131	0.239273
JUNB	-0.00131	0.401458
MAF1	-0.00131	0.72575
MIER1	-0.00131	1.30084
ZBTB39	-0.00131	0.818391
KRTAP4.11	-0.00131	0.696735
CPAMD8	-0.00131	0.326499
KRT33A	-0.00131	0.887375
MANF	-0.00131	0.448408
KXD1	-0.00131	0.751017
ZXDC	-0.00131	1.18034
TMEM61	-0.00131	0.685432
KNCN	-0.0013	1.6197
PFN2	-0.0013	1.23363
FSCN2	-0.0013	0.993775
CD2	-0.0013	1.41206
NPM3	-0.0013	0.63508
HMGCR	-0.0013	0.165274
RAP1A	-0.0013	0.629431
CD300A	-0.0013	1.89516
TRIM43	-0.0013	1.09455
GALNT6	-0.0013	1.46539
RPS23	-0.0013	0.29968
LCE2A	-0.00129	0.463774
AFM	-0.00129	1.43106
CASC3	-0.00129	0.40796
CASKIN2	-0.00129	1.09665
NCALD	-0.00129	1.05477
IBTK	-0.00129	1.29531
PRDX5	-0.00129	1.165
GATAD2B	-0.00129	0.843296
NFKBIE	-0.00129	0.384497
METTL5	-0.00129	0.467826
SLC22A8	-0.00129	1.34701
BABAM2	-0.00128	0.973641
EHD1	-0.00128	1.19014
CUL4B	-0.00128	0.658873
GJC2	-0.00128	1.43302
LRTM1	-0.00128	1.10151
SPDYC	-0.00128	0.876655
SDF2L1	-0.00128	0.641914
ITIH1	-0.00128	1.21011
MROH9	-0.00128	0.950943
PRDM12	-0.00128	1.44618
ZNF284	-0.00128	0.399345
B3GNT2	-0.00128	0.709627
PATJ	-0.00128	0.991964
ARHGDIA	-0.00128	0.692405
TBC1D8B	-0.00128	1.16385
MAP3K7	-0.00128	0.389123
CASK	-0.00128	2.19679
SLC22A11	-0.00128	1.1781
CCL3	-0.00128	1.6197
BANP	-0.00128	0.256897
NFRKB	-0.00127	0.274091
CYP4A22	-0.00127	1.47749
CHMP6	-0.00127	0.243576
PRDM1	-0.00127	0.937808
DNAJC4	-0.00127	1.07925
DFFB	-0.00127	0.896868
ACAD10	-0.00127	1.52785
HMGN2	-0.00127	0.292569
ADGRL3	-0.00127	1.19014
VEZF1	-0.00127	0.40502
MPPED2	-0.00126	1.43045
CELA1	-0.00126	1.05642
HLA.C	-0.00126	0.497185
TMEM53	-0.00126	0.755339
PGM1	-0.00126	1.34258
TANGO6	-0.00126	0.230426
LARP7	-0.00126	0.438454
CDC42	-0.00126	0.161536
DOCK10	-0.00126	1.02106
B4GAT1	-0.00126	1.25909
RAB11B	-0.00126	1.23637
KLF4	-0.00126	0.854583
MAX	-0.00126	0.22547
GYPA	-0.00126	1.47557
HLA.DOA	-0.00125	1.3191
KCNAB1	-0.00125	1.19525
XPO4	-0.00125	0.57353
CDX4	-0.00125	1.23195
XIRP2	-0.00125	1.69134
LHX6	-0.00125	1.37706
TPM4	-0.00125	0.574315
UBR5	-0.00125	0.240105
EGFL8	-0.00125	1.37546
STX1A	-0.00125	1.72819
EFEMP2	-0.00125	0.991964
ITLN2	-0.00125	1.17179
NFIL3	-0.00125	1.16423
PCDHA11	-0.00125	1.34439
FOXN4	-0.00124	1.02009
DET1	-0.00124	0.290588
CLEC14A	-0.00124	1.1563
CXCL3	-0.00124	1.10151
ANAPC11	-0.00124	0.267207
CSNK1A1	-0.00124	0.157733
MAPT	-0.00124	1.03652
RNFT2	-0.00124	1.41649
SLFNL1	-0.00124	0.829794
GBP4	-0.00124	1.12961
DNM1	-0.00124	0.614722
ZNF69	-0.00123	0.702963
HRASLS5	-0.00123	0.76003
OMP	-0.00123	1.23363
CEBPB	-0.00123	0.466691
GLMN	-0.00123	0.330382
DNAJC18	-0.00123	1.73652
C8A	-0.00123	1.78787
FUT6	-0.00123	1.03652
IP6K3	-0.00123	0.918992
SPPL2C	-0.00123	0.944646
PPIE	-0.00123	0.224436
TCF23	-0.00123	1.57502
INO80	-0.00123	0.325119
CALR3	-0.00123	0.926728
GPR160	-0.00123	0.830961
WDR61	-0.00123	0.20289
C3orf58	-0.00123	1.37141
HOXD8	-0.00123	1.37745
BOC	-0.00123	1.00357
NUDT8	-0.00123	0.709809
TBC1D24	-0.00123	1.47121
GTF2F2	-0.00123	0.249528
PDK2	-0.00122	0.829394
CSRNP3	-0.00122	1.41649
VPS8	-0.00122	0.65108
FOXD2	-0.00122	1.29608
FCGR3A	-0.00122	1.00154
COPS5	-0.00122	0.223084
PPP5C	-0.00122	0.764177
TUBA3D	-0.00122	0.895036
OOSP2	-0.00122	1.10089
GLIPR1	-0.00122	1.07788
KREMEN2	-0.00122	0.834594
FOXL2	-0.00122	0.740657
ZNF648	-0.00122	1.14428
NEU3	-0.00122	1.05232
POU3F4	-0.00122	1.47477
SFTPA2	-0.00122	1.23489
ZNF385A	-0.00122	1.04586
PRSS38	-0.00122	1.51948
TGFBRAP1	-0.00122	0.442816
NCOR2	-0.00122	0.676206
NAA11	-0.00122	1.21422
PLA2G2E	-0.00122	1.55202
GTF3C2	-0.00122	0.300326
FAAP20	-0.00122	0.295564
PRPF19	-0.00122	0.293526
HTRA1	-0.00122	1.15244
HDAC6	-0.00121	1.34674
NAA50	-0.00121	0.195726
MAP2K7	-0.00121	0.559105
HAS2	-0.00121	1.03357
TINAG	-0.00121	0.689832
MAPK14	-0.00121	0.452963
MTMR8	-0.00121	1.41209
SF1	-0.00121	0.274793
CCDC120	-0.00121	1.48303
ESRP1	-0.00121	0.802193
BORA	-0.00121	0.193736
GSK3B	-0.00121	0.44872
SPDEF	-0.00121	0.68317
ZCCHC14	-0.00121	1.08779
DENND2C	-0.00121	0.949681
PTPN1	-0.00121	0.368644
C1orf52	-0.00121	0.829394
TRMO	-0.00121	1.55643
MYDGF	-0.00121	1.10965
MYBPHL	-0.00121	0.732333
PABPN1	-0.00121	0.193332
DENND4B	-0.00121	1.10495
SST	-0.0012	1.28025
TMEM117	-0.0012	0.959681
HOMER3	-0.0012	0.834594
PRKCI	-0.0012	0.534482
ABCB10	-0.0012	0.423183
CTU1	-0.0012	0.240398
SMC1A	-0.0012	0.200228
ZFP57	-0.0012	0.962964
PRIM1	-0.0012	0.245208
CLEC3B	-0.0012	1.07184
ATP6V1H	-0.0012	0.203483
LRP2	-0.0012	1.10151
HOXC9	-0.0012	0.708792
ATP8B2	-0.0012	0.89298
ODR4	-0.0012	0.331996
TAZ	-0.0012	0.232154
EAF2	-0.00119	0.712485
CASP10	-0.00119	0.896802
KCNJ9	-0.00119	0.442813
NPLOC4	-0.00119	0.184255
TACR1	-0.00119	1.05072
MAST1	-0.00119	0.817554
TRIM42	-0.00119	1.33627
PPT1	-0.00119	0.989189
RAB3B	-0.00119	1.0374
MCCC1	-0.00119	1.30902
RPGR	-0.00119	1.56674
KCNT1	-0.00119	0.932879
HSPA6	-0.00119	0.57815
TEAD3	-0.00119	0.602229
NRG2	-0.00118	1.00154
HLA.G	-0.00118	1.22796
KYAT3	-0.00118	1.55574
RIMKLA	-0.00118	0.99095
NUP37	-0.00118	0.565407
HPGDS	-0.00118	1.83193
IL1B	-0.00118	1.09441
PTGR1	-0.00118	1.2527
RAD54L	-0.00118	0.647287
ALG8	-0.00118	0.344014
VTA1	-0.00118	0.450508
REEP2	-0.00118	0.962204
HIPK1	-0.00118	0.737479
GPR3	-0.00118	1.09846
TNRC6B	-0.00118	0.753581
TBC1D10A	-0.00118	1.13363
IMPDH1	-0.00118	0.344985
LCNL1	-0.00118	1.473
C19orf57	-0.00117	1.11581
PALD1	-0.00117	1.30902
FADS2	-0.00117	0.822997
CYP4A11	-0.00117	0.854319
CCDC105	-0.00117	1.00985
KIF27	-0.00117	0.839628
TMEM134	-0.00117	0.991804
MFSD5	-0.00117	1.22037
DLX3	-0.00117	0.799531
RAB11A	-0.00117	0.442816
C6orf132	-0.00117	1.41557
FBP1	-0.00117	0.876124
KANSL3	-0.00117	0.199311
CDYL	-0.00117	0.703837
HYI	-0.00117	0.863222
NAIP	-0.00117	0.30013
SH3GLB2	-0.00117	0.881365
ZCCHC24	-0.00117	1.51495
BRMS1	-0.00117	0.507679
LLGL1	-0.00117	0.832735
FUBP3	-0.00117	1.12643
CENPL	-0.00117	0.266213
KRT2	-0.00117	1.09271
ANXA4	-0.00116	1.11887
PABPC4	-0.00116	0.887375
NMNAT2	-0.00116	1.46491
CSNK1G3	-0.00116	1.26858
ANO1	-0.00116	0.817554
HTT	-0.00116	0.50987
CCDC151	-0.00116	1.37814
ITGA3	-0.00116	0.440968
SLC25A42	-0.00116	0.837732
AMY2A	-0.00116	1.16385
MYO7B	-0.00116	0.941171
TEX45	-0.00116	1.22299
PPP2R5B	-0.00116	0.80641
VPS25	-0.00116	0.174105
CFB	-0.00116	0.925204
NGF	-0.00116	0.735483
CEACAM3	-0.00116	1.14152
PLCB2	-0.00116	1.09689
WDFY4	-0.00116	1.12266
TMEM258	-0.00116	0.347839
LIMD1	-0.00115	1.03273
CSF2RB	-0.00115	0.562931
ECEL1	-0.00115	1.00683
CRTC2	-0.00115	0.684947
BBS1	-0.00115	0.865547
ITPR3	-0.00115	0.648526
LRP4	-0.00115	0.674508
KRT74	-0.00115	1.38348
BCAR3	-0.00115	0.579457
PRUNE1	-0.00115	0.403376
SLC38A10	-0.00115	0.755936
C9orf85	-0.00115	0.716724
ANAPC5	-0.00115	0.360901
C12orf42	-0.00115	1.01588
PLA2G2A	-0.00115	1.19525
C9orf3	-0.00115	1.56729
HPCAL4	-0.00115	0.921946
FKBP11	-0.00115	1.38349
WDR47	-0.00114	0.908425
KRTAP1.5	-0.00114	1.46491
PCDHA5	-0.00114	1.55971
ZFPM1	-0.00114	0.647626
ARVCF	-0.00114	0.941358
BEX2	-0.00114	1.07184
NEDD8	-0.00114	0.169402
ARPC5L	-0.00114	1.34258
SPTBN2	-0.00114	0.953082
RPRD1B	-0.00114	0.223622
MARK1	-0.00114	0.715517
KDM5B	-0.00114	0.89737
CEL	-0.00114	0.968741
CDK6	-0.00114	0.1323
PLPP7	-0.00114	1.28887
DDX53	-0.00114	1.44618
IL22RA1	-0.00114	1.19525
SUGP1	-0.00114	0.269958
PIAS3	-0.00114	0.56205
USP21	-0.00114	0.986898
UTP11	-0.00114	0.286636
BOLA1	-0.00114	1.04874
EPN3	-0.00114	0.683954
LY6G5B	-0.00114	1.34258
SLC35D3	-0.00113	1.35411
RETN	-0.00113	1.34701
DNASE2B	-0.00113	0.982776
SSH3	-0.00113	0.980094
HIGD1C	-0.00113	1.42975
VAMP4	-0.00113	0.827789
ATXN3	-0.00113	1.18501
AIP	-0.00113	0.470953
PCP2	-0.00113	1.14685
HOXC8	-0.00113	0.833037
GTSE1	-0.00113	0.347807
GSE1	-0.00113	0.666684
ATF2	-0.00113	0.777354
SH3BGRL3	-0.00113	0.786913
TCTN1	-0.00113	1.28853
NTMT1	-0.00113	0.946736
KRTAP3.3	-0.00113	0.786913
APOM	-0.00113	1.33718
LZTR1	-0.00113	0.472879
TPX2	-0.00113	0.175554
ARNTL	-0.00113	0.655251
PTPA	-0.00113	0.165139
FLII	-0.00113	0.258279
ABCA3	-0.00113	1.15659
SOX8	-0.00113	0.991674
ST6GALNAC5	-0.00113	1.20524
TMEM104	-0.00113	1.07038
ZBTB17	-0.00113	0.241043
ICAM4	-0.00112	0.99856
SYPL2	-0.00112	0.759902
KMT5B	-0.00112	0.459987
SOAT2	-0.00112	1.14445
TFE3	-0.00112	1.11919
FAM84B	-0.00112	0.655751
MFSD13A	-0.00112	0.783707
TUBG1	-0.00112	0.14339
SFPQ	-0.00112	0.200664
KLK3	-0.00112	1.70042
TDRD10	-0.00112	0.649814
RXYLT1	-0.00112	0.46776
ATG4C	-0.00112	0.716724
SPATA31D1	-0.00112	1.35635
LPAR3	-0.00112	0.901424
KRT71	-0.00112	0.750042
RFNG	-0.00112	1.12345
CD300LF	-0.00112	1.29824
ZNF408	-0.00112	0.789289
C6orf52	-0.00112	1.88841
KMT2B	-0.00112	0.45547
SLC27A1	-0.00111	0.887368
PDK1	-0.00111	1.55735
KIFC1	-0.00111	0.42419
CHRNB2	-0.00111	0.898145
DCAKD	-0.00111	0.634723
ZNF823	-0.00111	0.788631
AMER3	-0.00111	1.01541
SORCS3	-0.00111	1.4704
XPR1	-0.00111	0.27287
CLK2	-0.00111	0.317967
RAPH1	-0.00111	0.657481
UGT1A4	-0.00111	1.09441
NEFH	-0.00111	0.730652
ZNF454	-0.00111	1.91677
GALK1	-0.00111	0.781534
GRIN1	-0.00111	1.23706
PPME1	-0.00111	0.35278
GPR17	-0.00111	0.748268
CYP26A1	-0.00111	0.735483
CD82	-0.00111	0.839381
COX8A	-0.00111	0.777505
FAM133A	-0.00111	0.488828
COL8A2	-0.00111	1.10089
MYL6B	-0.00111	0.706692
UGT2B28	-0.00111	0.930039
GPAT2	-0.00111	0.369884
CD164L2	-0.00111	1.2704
ATP13A2	-0.00111	0.800615
STRADA	-0.00111	0.808363
PLK1	-0.0011	0.197182
UBXN11	-0.0011	1.58568
NAT8	-0.0011	0.747879
CHST11	-0.0011	1.11945
NAGLU	-0.0011	0.458953
CRHBP	-0.0011	0.924702
ARHGAP26	-0.0011	0.788631
SMPD4	-0.0011	0.634215
IL1F10	-0.0011	0.777354
SLC12A8	-0.0011	0.989252
ZNF638	-0.0011	0.432037
SDK2	-0.0011	0.688169
TMBIM4	-0.0011	0.710745
ARL13A	-0.0011	1.22567
OLFM3	-0.0011	1.18615
HOXC5	-0.0011	0.63497
ZNF76	-0.0011	1.08426
HNRNPUL1	-0.0011	0.703692
GRM6	-0.0011	1.31205
EVA1B	-0.0011	0.842621
CDH2	-0.0011	0.35191
RTL9	-0.0011	1.50693
KRT16	-0.0011	0.453601
BEST3	-0.00109	0.817554
DDX39B	-0.00109	0.140698
INCENP	-0.00109	0.179886
SHOC2	-0.00109	0.221813
MPP2	-0.00109	0.739716
SLC8A2	-0.00109	0.911083
HLA.DQB2	-0.00109	0.973641
MYB	-0.00109	0.318906
PEX14	-0.00109	0.575811
HOXC11	-0.00109	0.776584
ACADS	-0.00109	0.895646
CENPE	-0.00109	0.187109
CEP78	-0.00109	0.753408
IFI44	-0.00109	0.958064
PPP6R1	-0.00109	0.783767
RAB5B	-0.00109	0.959681
LRIG2	-0.00109	0.777915
SLC39A10	-0.00109	0.260703
RTBDN	-0.00109	0.994796
EPHB2	-0.00109	1.16846
APC	-0.00109	0.270438
SMG8	-0.00108	0.411297
ICOS	-0.00108	1.44151
ARMC9	-0.00108	0.925565
MUC22	-0.00108	1.87929
SYT15	-0.00108	0.40769
VCL	-0.00108	0.322451
SLC44A2	-0.00108	0.777505
PTCH2	-0.00108	0.762755
SOX9	-0.00108	0.242233
ZFP36L1	-0.00108	0.197182
NR4A2	-0.00108	0.88197
CLEC4G	-0.00108	0.707046
UBL5	-0.00108	0.255621
PCNA	-0.00108	0.309859
C1QB	-0.00108	1.15902
UBE2G1	-0.00108	0.466602
UCP3	-0.00108	0.880769
PLAC1	-0.00108	1.94682
ATP6V1D	-0.00108	0.200859
KCNC2	-0.00108	0.932879
MBD5	-0.00108	1.56299
FAHD2A	-0.00108	0.712485
TEX38	-0.00108	1.26788
AMPD1	-0.00108	0.819496
ZNF30	-0.00108	1.2674
ZCWPW2	-0.00108	0.639204
DSN1	-0.00108	0.182036
ARHGAP9	-0.00108	0.652315
CERS1	-0.00108	0.734479
CCNC	-0.00108	0.165317
AADAT	-0.00108	1.05933
FAM193A	-0.00107	0.789354
SI	-0.00107	1.44648
HNRNPM	-0.00107	0.14374
DEFB112	-0.00107	1.34311
HIKESHI	-0.00107	0.354491
FAM151A	-0.00107	0.672976
KDM2A	-0.00107	0.169372
ZNF429	-0.00107	0.962964
CD63	-0.00107	0.755339
GZMA	-0.00107	0.526553
MAGEB5	-0.00107	0.989252
CSNK1D	-0.00107	0.545441
FAM81B	-0.00107	1.34439
SLC16A14	-0.00107	1.16846
IL36B	-0.00107	0.71494
PRPH	-0.00107	0.685229
RAB3IL1	-0.00107	1.20296
KRTAP1.4	-0.00107	0.833169
EFCAB3	-0.00107	1.00269
SSSCA1	-0.00107	0.375445
NMI	-0.00107	0.716131
PSMC2	-0.00107	0.168883
HKDC1	-0.00107	1.1102
MCUR1	-0.00106	0.866846
SIPA1	-0.00106	0.798885
MUSK	-0.00106	1.2707
SZT2	-0.00106	0.531096
CNTNAP5	-0.00106	1.41612
RAPGEFL1	-0.00106	0.507796
ZNF90	-0.00106	0.665268
TBX3	-0.00106	0.465902
B3GALT1	-0.00106	1.10882
DMGDH	-0.00106	0.986596
RALGAPA1	-0.00106	0.480929
SCUBE3	-0.00106	0.772516
PROC	-0.00106	0.715783
ZMAT3	-0.00106	0.959681
AFF3	-0.00106	0.62264
ALG5	-0.00106	0.312635
TNP2	-0.00106	1.61063
TMEM119	-0.00106	0.749524
RRM2	-0.00106	0.317812
CCNE1	-0.00106	0.258279
TCEAL1	-0.00106	0.937663
PPM1K	-0.00106	1.21762
STAM2	-0.00106	0.513801
CRYGB	-0.00106	0.843998
SKA3	-0.00106	0.16993
PSAT1	-0.00106	0.469473
INSYN2B	-0.00105	1.16656
SLC22A9	-0.00105	0.779719
ERI2	-0.00105	1.0721
NDEL1	-0.00105	0.762813
TSPAN16	-0.00105	1.24015
MTHFD2L	-0.00105	0.683098
ARRDC3	-0.00105	0.436709
SLC11A2	-0.00105	0.709534
TCP11X2	-0.00105	0.484412
BCL7C	-0.00105	0.686439
DTX2	-0.00105	0.657605
C1orf141	-0.00105	1.08809
UIMC1	-0.00105	0.849166
RNASE3	-0.00105	0.695889
CATSPER1	-0.00105	0.641914
SLC44A3	-0.00105	0.412288
TREML2	-0.00105	0.36962
GTF2B	-0.00105	0.195904
NCBP2	-0.00105	0.147468
ANKRD50	-0.00105	0.92824
KCNN1	-0.00105	0.842378
CD1A	-0.00105	1.3844
B3GAT2	-0.00105	0.587898
CCT5	-0.00105	0.21264
RPLP2	-0.00105	0.195127
LCMT2	-0.00105	0.560728
PYGM	-0.00105	0.55568
SAC3D1	-0.00104	0.784779
XRCC5	-0.00104	0.188432
ACAN	-0.00104	0.89897
PIK3R4	-0.00104	0.244493
BCL10	-0.00104	0.390926
ZNRF4	-0.00104	0.905639
DDAH1	-0.00104	1.10976
ANO6	-0.00104	0.944787
ANKRD39	-0.00104	0.439519
PPP1R42	-0.00104	0.882668
SBNO2	-0.00104	0.407506
HTR1A	-0.00104	1.03879
MAP3K19	-0.00104	0.865909
TMEM94	-0.00104	0.579111
SEC23IP	-0.00104	0.377748
IL2RG	-0.00104	0.655564
CREBZF	-0.00104	0.751163
HBP1	-0.00104	0.905879
PACSIN1	-0.00104	0.707046
DTX1	-0.00104	0.834257
MROH7	-0.00104	0.723917
HEPH	-0.00104	1.17768
BIN1	-0.00104	0.761975
F3	-0.00104	0.838294
SLC2A11	-0.00104	0.649814
KRT222	-0.00104	1.04801
TNIP1	-0.00104	0.678043
KLF2	-0.00104	0.672384
KRT34	-0.00104	0.89897
BHLHE41	-0.00104	0.572883
LRRC10B	-0.00104	0.640573
NCS1	-0.00103	1.23637
TSPAN1	-0.00103	0.705808
ZFPL1	-0.00103	0.818304
MUC21	-0.00103	1.49496
RXRA	-0.00103	0.40769
MMACHC	-0.00103	0.669478
IL1RN	-0.00103	1.03132
PIK3C3	-0.00103	0.154458
LOXL4	-0.00103	1.00064
EXOSC2	-0.00103	0.204368
HNMT	-0.00103	0.654055
PABPC5	-0.00103	1.06406
SLC16A7	-0.00103	1.09014
TOR1A	-0.00103	0.911674
LCN8	-0.00103	0.656309
ADD2	-0.00103	0.840173
PLPPR1	-0.00103	1.25185
DDX17	-0.00103	0.349238
IQCA1	-0.00103	0.868636
RAE1	-0.00103	0.194097
TBC1D7	-0.00103	0.706281
METTL22	-0.00103	1.13917
ITIH6	-0.00103	1.09271
CFAP20	-0.00103	0.188437
H1FNT	-0.00103	0.677699
ADH4	-0.00103	1.10978
TMEM106C	-0.00103	0.936523
ABI1	-0.00103	0.570937
PDZK1	-0.00103	0.3007
GNG8	-0.00103	0.918992
BEND5	-0.00103	1.03348
E2F6	-0.00103	0.189323
CLDN22	-0.00102	1.3533
PRRC2B	-0.00102	0.980094
SEMA3G	-0.00102	0.824394
ANKRD35	-0.00102	0.65822
AKAP4	-0.00102	1.05477
PDZRN3	-0.00102	0.736454
SLC5A9	-0.00102	0.961796
RBM15B	-0.00102	0.692395
UPP2	-0.00102	1.3667
ZRANB2	-0.00102	0.291718
PPARD	-0.00102	0.813017
FGGY	-0.00102	0.898145
SCGB1D1	-0.00102	0.702106
PCCB	-0.00102	0.837559
SP140L	-0.00102	1.37632
PCDHA7	-0.00102	0.672103
MACROD1	-0.00102	0.710971
ELK1	-0.00102	0.841709
G6PC2	-0.00102	1.11853
LAMTOR5	-0.00102	0.490932
TRRAP	-0.00102	0.179886
ATP6V1G2	-0.00102	1.03317
CELA2B	-0.00102	1.0306
DNAJC6	-0.00102	1.02539
ZNF791	-0.00102	0.91784
HLA.DMB	-0.00102	1.11301
CTSF	-0.00102	0.615812
PCBD1	-0.00102	0.797906
FAM129B	-0.00102	0.597087
CHRM4	-0.00102	0.715783
ELL	-0.00101	0.098483
CUX2	-0.00101	0.817554
GBA	-0.00101	0.771641
PCYOX1L	-0.00101	0.925436
LRIF1	-0.00101	0.642695
GRIN3A	-0.00101	0.749524
KCNH3	-0.00101	0.684947
PDE11A	-0.00101	0.755462
MYO9B	-0.00101	0.434463
PIGR	-0.00101	0.991679
INSL3	-0.00101	1.0306
NCAPH	-0.00101	0.206661
CHN1	-0.00101	0.72721
ARFGAP2	-0.00101	0.834594
S100A10	-0.00101	0.750806
PARP10	-0.00101	0.693149
SPINK14	-0.00101	0.408597
SREK1IP1	-0.00101	0.503434
GALE	-0.00101	0.506668
GM2A	-0.00101	0.989252
OSCP1	-0.001	0.644668
PAN2	-0.001	0.51461
BCL6	-0.001	0.380283
DHRS9	-0.001	0.881471
EPGN	-0.001	0.7154
PROK1	-0.001	0.996489
TIE1	-0.001	0.598166
TACSTD2	-0.001	0.823609
FKTN	-0.001	0.991964
BGLAP	-0.001	0.483474
SLC25A10	-0.001	0.438365
MYO7A	-0.001	0.591615
AMIGO3	-0.001	1.01054
TTC39A	-0.001	0.573208
FIBP	-0.001	0.412725
UBE2R2	-0.001	0.322599
TMEM14A	-0.001	1.1038
NHLRC1	-0.001	0.973641
CAPN5	-0.001	0.655251
LNPK	-0.001	0.935683
NELL2	-0.001	0.938986
KCNG3	-0.001	0.809771
ZNF560	-0.001	0.982776
C1QC	-0.001	0.837559
TWF2	-0.001	0.647287
ADRA2A	-0.001	1.08291
PRPF40B	-0.001	0.635237
TBCC	-0.001	0.176556
NQO2	-0.001	1.41557
P2RY4	-0.001	1.17292
MLEC	-0.001	0.801587
DNM2	-0.001	0.087737
ARSK	-0.001	0.573064
TDRD6	-0.001	1.0641
LRRC8D	-0.001	0.798885
LCE3B	-0.001	0.456277
ZMYND12	-0.00099	1.00357
DDX23	-0.00099	0.197482
ZNF440	-0.00099	1.11887
HNRNPC	-0.00099	0.230779
MED31	-0.00099	0.268
HVCN1	-0.00099	1.03506
IL23R	-0.00099	0.643918
SMPDL3B	-0.00099	0.858167
DNAJC3	-0.00099	0.59523
TNFAIP8L2	-0.00099	0.772766
ACTL7B	-0.00099	0.747879
ZNF816	-0.00099	0.834594
SLC9A2	-0.00099	1.00985
UGT1A10	-0.00099	0.894674
CTNNA1	-0.00099	0.302796
ODF1	-0.00099	0.402794
ITGA11	-0.00099	0.820849
HOOK2	-0.00099	0.795187
TNFSF10	-0.00099	0.44189
KYNU	-0.00099	0.774144
KMT5C	-0.00099	0.896757
SLC22A12	-0.00099	1.09421
CTDSP2	-0.00099	0.654055
ANKLE2	-0.00099	0.265918
RAB11FIP4	-0.00099	0.735279
TUBA1A	-0.00099	0.601873
SIKE1	-0.00099	0.699302
KCNC1	-0.00099	0.660443
ENGASE	-0.00099	0.979139
SLC16A10	-0.00099	1.26514
COPS8	-0.00098	0.161536
SYTL4	-0.00098	1.08426
PTGFR	-0.00098	0.859649
MEGF11	-0.00098	0.982096
DBX2	-0.00098	0.781935
PPP1R2	-0.00098	0.113035
KATNB1	-0.00098	0.187124
GPATCH3	-0.00098	0.753908
ATG16L2	-0.00098	0.591615
SERINC2	-0.00098	0.716167
PHPT1	-0.00098	0.947542
KLHL11	-0.00098	0.352294
HYKK	-0.00098	0.954391
MARK2	-0.00098	0.233228
KRT10	-0.00098	0.29346
ZSCAN20	-0.00098	0.735036
TBP	-0.00098	0.254471
CATSPER2	-0.00098	0.842378
MED17	-0.00098	0.184183
PLSCR4	-0.00098	0.931173
UBE2U	-0.00098	0.620397
CX3CL1	-0.00098	1.30214
COL3A1	-0.00098	0.979551
ERBB4	-0.00098	0.694259
AKR7A3	-0.00098	0.566138
BARX1	-0.00098	0.72721
GPR108	-0.00098	1.10151
PIP5KL1	-0.00098	0.910678
EPOP	-0.00098	0.218006
MSN	-0.00098	0.57465
TENT4B	-0.00098	0.350468
TIGIT	-0.00098	0.786281
SLFN11	-0.00098	0.813203
MPDU1	-0.00098	0.390888
GLE1	-0.00098	0.228631
TAF12	-0.00098	0.200031
SEMA4F	-0.00098	1.38349
FUT7	-0.00098	0.734479
LRRC41	-0.00098	0.600719
ADAM12	-0.00098	0.928403
MMADHC	-0.00098	0.678602
ANO8	-0.00097	0.671255
ZC4H2	-0.00097	1.35451
IL1A	-0.00097	0.479259
MIF4GD	-0.00097	0.641914
C6orf106	-0.00097	0.463783
SLC22A25	-0.00097	0.648326
C11orf40	-0.00097	0.938194
CACHD1	-0.00097	0.879228
PHTF1	-0.00097	0.914803
BMP15	-0.00097	1.10562
PDIA5	-0.00097	0.665268
FOXE3	-0.00097	1.04353
FBXW8	-0.00097	0.861908
TFAP2E	-0.00097	0.884331
CTH	-0.00097	0.870846
KRTAP9.9	-0.00097	0.466856
CLCF1	-0.00097	0.89897
EFHD1	-0.00097	1.31889
GCNT3	-0.00097	0.436103
BTBD2	-0.00097	0.696735
FGF8	-0.00097	0.903156
CCDC85B	-0.00097	0.529252
JUP	-0.00097	0.452585
PHOSPHO1	-0.00097	0.699302
TNFAIP3	-0.00097	0.45108
C9orf84	-0.00097	1.13917
MAB21L3	-0.00097	0.844615
NFKBIL1	-0.00097	1.12266
BAD	-0.00097	0.557504
RABL6	-0.00097	0.727113
PSMD9	-0.00097	0.616922
UGT1A7	-0.00097	0.535818
HADH	-0.00097	1.1896
CYP4F11	-0.00097	0.310295
PMS2	-0.00096	0.240699
PSPN	-0.00096	0.890318
C16orf92	-0.00096	0.629431
RTN2	-0.00096	0.612897
CKS2	-0.00096	0.363132
HSD17B8	-0.00096	0.959897
SLC35A3	-0.00096	0.65559
DHRS4	-0.00096	0.624544
ASS1	-0.00096	0.401458
HMG20B	-0.00096	0.870183
ZNF835	-0.00096	0.88166
METAP1D	-0.00096	1.05263
ANGPTL6	-0.00096	0.631976
AS3MT	-0.00096	0.830961
MPI	-0.00096	0.302456
WNT8B	-0.00096	1.22299
GPR62	-0.00096	0.644007
DNAH10	-0.00096	0.656708
MORC2	-0.00096	0.502359
MIB1	-0.00096	0.159944
RBM45	-0.00096	0.541371
ESR1	-0.00096	0.533401
YDJC	-0.00096	0.777965
SLC22A10	-0.00096	0.518857
BNIP1	-0.00096	0.150887
ZSWIM5	-0.00096	0.772516
PSEN2	-0.00096	1.156
MAP6D1	-0.00096	0.771922
HOXC6	-0.00096	0.520959
ADRA2B	-0.00096	0.772244
GPALPP1	-0.00096	0.740657
MIA3	-0.00096	0.655251
BMP3	-0.00096	0.672037
RAP1GAP	-0.00096	1.04099
PKN3	-0.00096	0.746399
AK5	-0.00096	0.72721
TMEM203	-0.00096	0.671508
XPO7	-0.00096	0.484812
NPDC1	-0.00096	0.788953
CSF1	-0.00095	0.734479
ASCL1	-0.00095	0.420998
CNGA3	-0.00095	0.586124
DHFR2	-0.00095	0.25009
TMPRSS11F	-0.00095	1.12643
RIBC1	-0.00095	0.856518
TMEM86A	-0.00095	0.886345
NR0B1	-0.00095	0.945014
VDR	-0.00095	0.700228
ARIH2OS	-0.00095	0.830523
PCDHGA12	-0.00095	0.975641
SYP	-0.00095	1.06973
PRR11	-0.00095	0.757559
C2	-0.00095	0.975641
AOC3	-0.00095	0.508717
YRDC	-0.00095	0.063637
PFN1	-0.00095	0.12349
MYO16	-0.00095	0.917716
CLNS1A	-0.00095	0.119108
AP5B1	-0.00095	0.647626
NRBF2	-0.00095	0.331494
TPCN2	-0.00095	0.585743
WNT11	-0.00095	0.638637
CCT6A	-0.00095	0.18764
RSPO1	-0.00095	0.816153
FMOD	-0.00095	0.883743
ZNF618	-0.00095	0.891591
QTRT1	-0.00095	0.541411
ISLR2	-0.00095	0.661271
GSTM3	-0.00095	0.43259
C14orf39	-0.00095	0.704226
PPP1R3F	-0.00095	1.19634
KLK9	-0.00095	0.883743
PTP4A3	-0.00095	0.722759
ACOXL	-0.00094	0.602229
HOXC4	-0.00094	0.558374
MYMK	-0.00094	1.2674
MSTN	-0.00094	0.942968
HCRTR1	-0.00094	0.346797
FKBP2	-0.00094	0.646865
MITF	-0.00094	0.418222
DCANP1	-0.00094	0.810955
DENND2D	-0.00094	0.543548
NPHP3	-0.00094	0.636543
SLC25A48	-0.00094	0.82627
CACFD1	-0.00094	1.0306
FAM47C	-0.00094	0.951279
BARHL2	-0.00094	0.449986
CHMP2A	-0.00094	0.164763
GON4L	-0.00094	0.254471
CSMD2	-0.00094	0.82104
COL5A2	-0.00094	0.783404
COPS7A	-0.00094	0.475606
EML3	-0.00094	0.69511
DUSP3	-0.00094	0.46776
ZNF32	-0.00094	1.06834
GBP2	-0.00094	0.823609
LUZP2	-0.00094	0.670739
USP30	-0.00094	0.448408
CARHSP1	-0.00094	1.22403
BATF3	-0.00094	0.628623
CCR9	-0.00094	1.09201
IFI44L	-0.00094	0.746525
DPP3	-0.00094	0.72857
LDHC	-0.00094	1.1781
ZNF561	-0.00094	0.709848
FMNL3	-0.00094	1.11853
CAPRIN1	-0.00094	0.221372
UBE2S	-0.00094	0.153703
ITM2C	-0.00094	0.777354
C2orf68	-0.00094	0.477961
ASNS	-0.00094	0.16817
CEP131	-0.00094	0.203483
TSPYL6	-0.00094	0.740671
TMEM132B	-0.00094	0.88117
CSHL1	-0.00094	0.677064
CUL9	-0.00094	0.648893
EXO5	-0.00094	0.716924
PHACTR4	-0.00093	0.537863
CCDC116	-0.00093	0.707046
CKM	-0.00093	0.874896
PSMC4	-0.00093	0.173202
ZNF221	-0.00093	0.583783
CHSY3	-0.00093	0.836053
PWP2	-0.00093	0.139915
ARMCX3	-0.00093	0.777839
[truncated: 15,399 more rows]
