# Supplementary material for: CKAP5 stabilizes CENP-E at kinetochores by regulating microtubule-chromosome attachments
Source: EMBO Rep. 2024 Feb 29;25(4):1909–35. doi: 10.1038/s44319-024-00106-9 (PMC11014917; doi:10.1038/s44319-024-00106-9)
Supplement: Supplementary file 9 — Source Data Fig. 6 [file 44319_2024_106_MOESM9_ESM.zip › Figure 6/6E/CKAP5 mRNA expression_normalized to KI67.xlsx]

## Sheet: Sheet1
CENPE mRNA expression	CKAP5 mRNA expression
3.53232	6.22861
3.75702	6.85304
3.41278	5.74839
2.90111	5.72213
2.70266	5.48329
1.89142	5.49376
2.22959	5.50806
3.9364	6.08625
2.83794	5.82807
2.26003	6.36237
3.09085	5.44233
3.48285	5.45565
3.25248	5.46765
3.8339	5.01384
4.67356	5.42652
2.80941	6.20525
2.70487	4.68649
3.24489	5.71491
3.6427	6.4869
2.61117	6.07871
3.30451	6.15788
3.6792	5.98277
3.12763	5.63982
5.15664	6.42738
4.2891	5.99931
4.18982	6.91301
3.49057	5.49758
3.25852	6.00938
4.57289	7.33625
2.24184	5.57608
1.79494	6.16478
2.89336	6.04143
3.88753	5.63132
4.07895	6.57031
0.941106	5.0762
2.35896	5.62051
2.25399	5.38573
3.6792	6.02698
4.36597	6.54494
3.30159	5.92397
3.44361	6.85284
3.81044	6.11426
3.27947	5.58687
4.12101	5.90107
2.80116	5.58583
3.24336	6.40386
3.44493	5.36304
1.07039	5.51396
3.43563	5.79745
3.13422	6.23968
2.82171	6.92572
4.43363	5.89385
3.22959	6.49264
4.20555	5.00695
1.72247	4.68031
2.95233	4.77358
2.06695	6.24509
2.82171	5.98938
1.20789	6.20158
3.6565	6.29718
3.44095	5.56244
3.13422	5.92608
1.80323	5.97612
3.84499	5.97679
3.03562	5.68746
2.95977	6.12848
3.03738	5.78364
4.48543	6.73376
2.87578	5.09154
4.07981	5.92696
3.62761	5.36823
3.14731	6.26836
2.09085	5.70223
4.42089	6.79394
3.62293	5.85511
2.9279	5.80099
1.47508	5.2504
3.4489	6.72794
1.73552	5.39323
2.17632	5.61337
3.86394	6.16597
3.59694	5.45117
4.38128	5.91934
1.48543	5.05661
3.92125	5.66672
4.20007	6.19025
3.5509	5.25976
4.7366	7.10328
3.98459	6.28064
4.77347	6.03613
4.91121	6.00403
3.95047	5.97674
3.08066	6.11874
4.35614	6.12747
3.43696	5.6958
3.04963	5.75024
2.12433	5.57374
1.97453	5.32834
4.40327	6.00351
3.25399	4.58717
2.66221	5.68605
3.0036	5.92863
3.75168	5.45662
3.96809	5.95735
1.36737	4.63409
1.89918	5.61654
4.18982	5.48757
2.87578	5.64662
2.19219	4.98136
3.54597	5.82748
2.38128	5.49721
4.50906	6.62281
2.59216	6.02056
4.10014	5.60845
3.2854	5.90363
2.10769	5.26831
2.95233	5.80316
3.31179	5.83867
3.56194	4.94361
2.92979	5.26053
4.393	5.67537
3.69265	5.81723
3.8885	5.80803
3.41819	5.40462
4.38612	6.48988
3.45681	5.82156
2.80116	6.05814
3.42358	5.86645
3.46597	5.9877
3.76871	6.78807
2.79701	5.80135
3.16511	5.81905
3.60288	5.69608
2.4489	5.72188
2.54597	5.69616
4.61471	6.42331
4.33842	6.33047
3.07553	5.42055
2.01078	4.94488
3.3505	6.19245
3.80632	5.84873
3.71809	5.87537
2.40054	5.27822
2.49569	5.73137
3.28836	6.0385
2.11103	5.61393
2.58976	6.02839
1.91457	4.70311
2.848	4.92509
3.49569	6.18288
3.28244	6.21309
1.91073	4.77745
3.75702	6.50443
4.01346	6.05275
2.18269	4.4724
3.75168	5.09415
3.48543	6.26172
3.55459	5.92143
3.27202	6.01725
3.42089	5.80185
3.67469	6.18687
3.34767	5.98527
3.03034	5.3518
2.43296	5.91669
2.9982	5.31438
3.60288	6.44643
3.59455	6.99028
2.39506	3.69811
4.29646	6.07471
2.77189	5.19373
4.09424	6.83315
3.04439	4.64113
3.24945	5.19673
2.75916	6.21297
4.23266	5.40344
3.65191	6.32649
2.27202	6.71075
2.02503	5.62637
2.59694	5.58541
2.67129	5.01198
3.90207	6.93313
3.74308	6.33881
4.43229	5.29274
1.74846	5.03714
1.94111	3.96198
2.28096	5.66406
3.84499	6.07974
3.35191	4.54544
2.79494	6.18246
4.39643	6.21028
4.44294	5.05295
3.99277	6.12635
3.54473	5.71903
5.36702	6.674
3.64616	5.73475
1.73552	6.13405
2.22959	6.79901
3.41007	5.48191
2.70929	3.91388
3.95977	6.50083
3.92505	6.84181
1.8953	4.96133
2.68706	5.09015
3.66221	5.24667
2.90304	6.1428
3.86196	6.70662
3.42626	6.01531
0.773996	5.48869
2.83794	5.60571
3	5.90905
3.7939	6.4746
3.54102	6.37109
2.0635	5.42405
3.2032	6.22696
3.17632	5.98887
1.70044	6.17469
3.67016	6.49665
2.40054	5.56301
3.63459	6.04739
3.61706	6.06079
1.70929	3.06518
3.19377	6.07579
3.58737	6.29221
3.72683	6.45679
1.87184	4.67296
1.9855	4.7225
1.85997	4.08516
3.32193	5.35447
2.22033	6.10738
3.7666	6.32568
2.41143	6.71123
3.14731	5.11058
3.68145	5.88908
3.76128	6.32646
2.83188	5.68223
2.97085	5.92324
2.68706	5.53568
4.00988	5.5093
1.12433	5.8555
2.47768	5.9805
4.44824	6.00956
2.83794	5.27766
1.65535	6.24359
4.32912	6.52683
1.65077	4.95678
3.24489	5.97076
4.5292	6.10834
3.84298	5.28308
3.27053	6.42494
3.14241	6.48627
3.22805	5.99882
2.24793	3.57629
4.23343	6.60872
3.4343	5.69848
3.37295	4.56625
3.73877	5.96869
0.464668	4.48018
3.44095	6.98605
3.98823	6.43369
3.68818	6.0706
4.02592	6.31609
3.30597	6.04463
2.94486	6.01514
3.85599	6.25063
3.9241	6.0063
2.7137	5.48617
2.95606	4.98358
3.05311	5.58127
2.5008	4.59506
3.75275	5.88758
3.87381	6.22652
2.74846	5.68317
3.853	6.00648
1.03562	4.6836
4.26379	5.80197
5.69432	6.05672
3.85997	6.00158
2.64155	5.56585
3.44228	6.52029
3.50843	5.94082
3.16027	5.60412
2.62293	5.57458
3.70708	6.37401
2.3505	5.66869
2.89336	5.85554
4.61412	5.9281
2.61824	5.63957
4.38888	6.68313
2.96347	5.64125
2.90111	6.27905
3.64039	6.19151
3.40054	5.84306
2.57289	5.69833
2.22959	5.75499
3.37434	5.69797
2.72465	5.26904
3.35896	6.12596
3.47897	5.88942
3.29131	5.97837
4.04177	6.22356
3.40735	6.51766
2.848	5.61043
2.62761	5.81135
2.52356	5.9778
3.73985	5.67627
2.73552	6.01578
3.76128	5.11101
4.56316	6.16474
3.58496	6.12115
4.38336	6.05703
4.31976	6.34817
4.87332	5.80288
3.60644	6.30408
3.60999	6.43485
3.774	5.75958
4.10685	5.72643
3.99005	5.88061
3.42089	6.75832
4.5373	6.2043
4.69098	5.60378
3.38128	6.03019
3.29131	6.42347
3.1635	5.19981
2.16993	4.91133
2.45943	5.87517
3.03914	5.4048
3.76235	6.24527
3.52356	6.20242
2.20163	5.95794
2.49057	5.17246
3.99277	7.04482
3.36737	5.94297
1.8953	5.86503
3.04963	5.6803
3.93923	6.15524
1.26903	5.25052
2.98368	5.74474
2.03914	5.3603
2.488	5.44983
3.61353	5.22701
3.06005	5.64473
4.0018	5.61919
5.04045	6.08989
3.8125	5.31426
3.75596	5.91202
3.51601	6.0194
3.12267	5.7809
3.48156	6.31333
2.06695	5.98976
3.98914	6.82874
3.46336	5.5678
4.47897	6.50535
3.69042	5.71523
3.98641	5.92026
4.61235	7.09377
3.30743	6.31022
2.33628	6.14955
3.17951	6.33264
3.23573	5.73838
4.27501	6.53012
2.61824	6.57814
3.22188	5.82997
2.09761	6.36505
3.78764	6.10235
4.27947	6.15153
1.70929	4.45137
3.848	6.42752
1.89918	5.88683
3.29278	6.43829
3.41414	5.22415
4.46401	6.23425
3.21101	5.32145
0.831877	5.1515
1.9486	5.19542
3.33628	6.03955
3.48543	6.8019
1.60407	5.84198
3.34625	5.65837
1.85599	6.16226
2.82782	5.8865
3.41819	5.18561
3.15543	5.62798
2.926	4.33303
4.79338	7.04465
3.23879	6.41067
4.33985	6.4237
2.36177	5.10563
2.87971	6.41237
3.43962	6.68532
3.15218	6.1611
3.29866	5.76529
2.13093	4.11352
3.79181	6.01236
4.56194	6.18277
3.99639	5.7404
3.97545	6.19867
2.69153	5.9073
3.26303	6.09366
2.59216	5.96428
1.8679	5.24322
4.76182	6.08289
3.45154	5.67663
0.731183	3.74251
1.852	6.00577
4.22959	6.49214
3.4343	6.22023
2.59932	5.42193
1.54597	6.04912
3.82477	4.69709
3.86888	5.98166
3.17632	5.69326
3.848	7.42579
3.78346	7.06327
3.35473	5.65018
2.84197	5.59702
3.04963	5.82773
2.08746	5.14309
3.84197	5.45756
3.33342	5.7033
4.43696	5.8934
3.34908	5.89047
3.79701	5.78787
3.24184	6.27305
1.926	4.93409
3.01792	7.13166
1.29278	5.84654
3.74308	6.33874
3.9222	5.72344
4.23879	6.21099
3.77716	6.14665
3.16189	6.63802
2.91265	5.61028
3.66448	5.27354
2.14078	4.34372
3.31759	5.83583
3.3799	6.00928
4.23726	6.31556
3.38957	6.68989
3.51853	4.49985
3.92505	5.31752
2.65076	5.72214
3.14893	5.18941
3.27352	6.06535
1.64155	5.5876
0.956057	4.51606
2.38957	4.9439
4.65306	6.2797
3.46074	6.39377
3.42492	5.05717
3.80941	6.40441
2.53854	5.91101
4.46271	6.27712
3.78764	5.94195
3.88753	6.05792
3.14893	5.95958
2.66448	6.0966
0.831877	4.93996
4.43496	5.63721
3.40463	6.25971
4.0018	6.42595
2.43296	4.63471
3.93168	5.95254
2.15381	6.89484
0.956057	5.53061
1.64155	5.48454
3.51601	5.92287
1.82782	5.64359
3.32481	5.35919
3.3799	6.32636
3.68145	5.69718
2.852	6.08725
3.86196	6.0071
3.26903	6.07791
4.1635	6.10671
2.51096	5.58566
3.05832	5.7225
2.774	5.71573
3.15866	5.64865
2.91648	5.73232
3.56682	6.70822
3.05832	5.53617
4.14486	6.43654
4.29572	5.63384
2.85	6.08603
3.15866	5.76447
2.98002	5.96471
2.0635	5.25163
3.97177	4.95485
3.33342	5.78215
3.50843	6.51392
2.71809	5.32766
1.35614	6.24649
2.64386	6.40015
3.19062	5.54669
3.3505	6.68761
3.94954	6.32703
4.44758	6.38379
3.22805	5.77337
4.06091	6.50528
0.823749	5.61462
3.43829	6.76141
3.79701	5.82515
3.77189	5.89491
4.19849	6.13118
1.19535	5.82269
3.07553	5.9884
3.50208	6.24609
3.0268	5.15907
2.60407	5.27529
3.73985	5.6224
3.89433	4.39508
3.14568	5.43882
3.26754	5.75668
2.7137	6.51744
3.40735	5.98259
2.41143	5.56022
3.18428	5.39044
4.09929	5.57678
4.08066	6.10327
1.9782	5.48164
3.28096	6.3097
2.91648	6.10068
2.02857	5.74525
2.85599	5.20688
3.32193	5.40477
3.59813	6.14917
2.60644	6.94763
2.41954	5.85504
5.49729	5.76832
1.60407	5.89417
2.22651	5.51959
3.85699	5.86317
2.64846	6.02366
3.99277	6.1875
3.5472	5.91801
2.85599	6.25824
2.94673	5.69134
3.97545	7.04934
2.60644	5.58246
2.41954	6.48467
3.36317	5.70654
2.60407	6.182
3.14078	6.42379
3.66221	5.92547
3.37712	6.30232
3.44095	7.22348
4.15381	6.98996
3.94579	6.24264
3.44361	6.22011
4.14893	6.5607
4.43363	5.00082
2.76765	4.88788
3.15704	5.24831
3.19692	5.67689
4.46924	6.44593
4.19535	6.05656
3.32625	5.78281
3.07382	5.32214
3.73335	5.92203
5.49345	6.4071
4.63865	6.07184
3.29131	5.10282
3.88947	5.81165
3.56194	5.53951
3.96255	5.74377
4.07468	6.557
3.44228	6.26283
3.55582	6.5833
2.88557	5.82935
3.58496	6.09367
4.0063	6.19047
2.75916	5.1758
4.16269	5.62413
4.04789	6.91275
2.65992	6.51998
2.22651	5.99794
3.16671	5.72455
2.23879	2.96714
3.88362	5.45564
2.57531	6.13054
3.35332	6.10739
2.29572	5.99402
3.45549	6.25968
1.33914	4.79949
4.25323	6.44441
3.02857	5.9773
2.88753	5.53748
3.20006	6.18877
4.39438	7.49142
3.8953	6.31825
3.49314	5.2321
3.8846	6.04788
3.38681	6.23573
2.78031	5.69278
3.06523	5.90896
1.09085	5.9264
3.07724	5.65061
4.05224	6.24057
4.14241	5.7887
3.71918	6.14896
3.82171	5.79759
1.74846	6.00946
4.0781	5.3765
3.72792	5.2163
3.33342	5.46389
2.80116	5.21509
3.37434	5.90282
4.11187	6.1714
3.72137	5.57765
2.09424	5.52501
2.66221	6.03404
3.26303	6.11485
3.63692	6.67063
3.9514	6.08084
3.76553	5.93703
1.13093	5.94461
2.93734	5.81818
2.89724	5.86383
2.73769	5.75585
3.90111	6.55781
3.21878	6.12458
2.66221	6.06645
4.74792	5.99011
4.34199	6.03005
3.02503	6.22514
1.60881	6.40117
3.63459	5.58455
2.35614	5.64802
3.31325	5.6063
3.47897	6.05732
3.97911	6.75377
3.61117	6.25876
3.52356	5.80281
2.60881	5.62844
3.12267	6.18599
2.51096	4.61988
3.61353	6.00575
2.28983	4.99894
3.51096	5.9554
4.02592	6.05033
4.17712	6.31269
3.01614	5.93251
3.61824	5.63975
3.57046	6.00607
3.60051	6.13817
3.93168	5.47023
3.36737	5.17606
2.54597	6.29707
3.11437	6.15816
2.57531	4.6011
2.92979	6.52481
2.57289	6.00474
2.0036	5.74921
3.67582	5.72767
3.97085	6.49684
1.47508	3.80387
3.80219	5.46479
3.78346	6.05381
3.50462	6.63898
2.72465	6.02557
3.22188	6.04979
3.926	5.92219
2.47508	5.58787
4.03298	5.61857
0.807355	4.88996
3.34625	6.22241
2.72465	6.26574
3.37016	5.69772
2.90111	6.16026
4.72955	5.84136
3.32049	4.83162
2.90497	5.66093
2.62761	5.56334
2.98914	5.73192
3.04614	5.3267
2.9222	5.51082
3.8339	5.92942
3.12267	6.17177
4.49953	6.41179
3.61117	6.05097
2.85	6.04837
3.24336	5.95276
3.50589	4.98904
3.5656	6.20513
2.47508	5.64389
2.8953	4.73557
3.04963	4.64755
2.0036	5.54582
3.57894	6.07958
3.79597	5.36411
2.6893	5.62924
2.02148	6.28472
3.47638	6.0123
4.34837	6.41199
3.15866	6.66172
4.63459	6.14901
3.45286	5.80549
3.27947	5.91866
2.59455	6.20796
2.75702	5.73442
3.63343	6.76834
1.80323	5.28557
3.94392	5.71469
2.23266	5.96205
3.01792	6.33398
2.28096	5.86144
4.21413	5.91314
3.38819	5.12757
3.70377	6.21792
3.26604	5.13373
3.57773	6.7678
1.71809	6.19238
3.35191	5.94501
2.9279	6.53036
3.94111	5.58706
4.49506	6.17773
3.35896	5.8714
4.01436	6.022
3.54473	6.0861
1.36177	7.0349
3.89724	6.52041
3.2765	6.82589
3.66562	5.31828
2.95606	6.03535
4.19692	5.86512
2.76977	5.59532
4.44162	6.35976
2.93546	6.50639
2.01078	5.97485
3.61706	5.70807
2.32481	6.02591
2.76977	5.65794
1.93357	6.04304
3.95233	6.07605
2.12433	5.7149
3.69711	6.35724
2.72465	5.82897
2.74416	6.39393
2.80529	6.05323
3.10434	5.26714
4.61058	6.90886
3.57168	6.23383
2.69599	6.08723
3.65535	6.10689
3.18587	6.06066
1.82782	4.68716
3.97085	6.14175
2.62059	4.8797
3.15381	6.58399
4.2891	6.51796
2.78869	5.07944
3.40599	6.24029
4.81967	6.97689
3.80632	5.84152
4.68089	7.08848
3.00899	6.14748
4.32841	6.36366
4.54288	6.62507
2.31615	4.96266
3.75061	6.137
0.687061	5.36954
3.91648	6.19742
0.807355	6.86548
3	6.60376
3.0036	5.52683
3.3147	5.35088
2.74846	7.05341
3.09761	5.9411
1.40599	5.8015
3.05485	6.20365
2.18903	5.5606
3.92505	6.84873
4.92979	6.27042
3.60407	6.16434
3.68257	6.35563
1.852	6.07023
3.50589	5.944
3.14078	5.85833
4.0054	5.45054
3.47508	5.83237
3.24489	5.29252
2.14731	5.35862
4.66903	6.10105
2.12763	6.02404
3.76553	6.21077
3.82579	4.81397
3.48543	5.83779
4.01346	5.86235
3.95977	6.46144
3.6017	6.98109
2.7866	5.70704
3.65878	6.43523
4.46989	6.53433
3.81762	6.44735
4.27501	6.64264
3.45812	6.16517
0.757023	5.38791
3.76447	6.45785
1.0635	5.25599
2.9855	5.15135
2.69153	6.53888
3.63343	5.79044
4.13258	6.75189
4.39985	6.76777
3.37016	4.9889
3.51728	6.39412
0.978196	5.86349
4.07125	5.55204
3.94767	5.82716
3.64616	5.43342
2.85997	5.65004
4.70432	6.44185
2.51349	5.36718
2.89918	6.09087
4.70653	5.70398
2.66448	5.81704
3.10769	5.68826
3.78346	6.14578
4.07724	5.69275
3.03386	5.54223
3	5.86309
2.73552	6.81595
2.7761	5.10212
3.3799	6.02518
3.68145	5.40952
1.38405	5.23965
2.87971	5.76235
2.48285	4.88431
4.43696	6.18753
3.28688	6.5954
4.05658	5.7783
3.65764	5.65776
4.54967	6.07777
3.13422	5.57604
3.74308	5.85712
3.66676	4.85911
3.55459	5.99732
2.88166	5.46008
2.78869	5.80891
2.80735	4.64473
4.53356	6.31841
3.58616	6.57558
2.58737	6.44587
2.58496	4.82361
3.94767	6.31534
4.08746	5.84658
3.78555	6.54234
4.43763	6.7365
1.54102	5.85453
1.69599	6.73596
3.49314	6.4677
2.90497	5.6545
3.36036	5.98804
3.87774	6.20518
3.26454	5.91207
3.32912	5.92728
2.78869	5.72667
2.84599	5.58221
3.27947	5.82888
2.23573	5.71379
3.98368	6.72327
3.34341	6.35091
3.80529	6.69353
3.81762	6.19632
1.66903	5.00698
3.26454	5.8128
2.8339	6.21862
4.16028	5.60475
3.86987	6.05351
2.76553	5.9424
4.07468	6.57734
2.81352	6.22946
4.14078	6.52925
1.59932	5.2763
3.44493	6.4135
4.09339	7.07742
4.54226	6.34292
2.50589	5.40379
0.713696	6.71016
1.52607	4.6794
4.3799	4.93803
2.40599	5.11755
4.07895	6.29855
3.59335	6.20545
3.46336	5.29565
3.15543	6.41729
4.1914	6.52346
4.37643	5.92098
3.36177	5.47163
2.79909	6.46374
3.13586	5.86299
4.19928	6.44085
3.09255	6.28152
3.21413	5.92289
3.12598	6.44604
3.15543	6.28283
2.83592	4.88809
3.95513	6.04164
2.15056	5.75967
3.1811	5.63093
3.83592	6.18669
1.81557	5.50569
3.70266	5.92747
2.75275	5.55937
3.36036	6.00081
3.96532	5.2425
3.30451	6.26436
2.81352	5.53644
4.64674	5.90341
3.31325	5.5381
4.50779	7.46902
2.0321	3.59574
3.67807	5.5194
2.96901	5.91312
4.05398	6.18631
3.74953	6.34445
2.9222	5.17143
4.0321	6.34506
3.41414	6.14428
4.58014	5.78304
2.53605	5.92663
4.22882	6.78128
2.1635	5.65841
2.43829	5.92938
1.52105	6.09835
2.87971	5.15463
4.58195	6.2205
2.38128	6.46523
3.63227	5.62929
3.35896	5.6562
3.8125	6.15698
4.74201	5.98887
4.3505	6.14096
3.8846	6.00556
3.45154	6.43075
3.65992	7.24715
2.37851	4.48513
3.92315	5.70608
3.21101	6.20522
4.37365	6.55488
1.91839	5.66869
2.30451	6.40587
3.67582	5.72249
3.28983	5.1623
1.81147	5.721
2.05658	5.35722
4.57894	5.88588
3.70819	5.88815
4.3512	5.72527
3.42492	5.65959
3.38405	5.61162
2.4489	5.94028
2.46989	5.79971
4.45878	6.34263
1.94486	4.95492
4.04876	4.23251
2.28392	6.13188
3.04963	4.96343
2.15381	5.4071
2.97636	5.61585
2.85599	4.83712
3.72028	6.92489
2.9782	5.49865
2.94673	5.97586
3.2555	5.85336
3.10266	5.40991
2.90881	6.43483
4.09424	6.46354
3.75809	6.09308
3.14241	5.78423
3.66562	5.64928
1.91457	5.23963
3.93074	6.53201
2.74416	6.5033
3.80426	5.98318
3.65535	5.76513
3.86295	6.47931
3.85898	5.24996
3.17632	5.64981
3.63343	5.891
3.81147	6.07124
3.90497	6.15451
4.01346	6.5191
2.86196	5.49919
3.82069	4.74153
4.10769	7.02077
2.0036	5.80653
3.05832	5.43546
2.92029	6.50359
3.57894	5.5272
2.97269	5.13788
3.70044	6.51404
3.41954	5.93595
4.13258	5.92229
1.75702	6.08709
3.22188	4.97056
3.55704	6.59761
2.90111	5.79575
2.93734	6.20032
3.01078	5.49249
3.20006	5.70156
2.854	5.71029
2.41143	6.20958
3.15381	5.63599
1.70044	6.54516
3.28983	5.92802
4.20555	5.72127
3.34341	5.70097
3.05311	5.59754
2.04963	6.12106
2.49057	5.22891
3.70377	5.87484
2.88166	6.18033
3.30012	6.29472
3.93829	6.47519
3.76977	5.64523
4.96578	5.79574
4.04264	5.77677
3.75702	5.92446
3.93263	4.52729
3.52105	5.457
3.01257	6.13162
2.96901	5.49344
4.08661	5.94065
3.41684	5.49909
3.43563	5.72004
4.7366	6.59405
1.37295	5.03268
2.60644	5.98761
3.0268	6.3051
3.43696	5.88157
3.40871	6.08754
4.03386	6.20661
3.39369	5.32794
3.12101	5.10896
3.03034	6.85168
3.6017	6.27133
1.18903	5.53387
4.28466	7.03941
3.66106	6.33573
3.0268	7.09056
3.79181	6.16069
4.29646	6.47251
3.68594	6.67715
3.21413	6.76145
3.29719	5.99136
4.85499	5.53524
4.64559	6.14677
2.58014	5.95854
3.37851	6.24273
3.37016	5.55703
2.0635	5.52568
4.23343	5.80598
4.93876	5.917
2.97085	5.70828
3.14241	5.63209
3.76977	5.47347
3.2555	5.78231
2.04614	5.07777
2.59694	5.89167
1.7137	5.80719
2.67356	5.33074
2.0635	5.83748
2.98914	6.28735
4.42358	5.56609
3.52482	5.514
3.07211	4.80344
2.21413	5.36848
4.23955	6.42217
2.56316	5.21989
3.6565	5.92632
3.24489	5.81412
3.63575	6.52319
3.96901	6.52283
1.71809	6.17658
3.3978	5.8992
3.24336	5.63561
3.84499	6.16643
2.68706	5.43493
3.79805	5.31154
3.73118	6.1657
3.25096	5.81099
2.35332	5.94533
3.95606	6.34455
0.042644	3.00865
3.91839	5.94447
1.89918	5.38238
2.36737	5.54096
3.78869	6.35759
3.43962	5.59612
3.7866	6.70581
3.70929	6.20939
3.5472	6.38414
4.26529	6.10739
4.0009	6.05756
3.74846	5.35057
3.41414	5.94642
3.64961	6.77625
3.36597	5.9523
3.34767	5.57395
4.85898	6.06553
2.41414	5.44313
4.16993	6.06462
2.98002	5.5919
3.44361	5.44499
4.21801	6.36329
3.06695	5.2961
0.757023	5.65269
4.03738	5.6923
2.55582	6.39346
3.37295	6.2134
2.93168	5.26309
2.84599	5.22454
3.80116	6.19249
3.46858	6.20931
3.17951	4.98505
3.88557	5.75097
2.60644	5.71656
4.33199	5.89342
0.933573	5.88692
4.2032	5.81679
3.34483	5.77818
3.41414	5.55644
3.29425	5.64301
4.24641	5.89012
3.93546	5.95779
4.67412	6.37675
3.17792	6.25957
4.10601	6.0546
2.69822	5.67272
3.89918	6.53658
2.24184	6.37402
2.5008	5.75967
3.72028	5.5539
4.12019	6.08606
3.47119	5.94944
4.71918	6.60893
2.44626	5.754
4.17393	6.36606
4.60644	6.24365
3.2032	5.35103
3.19377	5.90278
3.1375	5.92133
2.70044	6.05382
3.14568	5.65057
0.85599	6.07557
2.55582	5.09917
2.69377	5.7793
4.12019	6.0623
3.25701	4.5015
4.09424	5.80923
3.95791	5.47907
4.14078	6.5071
2.34199	5.56733
3.34483	6.36372
3.82985	6.14465
2.40871	5.47817
3.77189	5.8553
2.50843	5.65585
3.19219	5.90902
1.92979	4.25212
4.08577	6.97326
1.53605	5.75294
3.26303	5.90463
4.40122	6.36365
3.35191	6.46437
3.74846	5.80665
3.81352	6.39812
3.14731	5.97712
3.19062	5.60793
2.81557	5.2802
2.67582	5.43426
4.01346	6.72641
3.7137	6.02842
3.8679	6.267
1.46989	5.42685
4.00988	6.0415
2.46728	5.80674
3.52356	5.5596
4.02857	6.40246
4.63459	6.53333
1.96347	5.60672
2.76977	5.99608
2.14078	5.49282
2.774	5.98143
3.58014	5.27598
3.35755	5.75845
4.04002	5.63801
3.76022	6.53608
2.93923	6.24404
3.8125	5.66886
2.38128	5.77473
3.69265	5.77502
2.67807	4.54833
3.89918	5.87047
0.863938	4.66726
2.66448	5.78447
1.15704	5.14485
3.53107	5.32388
3.99639	6.56987
3.85898	6.1109
2.81557	5.61446
2.07724	5.21255
3.58014	5.97625
2.93734	5.89836
3.84398	6.18928
2.46728	5.94809
1.18903	5.84974
2.94111	4.03659
2.83794	5.69589
4.34625	6.62608
2.75275	6.21381
1.57531	5.79887
4.51665	6.6474
4.30305	6.53948
4.05918	5.9424
2.87971	4.51038
3.55704	6.13627
3.85798	5.61175
2.52607	5.15246
4.70763	6.79122
3.75596	6.59293
3.90689	6.23964
3.05137	5.53663
3.15866	6.19999
2.93546	5.61627
3.30159	5.99019
2.99639	5.76641
1.9222	5.68304
3.40871	5.28054
4.01257	6.9518
3.02148	5.39203
3.95233	5.6794
4.33342	5.9296
4.12598	5.89077
3.849	5.18639
2.84398	5.87494
3.94767	7.17637
4.33342	6.37813
2.29866	4.96201
3.88753	5.46402
4.04177	5.54082
2.854	5.50121
4.53481	5.96308
3.42223	5.89324
1.60407	5.24778
3.20477	5.64866
3.92125	5.71042
2.774	6.54972
3.33485	5.86431
2.29278	3.84772
3.74308	6.04723
1.83996	4.74884
3.61706	6.05068
3.40871	6.49067
3.96532	6.09735
4.24869	6.06446
0.941106	4.44204
5.04133	6.58276
1.29866	5.31442
3.58135	6.44794
3.82884	5.34894
2.63692	5.43547
2.852	5.3496
4.16189	6.22336
2.10098	4.88861
3.06523	5.32774
2.82985	5.64319
2.21101	5.17822
4.2211	5.97265
4.39232	6.393
1.1375	5.26438
4.74308	6.62798
3.13422	5.60877
2.62059	5.79095
4.5601	5.42518
3.24489	6.04353
1.75702	4.53878
4.50526	6.17402
3.68145	5.96303
3.51853	6.6624
2.88947	6.00776
2.66221	6.59692
3.0993	5.75599
2.07724	5.62132
2.89918	5.86525
3.38405	5.58293
3.53356	6.86987
2.62293	5.08964
4.37851	6.19164
4.0635	5.57423
4.23955	6.35136
4.01525	5.94295
3.05832	5.87036
3.48156	6.27448
2.91073	6.73311
2.38957	5.90123
3.3799	5.65728
3.42626	5.63018
1.83996	5.53107
2.93546	6.13415
1.70929	5.555
3.37016	6.33258
3.45286	5.87535
4.41549	6.30966
4.76659	6.41902
3.36036	5.44513
4.13996	5.96522
4.2555	6.173
3.35614	6.14848
4.13504	6.8863
2.72683	4.9906
3.16993	6.33446
3.49697	5.44837
3.21878	6.0991
4.21801	6.60039
2.16671	5.57788
2.13422	3.83362
4.46467	5.42886
2.9982	4.88559
2.9542	6.12379
2.77189	5.61964
4.38474	6.4936
3.25399	6.58852
2.28688	5.96563
3.26754	6.37411
2.9782	6.58858
3.01078	4.94956
2.30159	4.30098
2.96532	6.14006
3.31034	6.00482
3.05137	4.79569
3.98641	6.65262
4.02414	6.03675
2.58496	5.10758
2.88166	6.44501
2.51853	6.15313
4.56377	6.43152
0.31034	4.17542
3.84097	6.22479
2.79909	5.46635
4.14323	6.02403
2.98002	5.80521
4.04876	5.42643
2.1635	5.42471
2.70266	6.30157
3.20163	6.1658
2.03562	3.94615
2.03562	6.4122
3.66448	6.4708
4.2555	6.55091
3.97085	6.42636
4.05745	6.05944
2.08406	4.4559
2.76977	5.80057
3.89627	5.26517
3.50208	6.39847
2.45681	6.58395
1.0635	5.25727
3.60763	6.19508
4.54473	6.17792
3.20006	6.12485
3.69265	6.15408
3.36877	6.23071
3.22959	5.3496
3.40463	5.95224
4.41616	6.1081
2.79494	5.43863
3.06005	5.57465
2.75489	5.89629
4.2765	5.83495
4.2032	4.83337
2.65076	6.22529
3.07039	4.97994
1.69153	5.64103
2.51853	5.84215
3.9364	5.86086
3.86196	5.52656
2.9855	6.57253
3.70155	6.12921
3.51475	6.56196
3.14568	5.86866
3.56072	5.89825
3	5.42542
4.1635	6.38087
3.18428	6.0401
4.35614	6.49445
3.83693	5.78698
4.30305	6.05302
3.24336	5.70817
3.39917	5.70755
3.17632	5.69133
4.0009	5.8056
3.25399	5.67299
0.516015	5.94882
4.69599	6.5831
2.17951	5.59499
3.69042	6.07892
2.90689	6.83089
1.97085	5.6477
4.00988	6.30359
4.06091	6.34785
3.31034	6.13762
5.15664	6.72684
3.4343	6.34242
2.8679	5.62011
2.37574	4.95748
4.55888	7.66859
