# Supplementary material for: CKAP5 stabilizes CENP-E at kinetochores by regulating microtubule-chromosome attachments
Source: EMBO Rep. 2024 Feb 29;25(4):1909–35. doi: 10.1038/s44319-024-00106-9 (PMC11014917; doi:10.1038/s44319-024-00106-9)
Supplement: Supplementary file 9 — Source Data Fig. 6 [file 44319_2024_106_MOESM9_ESM.zip › Figure 6/6F/CKAP5 protein expression_normalized to KI67.xlsx]

## Sheet: Sheet1
CENPE relative protein expression	CKAP5 relative protein expression
0.537896	-0.77859
-0.48133	-0.02211
-0.53069	0.483115
0.54133	0.256786
-0.7866	-0.32769
-0.1965	-0.09075
0.355845	0.044703
-0.01005	0.585368
0.068751	-0.21625
0.429329	0.281835
0.55854	0.902183
0.92032	0.466006
-0.83371	-0.53834
-0.63187	-0.36458
-0.48718	0.103971
0.295133	-0.2579
0.098433	0.280901
0.183726	-0.16269
0.408964	0.165053
0.733956	0.283286
-0.00821	0.183132
0.192671	0.065997
0.199323	-0.34822
-0.28204	-0.08401
0.059786	0.455508
1.28694	0.854377
0.434556	0.272523
0.007865	-0.51018
0.038882	-0.07247
-0.07209	0.209538
-0.09739	0.043114
0.234923	1.01544
1.61413	-0.19097
0.703768	-0.01781
-0.16666	-0.38707
-0.7391	-0.31125
0.826537	-0.64245
0.391451	-0.44237
-0.32242	0.009735
-0.04936	0.065157
1.18596	-0.02394
0.090008	0.641606
-0.36218	-0.72105
-0.21536	0.645405
0.214308	0.409011
0.113394	0.036463
-0.18974	-0.26847
-0.87028	0.03009
0.304619	-0.32671
-0.09611	-1.13124
0.651257	0.011113
0.316446	0.400553
0.119306	0.031978
-0.11074	0.017642
-0.48843	-0.18884
-0.17703	-0.3414
0.927475	0.433831
0.170181	0.491263
-1.06352	-0.74916
0.870711	-0.76568
-0.72962	-0.11098
0.028487	-0.11035
0.474902	0.141068
-0.06485	0.60071
-0.02915	0.169343
-0.01615	0.126989
0.143249	-0.06586
0.458058	0.645966
-0.01954	-0.16955
0.541885	-0.51911
-0.50228	0.34682
-0.06221	-0.50962
0.214201	-0.23314
1.34034	0.286282
1.01989	0.289226
0.476147	0.683378
-0.91875	-0.09159
0.101477	-0.83675
1.0343	-0.74621
-0.08546	-0.80794
-0.2517	0.007762
0.924568	-0.50343
0.538696	0.017271
-0.50597	0.113379
0.407681	-0.18784
-0.33001	0.488781
0.052905	-0.31832
-0.49896	0.071769
-0.51954	0.123543
1.31329	0.335846
-0.07826	-0.50708
-1.2036	-0.55339
-0.10461	0.059838
-0.17132	0.016403
0.032343	0.753379
-0.11761	0.206204
-0.30131	-0.26829
0.188969	0.049063
-0.54153	-0.24926
-0.54651	-0.43792
0.574162	-0.76292
0.015931	0.453126
-0.00012	0.335874
-0.20306	-0.82746
0.874032	0.246392
-1.05591	0.321707
0.142831	0.29808
-0.16539	0.157792
-0.11298	-0.46031
0.661872	-1.04273
-0.57565	-0.21786
-4.03073	-0.60611
-0.70361	-0.20645
-0.57613	-0.89913
0.310436	-0.39826
1.01909	-0.02909
0.060685	-0.27512
0.860187	0.03966
-0.3824	-0.48918
-0.94938	0.117835
-0.26769	0.55115
-1.28675	0.290328
0.302748	0.312718
-0.41063	-0.13611
-0.09869	-0.52128
-1.77824	-0.85454
-0.79611	-0.7883
0.185638	-0.11874
-0.23404	-1.15215
-1.60231	0.613611
-0.18657	-0.35359
-0.27968	-0.98248
-0.57516	-0.13277
0.016114	0.019035
0.699071	0.218588
0.636781	-0.02165
0.136671	0.045265
-0.11137	-1.5413
0.431051	0.993601
0.490095	-0.4513
0.267351	0.433419
-0.34876	0.633508
-1.44034	-0.2117
-0.68856	-0.703
0.047695	0.223831
-0.75496	0.751095
0.412616	0.936051
0.576699	0.629333
-0.03886	-0.08438
-0.00303	0.151137
0.341777	-0.11395
-0.84662	-1.00328
-0.41409	-0.315
0.059818	-0.07254
-0.7796	-0.79013
0.3085	-0.34625
-0.69946	-0.33886
-0.7057	-0.61401
-0.76824	-0.72119
-0.22076	0.152336
0.475319	-0.53393
0.579026	0.788814
-0.20054	0.052436
0.828672	-0.46027
-0.40765	0.158704
0.097573	0.862504
-0.53049	-0.59959
0.993099	1.43867
0.621598	0.318451
-0.40533	0.047149
0.353846	-0.20212
-0.43019	-0.26802
1.02613	0.237621
-0.49349	0.239814
-0.17419	-0.56454
0.59715	0.010832
0.111746	-0.92291
-0.23689	-0.18069
-0.3427	0.092874
0.22452	0.034136
0.909798	0.18782
-0.48275	-0.74868
0.108615	-0.18752
-0.2462	-0.32249
1.31705	0.280682
0.631757	-0.11928
-0.04328	0.275879
0.461245	0.662903
0.201585	0.164325
-0.91399	-0.26922
-0.61273	-0.41527
-0.74883	-0.53809
-1.04885	-0.95886
-0.007	0.031445
-0.18502	0.0807
-0.2271	0.367825
-0.7018	-0.13613
-0.11812	0.205898
0.577597	-0.13981
-0.50013	-0.51822
1.24257	0.521223
-0.33681	-0.24516
0.512825	-0.1657
-0.66097	-0.65876
1.24914	-1.08809
-0.30138	-0.50939
-0.09495	0.007224
0.575631	0.423284
0.055028	0.026053
-0.54859	0.115529
-0.29102	-0.02489
0.021933	-0.6278
0.571566	-0.33432
-0.38402	0.468541
-0.37751	0.077968
1.64097	0.145025
0.179459	-0.1897
0.138268	0.508184
0.54424	-0.71772
0.01655	-0.43614
1.03754	-0.72117
0.001106	-0.35644
-0.16848	0.249142
-0.70566	-0.19517
0.892432	0.598218
0.147976	0.024947
0.33193	0.082965
0.320624	-0.19301
1.1611	-0.57983
-0.59989	0.021783
-0.53742	-0.57982
1.5214	0.385635
-0.70467	0.299024
0.020048	0.250673
-0.22088	-0.51661
0.625908	-0.71235
0.294068	0.501103
0.359648	0.109233
-0.86806	0.47107
0.067223	0.689826
-0.58169	-0.0344
0.459112	-0.33595
-0.73987	-0.11408
0.4338	0.125085
-0.60725	-0.14052
0.194009	-1.03
-0.14113	0.035167
0.311253	0.718786
0.277986	-0.07785
-0.47252	0.402115
-0.33828	0.431046
-0.7877	-0.14715
-0.75984	0.139962
0.40748	-0.04174
0.461344	0.05242
-0.47425	-0.34156
0.290294	0.441054
0.351176	0.448931
-1.12413	-0.16337
0.300627	0.310013
0.736409	1.23129
0.235723	0.010736
-0.26689	-0.69453
-0.21594	-0.56807
-0.35834	-0.84779
-0.64681	0.520133
0.466422	0.26874
-0.00765	0.148109
-0.25158	0.570046
0.890404	0.428218
-0.23782	0.388779
-0.07422	0.042072
-0.82554	-0.93249
-0.14796	0.054657
0.694238	-0.35358
-0.08628	0.304055
1.38251	0.458849
0.950154	0.148577
-1.74023	0.175777
0.012034	0.220513
0.276784	0.793272
-0.05971	0.09514
-0.89894	-0.29347
0.715401	-0.8358
0.171787	0.32497
0.264281	0.455258
-0.51872	-0.10614
-0.99563	-0.41819
-0.33325	0.48331
-0.00261	-0.20572
0.339036	0.539803
-0.71271	-0.31488
0.216226	-0.12136
0.882817	0.95226
-0.15135	-0.17429
-0.00252	-1.22375
0.254467	0.225963
-1.09934	-1.41491
-0.5785	-0.96992
0.623795	-0.31139
0.128744	0.208114
-0.06867	-0.05938
0.419396	0.646204
0.254521	0.01397
-0.03036	-0.27292
-0.17899	0.177211
-0.05623	0.073825
-0.32264	-0.50041
-0.19378	-0.77216
-1.34211	-0.76578
0.422531	0.054297
0.857726	0.149559
0.155844	-0.67191
-0.65484	-0.57067
-0.08282	0.759069
-0.18898	-0.53336
-0.54674	0.270193
-1.05837	-0.49127
0.631625	-0.33496
0.830897	0.338947
0.619389	0.754757
0.063208	0.264104
-0.21153	-0.08494
0.766386	-0.2491
0.089709	-0.21903
0.062515	-1.0168
-1.12778	-0.67721
0.74871	0.547028
-0.82249	0.713458
0.270707	0.160264
-0.19143	-0.18607
-0.75554	0.021893
0.175502	0.350906
