# Supplementary material for: CKAP5 stabilizes CENP-E at kinetochores by regulating microtubule-chromosome attachments
Source: EMBO Rep. 2024 Feb 29;25(4):1909–35. doi: 10.1038/s44319-024-00106-9 (PMC11014917; doi:10.1038/s44319-024-00106-9)
Supplement: Supplementary file 9 — Source Data Fig. 6 [file 44319_2024_106_MOESM9_ESM.zip › Figure 6/6G/CKAP5-CENP-E gene effect.xlsx]

## Sheet: Sheet1
CENPE gene effect (Chronos)	CKAP5 gene effect (Chronos)
-0.9995	-1.52902
-0.84472	-1.20916
-1.1307	-1.55133
-1.11047	-2.05738
-0.99839	-1.34071
-0.56775	-1.80882
-0.93147	-1.78358
-1.60592	-1.64325
-1.03766	-1.45133
-0.77017	-1.42628
-0.71036	-1.21588
-0.88091	-2.17966
-0.9903	-1.49757
-0.83942	-1.63248
-0.38295	-1.60769
-0.90436	-1.7823
-0.82195	-1.50182
-0.66	-1.63364
-0.61433	-1.74653
-0.59571	-1.52408
-0.73794	-1.10465
-1.75291	-2.53846
-0.75656	-1.7058
-1.2704	-2.20278
-0.49704	-1.99175
-0.63335	-1.94618
-0.8041	-1.57523
-0.9745	-1.8508
-0.48051	-1.11387
-0.53353	-1.72087
-1.04458	-1.97783
-0.52062	-1.17146
-0.81082	-1.65156
-1.09057	-1.86925
-0.72888	-1.84204
-0.51535	-1.77679
-0.39016	-1.87771
-0.91111	-1.25752
-0.91862	-1.10159
-1.52508	-1.67609
-1.11777	-2.02538
-0.90861	-1.98407
-1.04329	-1.5876
-0.21952	-1.22765
-0.62589	-1.26596
-1.4054	-1.54491
-0.90898	-1.29209
-0.93708	-1.5921
-0.9412	-2.61558
-1.32934	-1.45354
-0.98276	-1.77568
-0.71327	-1.36773
-0.86287	-1.80575
-1.16576	-1.27018
-0.66579	-1.356
-0.89124	-1.5085
-0.72951	-1.70902
-0.45348	-1.74985
-1.24567	-2.02697
-0.82103	-1.39268
-0.72925	-1.28043
-1.15463	-2.20139
-0.96787	-1.46473
-0.80106	-2.01951
-1.15754	-1.84842
-0.78731	-1.64749
-0.73687	-1.57337
-0.68074	-2.27115
-1.01885	-1.23306
-1.2557	-2.21062
-0.84385	-1.8328
-0.86202	-1.57574
-1.35395	-1.64552
-1.14525	-2.00985
-0.88709	-1.79436
-1.09316	-2.04536
-1.30215	-1.83552
-1.39661	-2.34147
-1.27832	-1.47328
-0.30407	-1.6752
-0.70429	-1.94042
-0.89985	-1.57341
-0.89393	-1.0835
-1.06023	-1.75823
-0.91747	-1.72442
-1.09656	-1.43813
-0.99296	-1.45658
-0.42354	-1.34749
-0.91429	-1.70332
-0.86946	-1.56793
-1.64961	-1.85224
-0.94723	-1.62175
-0.97287	-1.47413
-1.46397	-1.91037
-0.67977	-1.24425
-1.39134	-2.12834
-0.55811	-2.19428
-0.75017	-1.70217
-1.18351	-0.96088
-0.62924	-2.02738
-0.9803	-1.26575
-1.45308	-1.76302
-0.93286	-1.80171
-0.98763	-2.06494
-0.72464	-1.99458
-1.41005	-1.51719
-0.91856	-1.41805
-1.09206	-1.69059
-0.66145	-1.43659
-0.9305	-1.70575
-0.91658	-1.39882
-1.04599	-2.2301
-0.85218	-1.95052
-1.19696	-1.79643
-0.85804	-0.89057
-0.66061	-1.35093
-2.03892	-1.85358
-1.12502	-1.53623
-1.74985	-2.25486
-1.11511	-1.92051
-0.42456	-1.81642
-1.06626	-1.9215
-1.09411	-2.42129
-0.37803	-1.8242
-0.89231	-1.69393
-1.07381	-1.60869
-0.72977	-1.59557
-1.11016	-1.91517
-0.71238	-1.58663
-1.09946	-1.85867
-1.08456	-2.24194
-1.42755	-2.30727
-0.82564	-1.53582
-0.82624	-1.15132
-0.82467	-1.76375
-0.85015	-2.01515
-0.59237	-1.08322
-0.90474	-2.29341
-1.14939	-3.01437
-1.11206	-1.85314
-0.91833	-1.87019
-1.51125	-2.02705
-0.99227	-1.50182
-1.37561	-2.96781
-0.98495	-2.24146
-1.07455	-1.21823
-1.58483	-2.51038
-0.89522	-1.64034
-1.4727	-1.26864
-1.2229	-2.0362
-0.88698	-2.37299
-0.88043	-2.43285
-1.35564	-1.49351
-0.82101	-1.70572
-1.22771	-1.24609
-1.30577	-2.02289
-1.00779	-1.31452
-0.66864	-2.01488
-0.91015	-1.50308
-1.49031	-1.5725
-0.58863	-1.20638
-0.50607	-1.17552
-1.51639	-1.71807
-0.87526	-1.52455
-1.2853	-2.3741
-1.28649	-1.25033
-0.70426	-1.81545
-0.77193	-1.62866
-1.38713	-2.23437
-0.35552	-0.97596
-1.02705	-1.41257
-1.70653	-1.10439
-0.90959	-1.96238
-1.25855	-2.00633
-0.82195	-1.51763
-1.59263	-0.78901
-1.00141	-1.64947
-1.30159	-1.73897
-0.66658	-1.61102
-0.45352	-1.27046
-0.8269	-1.78087
-0.77544	-1.3551
-0.95035	-1.48414
-0.96404	-1.99601
-0.34202	-1.46895
-0.7777	-1.51457
-0.76142	-1.19615
-0.77823	-1.4907
-0.61516	-1.92
-1.00514	-2.02396
-0.82534	-1.60011
-1.23359	-1.61359
-0.84068	-1.5469
-1.04289	-1.78986
-1.19694	-1.65918
-0.71662	-1.86694
-1.28914	-1.05701
-0.43644	-1.67126
-1.39286	-2.10665
-1.08385	-1.66622
-0.86753	-1.05166
-0.45626	-1.86604
-0.76523	-1.65206
-0.54707	-1.09053
-1.10776	-1.71875
-1.41266	-1.23782
-1.11926	-2.11923
-0.6411	-1.8827
-0.8056	-1.7787
-1.51132	-1.05909
-0.75934	-1.71217
-1.3143	-0.94517
-1.00249	-1.27256
-1.06665	-1.47618
-0.78583	-1.65622
-1.16395	-1.46558
-0.94312	-1.19846
-1.17441	-2.07423
-0.67195	-2.24194
-0.87377	-1.6075
-1.85882	-2.13943
-0.57565	-1.75275
-1.01269	-1.83356
-1.48119	-1.80822
-0.89727	-1.95056
-1.16673	-1.35458
-1.09364	-1.38623
-0.91065	-2.39909
-0.78116	-1.75617
-0.44654	-1.09409
-1.13412	-1.48112
-1.60854	-2.29472
-0.82336	-1.63498
-0.99093	-1.27321
-1.06162	-1.49816
-0.87926	-0.9761
-1.02848	-1.47734
-0.83374	-1.55464
-0.55937	-1.66492
-1.43306	-1.7983
-0.59909	-1.86467
-1.17109	-1.14302
-0.86037	-1.92057
-1.44163	-1.57452
-0.34964	-1.89661
-0.96966	-2.00023
-1.32644	-1.76287
-0.77362	-1.48108
-1.64933	-1.37404
-0.9097	-1.83767
-0.76312	-1.50712
-1.02899	-1.81548
-1.32777	-1.5602
-1.18	-1.79429
-1.23842	-1.38117
-1.01352	-1.70992
-0.82239	-1.31819
-0.88272	-1.74023
-0.88949	-1.5713
-0.54547	-1.98215
-1.01099	-1.62888
-0.6684	-1.78023
-1.63283	-2.31647
-1.01097	-1.92188
-0.7831	-1.56416
-0.81461	-1.10128
-1.01896	-1.62452
-1.03267	-1.35481
-0.71861	-0.96153
-1.44332	-3.16859
-1.03572	-1.74248
-1.49006	-1.5354
-0.89091	-1.84668
-1.09365	-2.52707
-1.60528	-1.22687
-0.7989	-2.63453
-1.27077	-2.35099
-1.56535	-1.76202
-0.52694	-1.61375
-1.13783	-2.03104
-0.74402	-1.56962
-0.99884	-1.88629
-1.23271	-2.03338
-1.3659	-2.21322
-1.55912	-2.06501
-0.99664	-1.46859
-0.73989	-1.45534
-0.90427	-1.60348
-0.98273	-1.5365
-0.93801	-1.69415
-0.74757	-1.96074
-1.69747	-2.33581
-1.67602	-2.1105
-0.61519	-1.87845
-0.81288	-1.62433
-1.26346	-2.16085
-0.96015	-2.08393
-1.26964	-1.68458
-0.92235	-1.97524
-1.49239	-1.85399
-0.77566	-1.81019
-1.24088	-2.01025
-0.88565	-1.74405
-0.53897	-1.55398
-0.36687	-1.6358
-0.91983	-2.19029
-1.2405	-1.6236
-0.68288	-0.97765
-0.82678	-1.48539
-1.13162	-2.00335
-0.76565	-1.52142
-1.18352	-1.52134
-1.4222	-2.34111
-1.08079	-1.66333
-0.55856	-1.44958
-0.80949	-1.12112
-0.77418	-1.92329
-0.69167	-1.27248
-0.32898	-1.80264
-1.12826	-1.96148
-1.15372	-1.73365
-1.00704	-1.69927
-1.12653	-2.21345
-0.83841	-2.02598
-1.27594	-1.87741
-2.17672	-2.50276
-0.80918	-1.10431
-1.08283	-1.23281
-1.28814	-1.64347
-0.76446	-2.64643
-0.97946	-2.46016
-0.81314	-1.17133
-0.46473	-1.5831
-1.37265	-1.96464
-0.96961	-2.26364
-0.92264	-1.8057
-0.42007	-1.65633
-0.58109	-2.32283
-1.20246	-1.99654
-1.13105	-1.62319
-1.29104	-1.56134
-0.88828	-1.74623
-1.44036	-2.12357
-0.58151	-1.52367
-0.58386	-1.3405
-0.85444	-1.37659
-1.37889	-1.5868
-1.46341	-1.80658
-0.85515	-2.16745
-0.97625	-1.96285
-0.65558	-1.50739
-1.1888	-1.20011
-1.02308	-2.08099
-1.0542	-2.61159
-1.14299	-1.62616
-0.47221	-1.54517
-1.41389	-1.69452
-0.96739	-1.07587
-0.87076	-2.20485
-1.19319	-2.32595
-0.95232	-2.15387
-0.94628	-1.17339
-1.38296	-1.14986
-1.34607	-1.97686
-0.99074	-1.52262
-1.05188	-2.23241
-1.03433	-2.30994
-1.501	-2.06239
-1.42356	-1.98602
-1.12882	-1.35157
-1.12924	-2.17296
-1.11585	-2.58471
-1.08697	-1.35101
-0.8631	-1.14891
-0.98234	-1.80178
-1.0083	-1.77691
-1.211	-1.25802
-0.70295	-1.15143
-0.36434	-1.28533
-1.27402	-2.42499
-0.9669	-1.63556
-1.48141	-2.28223
-1.55164	-1.59812
-0.89671	-1.18226
-0.93601	-1.2455
-1.09923	-1.5029
-1.1367	-1.70745
-0.41686	-1.07425
-1.13148	-1.23684
-0.84703	-1.34393
-1.31621	-1.13224
-1.10469	-1.70175
-1.32846	-1.24664
-0.5638	-1.97586
-0.72069	-1.61227
-1.0001	-1.74102
-0.93513	-0.85706
-0.86166	-1.83731
-0.79377	-1.23201
-1.53945	-1.7818
-0.68518	-0.86201
-1.08945	-1.23258
-0.68752	-1.70113
-1.18345	-2.0658
-1.27373	-1.9698
-1.55143	-1.45212
-0.83198	-2.57431
-0.80035	-1.24788
-1.26716	-2.32979
-0.54503	-1.95056
-0.89296	-1.38736
-0.85119	-1.32122
-0.74613	-1.33548
-1.22677	-1.9396
-0.93864	-2.32624
-0.89231	-2.19256
-0.87188	-2.01294
-1.22742	-1.57731
-1.12163	-1.85934
-0.93373	-2.46819
-0.97882	-2.0621
-0.51161	-1.55111
-0.76549	-1.68776
-1.37566	-2.27886
-1.24488	-1.8175
-1.13828	-2.15323
-0.83553	-1.42634
-1.12039	-2.10584
-0.96766	-2.69636
-0.78211	-1.93395
-0.67901	-2.27279
-1.08014	-1.65918
-0.871	-1.88524
-1.20189	-1.67241
-1.29169	-1.39199
-1.19297	-1.49312
-0.9538	-1.73294
-1.15603	-1.46424
-0.83723	-1.27224
-0.5511	-1.08235
-0.86482	-1.25905
-0.82795	-1.62651
-0.66257	-2.08899
-0.64417	-2.04917
-0.88164	-1.94894
-0.8398	-1.60265
-0.8972	-1.33968
-1.16219	-1.39539
-0.51292	-1.65821
-1.1234	-1.15882
-0.73808	-1.66604
-0.67064	-1.94771
-0.74367	-1.88673
-0.90522	-1.86645
-0.33606	-1.28356
-1.05054	-1.45553
-1.08928	-2.4372
-0.55717	-1.57437
-0.80488	-1.54777
-1.09108	-1.42581
-1.38458	-1.43182
-1.39209	-1.58883
-0.88927	-1.52293
-0.56336	-1.5813
-0.67927	-2.22578
-0.99016	-1.22755
-1.00885	-2.47488
-1.11812	-1.03033
-1.32522	-1.37097
-0.97427	-1.49508
-1.67582	-1.81758
-1.03148	-1.39955
-1.10111	-2.18906
-0.87257	-1.14501
-1.27738	-2.12618
-1.73736	-1.33011
-1.15042	-2.06191
-1.36727	-2.32551
-1.17085	-1.45143
-0.96456	-1.32212
-0.65313	-1.89158
-0.87341	-1.69681
-0.84546	-2.06294
-1.46443	-1.96537
-1.66116	-1.85817
-0.77639	-1.25021
-1.49345	-1.60438
-0.52468	-1.77272
-0.80544	-1.5611
-1.11655	-2.32254
-0.92502	-1.95398
-1.11858	-2.07641
-0.5546	-2.13806
-0.91185	-1.48045
-0.88543	-1.14582
-1.1639	-1.40486
-0.86268	-1.65915
-1.10601	-0.91904
-0.69636	-1.41996
-0.90302	-1.83382
-0.89326	-1.43083
-0.65582	-1.22863
-0.59475	-1.80761
-0.86063	-1.8702
-1.00528	-1.04188
-0.76934	-1.49211
-0.87364	-1.39619
-0.90033	-1.25337
-0.89928	-1.99238
-1.18686	-1.4857
-1.11418	-1.97872
-0.48297	-1.62689
-0.46573	-1.63779
-0.7244	-1.50203
-0.47561	-1.5496
-1.22531	-1.56979
-0.94252	-1.22181
-1.02984	-2.28129
-0.81117	-1.67929
-0.84534	-1.77968
-1.02508	-1.68009
-0.97897	-1.67465
-0.91422	-1.03764
-0.81372	-1.61894
-1.05223	-2.10775
-0.86817	-2.01542
-0.75573	-1.72086
-1.07477	-1.13805
-1.09526	-1.40174
-1.01556	-1.37251
-0.90288	-1.15592
-0.83201	-1.49448
-0.95204	-1.48092
-0.63252	-1.7532
-0.96835	-1.55141
-0.96916	-1.13425
-0.85771	-1.65236
-0.92369	-2.11201
-0.64913	-1.24369
-0.99827	-1.94408
-0.82593	-1.51296
-0.66771	-1.64511
-1.24025	-0.66543
-0.80605	-1.74884
-1.13165	-2.03175
-1.11876	-1.59369
-0.86555	-1.63938
-0.92281	-1.42672
-1.2876	-2.36312
-1.03254	-1.92992
-0.8339	-2.20245
-0.86976	-1.64371
-0.99837	-1.01197
-0.92396	-1.18763
-0.49718	-1.59947
-1.60696	-1.96242
-0.68711	-1.17828
-0.60166	-2.08015
-0.63615	-1.64562
-1.19116	-1.54888
-1.04229	-2.05153
-1.01549	-1.38242
-1.26095	-0.94936
-1.16214	-1.71352
-0.90612	-1.5199
-0.89792	-1.75263
-1.01843	-1.73386
-0.79013	-1.15986
-1.01865	-1.24424
-0.88986	-2.15363
-1.80956	-2.85892
-0.33324	-1.3885
-0.52809	-1.74242
-1.17213	-1.63235
-0.82365	-1.0593
-0.42017	-1.39099
-0.9834	-1.30355
-0.7292	-2.22129
-0.77608	-1.44904
-0.95479	-1.27473
-1.20214	-1.18976
-0.86207	-1.22494
-0.74928	-1.335
-0.7644	-2.83212
-0.47816	-1.50362
-0.69846	-1.56019
-0.8848	-1.89516
-0.83329	-1.49516
-0.94329	-1.63617
-0.67726	-2.11669
-1.03653	-1.83479
-0.89099	-1.46449
-0.64034	-2.6696
-0.94663	-2.04333
-0.47079	-1.69853
-1.04359	-1.55089
-1.03417	-1.53978
-1.22093	-1.22763
-0.98059	-1.61838
-1.14286	-1.44041
-0.88383	-1.54338
-1.12407	-1.45352
-0.49309	-1.59682
-1.32328	-1.44838
-0.63401	-1.74391
-0.9549	-1.82364
-1.50718	-1.60516
-0.81252	-1.60488
-1.28883	-1.755
-0.86019	-1.67181
-0.87184	-1.12138
-1.28393	-1.89885
-1.75452	-1.94741
-1.0869	-1.41972
-0.9243	-1.68231
-0.68694	-1.57886
-1.53226	-1.21184
-1.21313	-1.48202
-0.93249	-0.99714
-0.88924	-1.60713
-1.14933	-0.9939
-0.67851	-2.33776
-1.26134	-2.37537
-0.14694	-1.86886
-0.72661	-1.91885
-1.32038	-1.34878
-0.93689	-0.98518
-0.83892	-2.18643
-1.19074	-1.12027
-1.31543	-1.62866
-1.26319	-1.40406
-1.09746	-1.15349
-1.15707	-1.35348
-0.91144	-1.31006
-1.04586	-1.61613
-1.10787	-1.65742
-0.81435	-2.50178
-0.88651	-1.20871
-0.79862	-1.80653
-1.04411	-1.40477
-1.27097	-2.03738
-0.80913	-1.96202
-1.12172	-1.58726
-1.34249	-1.15373
-0.46097	-2.13848
-0.96121	-1.46529
-0.67811	-1.36838
-0.67943	-1.655
-1.51579	-1.08843
-1.20076	-1.30111
-0.90038	-1.37156
-0.6438	-1.30536
-1.71931	-1.42487
-0.59056	-1.235
-0.98754	-0.97452
-1.43109	-1.42123
-1.33214	-1.82335
-1.64435	-1.41294
-1.18785	-2.0782
-0.79558	-2.14776
-0.80437	-1.73807
-1.0591	-1.16221
-0.81564	-1.24112
-1.01038	-1.58904
-1.43249	-1.70741
-0.97018	-1.4036
-0.77469	-1.62954
-0.86906	-1.1912
-1.13729	-2.2156
-0.34852	-2.00736
-1.00758	-1.62256
-0.93426	-2.57856
-0.94753	-2.01115
-1.29859	-0.98074
-0.97218	-1.39696
-0.94571	-1.84706
-0.71069	-1.69991
-1.10806	-0.95951
-1.46595	-1.70194
-1.49971	-3.08571
-0.72583	-1.33661
-0.6504	-1.18997
-0.61289	-1.64425
-0.72907	-1.87529
-1.06637	-1.81179
-1.08566	-1.52129
-1.07331	-1.62545
-1.10347	-1.4215
-1.13509	-2.04039
-0.64312	-2.20648
-0.81584	-1.20917
-0.65012	-1.55832
-1.17003	-1.88795
-1.20924	-1.5192
-1.40049	-1.40557
-0.98597	-1.10151
-0.62672	-2.06326
-0.73592	-1.42061
-0.67703	-2.17898
-1.52586	-2.86399
-1.31021	-1.94297
-1.33906	-1.88896
-1.04789	-1.55921
-1.50048	-2.3046
-0.87377	-1.20644
-1.00726	-1.23038
-1.2996	-1.47867
-1.03732	-1.99159
-0.80436	-2.51102
-1.0013	-1.34342
-1.11565	-1.86444
-1.06372	-1.24155
-0.46743	-1.80262
-1.28731	-1.57626
-1.08495	-2.09442
-1.24607	-2.00381
-1.1283	-2.57807
-1.01001	-1.88393
-0.75547	-1.01256
-0.7722	-2.03924
-0.63099	-1.44014
-1.0918	-2.21777
-0.49472	-0.40917
-0.99774	-1.27299
-0.9692	-2.39971
-1.33609	-2.04233
-0.94267	-2.32919
-0.71233	-1.63218
-0.5496	-1.21157
-1.066	-1.17163
-1.00189	-1.53522
-1.10874	-1.56717
-0.2507	-1.54471
-1.20407	-1.35641
-0.56673	-1.56028
-1.08611	-1.49234
-1.07651	-2.14561
-0.60266	-1.58065
-1.42235	-1.68192
-1.35474	-1.76013
-0.91174	-1.66871
-1.43469	-2.54102
-1.1063	-1.62198
-0.47452	-1.24167
-0.82584	-2.43966
-1.52026	-1.60499
-1.02788	-1.35123
-1.15068	-2.28711
-0.94525	-1.80584
-0.92596	-2.05869
-0.85909	-1.56064
-0.76956	-1.43206
-0.75636	-1.91291
-1.3802	-1.22701
-1.08791	-1.78001
-1.36745	-1.40812
-0.95766	-1.63672
-1.07504	-2.11916
-1.01118	-1.76773
-0.55624	-1.80546
-1.06429	-2.42997
-0.70659	-1.24436
-0.70988	-1.56773
-1.24746	-2.02297
-0.93825	-1.40012
-1.10877	-1.76492
-0.82038	-1.30589
-1.38942	-1.8992
-0.71141	-2.10116
-0.98871	-1.85284
-0.96485	-1.75163
-0.66139	-2.18387
-1.13785	-1.85393
-0.84293	-1.84018
-1.0254	-1.66443
-1.07317	-1.697
-1.26228	-1.44078
-0.75804	-1.85145
-1.02701	-1.46954
-0.86193	-1.22734
-0.72868	-1.65042
-0.79423	-2.0971
-0.85357	-1.68512
-0.76233	-2.19505
-0.7296	-1.30837
-1.30326	-1.10453
-1.09886	-0.94101
-1.20109	-2.05051
-1.09201	-1.73339
-1.28121	-2.52994
-1.63079	-2.50426
-1.095	-1.77858
-0.59901	-1.78108
-1.25304	-1.34938
-0.62244	-1.44574
-0.39051	-1.47097
-1.17313	-2.23663
-1.44554	-2.18554
-0.5419	-1.13691
-0.55581	-1.48511
-0.70472	-1.51
-1.62703	-2.25623
-1.33578	-2.38988
-0.98751	-2.31948
-0.64155	-1.5842
-0.95674	-1.59154
-0.42105	-1.45357
-0.69808	-1.69315
-0.88081	-1.23246
-1.12852	-1.10279
-0.94734	-1.71351
-1.15121	-1.04415
-0.74136	-1.32486
-0.9004	-1.98537
-0.59376	-1.99601
-0.88056	-2.00897
-1.2965	-1.63908
-1.23994	-1.99808
-0.62137	-2.16875
-0.59464	-1.65535
-0.96546	-1.57936
-0.97924	-1.62571
-1.07986	-1.90706
-0.63211	-1.53568
-0.84992	-1.62486
-0.9631	-1.95144
-0.47138	-2.00034
-0.56289	-1.79414
-1.16516	-1.17351
-1.2957	-1.53746
-1.14253	-1.56527
-0.62957	-1.01299
-0.8754	-1.24322
-0.88812	-1.35766
-0.78039	-1.55083
-0.75192	-2.04468
-0.8963	-1.24879
-0.70974	-1.46808
-1.73134	-1.23337
-1.16523	-1.29849
-1.43408	-2.7203
-1.03919	-1.76943
-1.16965	-1.95044
-1.25493	-1.29915
-1.34976	-1.63607
-0.92188	-2.0917
-0.93532	-2.21736
-1.24846	-2.05089
-0.47884	-2.15428
-0.57982	-1.8091
-0.95168	-1.74505
-0.83255	-1.87145
-0.71445	-1.79809
-1.4008	-2.43848
-0.98304	-1.91658
-0.65364	-1.93626
-0.30212	-1.10522
-1.00898	-1.51012
-0.54838	-1.73434
-0.99975	-1.34904
-0.78328	-1.40792
-0.80218	-1.35659
-0.42306	-1.83809
-0.75774	-1.29571
-1.30499	-1.63473
-1.00075	-1.32909
-0.68234	-1.61155
-1.09388	-1.06856
-1.70461	-2.22576
-0.98639	-2.13172
-0.99012	-1.08698
-1.01515	-2.0562
-1.01219	-1.54425
-0.90451	-1.82008
-0.85027	-1.26891
-0.53022	-1.57544
-1.01901	-1.49227
-0.75305	-1.6123
-0.99015	-0.89938
-0.80743	-1.91767
-0.69338	-1.57415
-0.93539	-1.89019
-0.91141	-1.62605
-0.96394	-1.28833
-0.68135	-1.46717
-0.7803	-1.73981
-1.18653	-0.97429
-1.05039	-1.77397
-0.65334	-1.89893
-1.39473	-2.05264
-1.12982	-1.70158
-0.90563	-1.81195
-0.84742	-2.17136
-1.42955	-1.11457
-0.74748	-1.53553
-0.72233	-1.54306
-1.07494	-1.83816
-0.85031	-1.3236
-1.25529	-1.69243
-0.83057	-1.5635
-0.78069	-1.90611
-1.33678	-2.43306
-0.82931	-2.5476
-1.02338	-1.72127
-0.91322	-2.26849
-1.12099	-2.38957
-0.69419	-1.1305
-0.59629	-1.27741
-0.4036	-0.80946
-0.81782	-1.49445
-1.24037	-2.13349
-0.36414	-1.39564
-1.21589	-2.13559
-1.06409	-2.24615
-1.15571	-1.50512
-0.68518	-1.8157
-1.77949	-1.11857
-0.94114	-1.66031
-1.13299	-1.10535
-1.01555	-1.20833
-1.35333	-1.60486
-1.05354	-1.57448
-1.06675	-2.07749
-0.51852	-2.00292
-1.39249	-1.38247
-0.68868	-1.65455
-0.88674	-1.51621
-0.93116	-1.19976
-1.1609	-2.08928
-0.78954	-1.98689
-1.50486	-1.3265
-0.82746	-1.30068
-1.10971	-1.42094
-1.17762	-2.27051
-1.00721	-2.03223
-0.93728	-1.75003
-1.5181	-0.90031
-1.4081	-1.44292
-0.78314	-1.53678
-1.12888	-2.40739
-1.01821	-1.06243
-1.35623	-1.46209
-1.10289	-1.59041
-0.81507	-1.42942
-1.06959	-2.05783
-0.62876	-0.59829
-1.28988	-1.40453
-0.83714	-1.76797
-1.15978	-2.04452
-1.10406	-2.12482
-1.50602	-2.15749
-1.0749	-1.66951
-0.52947	-1.22031
-1.45102	-1.33835
-0.80303	-2.00439
-1.58952	-1.71328
-1.07633	-1.85507
-0.59828	-1.45553
-0.98276	-1.60409
-0.18117	-1.07382
-1.05504	-1.59531
-1.22665	-1.65416
-1.46569	-2.10995
-0.3172	-1.30933
-0.98265	-2.04235
-1.00849	-1.89106
-0.74961	-1.93468
-0.66297	-1.69425
-1.04203	-2.74885
-0.90645	-1.44
-1.02904	-1.71496
-0.99906	-1.71319
-1.08159	-2.11257
-0.53747	-1.77093
-0.28033	-1.25886
-1.32469	-2.13305
-1.04484	-1.92055
-0.97127	-1.49127
-1.02831	-1.72633
-1.03065	-1.39882
-1.26798	-1.87574
-0.75132	-2.1137
-1.11917	-1.60257
-0.80655	-1.48284
-0.94622	-1.73829
-0.49163	-2.09664
-1.01856	-2.04177
-0.95476	-1.08654
-0.92266	-1.68786
-1.08997	-1.84058
-0.4375	-1.4012
-1.26939	-1.16328
-1.27645	-1.64675
-0.60109	-2.02729
-1.06369	-1.96935
-1.10159	-1.60095
-1.18212	-1.94324
-0.80335	-2.07406
-1.48319	-1.85939
-0.27378	-1.66282
-1.10967	-1.89211
-1.13355	-1.7059
-0.85005	-2.37301
